# Supplementary material for: Differential Biphasic Transcriptional Host Response Associated with Coevolution of Hemagglutinin Quasispecies of Influenza A Virus
Source: Front Microbiol. 2016 Aug 3;7:1167. doi: 10.3389/fmicb.2016.01167 (PMC4971777; doi:10.3389/fmicb.2016.01167)
Supplement: Supplementary file 1 [file Table1.XLSX]

## Sheet: DEG_1628.csv
Table S1. Differentially Expressed Genes (DEGs). Gene expression changes versus control (log2 fold change) in the lungs of BALB/c mice infected with influenza A virus mpJena/5258/09. A total of 1,628 DEGs were identified during the infection process of 12 days compared to controls.
Gene Names	d1 - c	d2 - c	d3 - c	d4 - c	d5 - c	d6 - c	d7 - c	d9 - c	d12 - c
Saa3	3.17985	7.34736	7.12386	6.5724	6.45095	6.76827	6.54246	5.93384	3.88936
Cxcl9	2.29392	4.29321	2.82429	1.69693	5.05343	5.69432	5.7304	5.8311	4.36088
Cxcl10	5.24491	6.43375	4.17161	2.96947	5.39985	5.18548	5.12034	3.94777	2.01476
Ccl7	3.96748	5.97528	5.24671	3.87029	4.99974	5.51608	4.56294	3.6149	2.22874
Irf7	3.43063	5.97073	4.92036	4.25484	4.48718	4.51152	4.44211	2.90886	1.17922
Igtp	2.62679	3.87193	2.5195	1.55371	3.86901	4.09839	4.43504	3.76876	2.38533
Ido1	0.638954	2.52853	1.86002	0.63033	4.38672	4.59983	4.40719	4.76488	2.63969
Fcgr4	1.39093	3.65478	2.76941	2.27503	3.57327	4.14265	4.3921	3.71965	2.26603
Serpina3n	2.1049	5.32008	4.10605	3.99953	3.83411	4.29616	4.38931	2.68984	0.994503
Timp1	2.17653	5.46719	4.89028	4.54977	4.44028	4.94319	4.33035	3.26282	1.73223
Ch25h	2.84317	4.15521	3.98523	3.0245	3.94833	4.467	4.24065	3.75716	2.41874
Serpina3g	1.43538	3.18858	1.65729	1.03381	3.33543	3.81814	4.07068	3.36699	2.07933
Cd274	2.31176	3.62154	1.78835	0.88771	3.39545	3.56723	4.00735	3.18787	1.76104
Gbp1	2.35492	3.31444	1.8099	1.05564	3.302	3.43463	3.93136	3.37771	1.71704
Serpina3f	1.19031	3.65367	1.97612	1.06658	3.3684	3.96495	3.787	3.2617	1.7072
Ccl4	1.96907	4.08737	3.36627	1.79747	3.25108	3.82574	3.78616	3.26447	2.26171
Lcn2	1.20723	4.81561	4.148	3.31679	3.27565	3.78056	3.73945	3.12354	2.66245
Serpina3h	1.85908	3.89676	2.87034	2.78674	3.58265	3.45656	3.61437	3.09909	1.92089
Rsad2	4.77961	5.94896	4.07018	2.75912	4.26006	4.33318	3.36583	2.31072	0.888457
Ccr5	0.527312	2.68178	2.17182	1.8635	2.71465	3.16988	3.35727	2.88839	1.51836
Batf2	1.25793	2.48644	1.05741	0.539626	2.86911	2.79679	3.2602	2.41669	0.865301
Gbp5	1.90727	3.5863	2.42116	0.770591	3.28645	4.1358	3.17809	3.43598	1.8358
Irgm2	2.18681	2.91529	1.89648	1.06798	2.99925	3.0621	3.16092	2.75032	1.58724
Fam26f	1.63759	3.10484	2.09456	1.04677	3.25537	3.65323	3.14239	3.32223	2.32865
Ms4a6d	1.41566	4.12632	3.5191	2.5818	3.17532	3.98121	3.12744	2.74922	1.75914
Gbp3	2.20573	3.36935	2.43233	1.42393	3.08329	3.42149	3.119	3.03225	1.72388
Tgtp1	1.2577	2.4281	1.3335	0.605461	2.56626	3.02478	3.07748	2.64696	1.3973
Gbp11	1.57745	2.8805	1.64973	0.685934	2.86337	3.75135	3.07687	2.90511	1.25705
Ifit2	2.90764	4.00245	2.67717	1.33111	2.87652	3.6939	3.05357	2.36381	0.407996
Hist1h2ap	0.298691	0.775755	1.02663	2.0638	2.55097	2.47573	3.01793	2.93387	2.59836
Iigp1b	1.63045	2.69854	1.88475	1.12709	2.97259	3.6595	2.98475	3.02884	1.71627
AA467197	0.269104	2.72796	1.60448	1.0337	2.17532	3.27749	2.98221	2.99548	1.79023
C1qb	0.625571	1.69375	1.84842	1.89073	2.20629	2.59814	2.95789	2.95722	2.67762
Ubd	0.172589	0.76007	0.81437	0.587129	2.19364	2.78565	2.94822	4.16415	3.00236
Hist1h2ah	0.198115	0.435575	0.824637	1.83955	2.39279	2.53484	2.9281	2.69505	2.27614
Ifi27l2a	1.86867	3.06925	2.97282	2.76051	3.01405	2.83021	2.92083	1.93948	1.12305
Lgals3bp	1.82908	3.51115	2.83606	2.35423	2.48804	2.55679	2.91569	1.78109	1.09708
Tap1	1.27551	2.9966	1.57853	1.06906	2.31117	2.65094	2.91158	2.27059	1.39877
Cxcl13	0.450942	3.50323	3.65742	3.43104	2.97713	3.74812	2.89446	2.19662	1.79241
Sh2d2a	0.630305	1.46387	0.886554	0.528204	1.6419	1.99946	2.85915	2.18036	1.46988
Fkbp5	0.702704	3.42358	2.00613	1.96884	1.77717	2.88869	2.83725	1.27658	0.607003
Hist1h2af	0.149125	0.681859	1.00598	2.10105	2.5809	2.63506	2.83293	3.0575	2.6635
Hist1h2ak	0.192607	0.416522	0.844385	1.7807	2.35953	2.39924	2.8304	2.61729	1.99576
Hist1h2an	0.0662331	0.688402	1.0054	2.02918	2.49669	2.52291	2.82017	2.89131	2.58855
Eln	-0.213299	0.136255	0.198807	1.3379	1.417	2.06813	2.7595	2.12913	1.8165
Mt1	1.61138	3.04718	2.23704	2.03209	2.17096	2.49988	2.71808	0.86811	0.300999
Apobec1	0.75282	2.95982	2.66319	2.08793	2.18378	2.53243	2.65776	2.41884	2.13277
Nlrc5	1.14918	2.57713	1.39028	0.724568	2.44317	2.64758	2.63917	2.27041	1.51762
Hist1h2ad	-0.0155076	0.392766	0.625089	1.61586	2.16704	2.21097	2.63353	2.42141	1.8606
C1qc	0.448115	1.29745	1.68888	1.3974	1.83439	2.3545	2.63308	2.67474	2.55477
Ifi47	1.65883	2.51691	1.71476	0.780166	2.67641	2.92612	2.61128	2.74613	1.45251
Ifi202b	2.08179	3.94853	3.21059	2.34504	3.23563	3.60446	2.57582	2.42907	1.26144
Ifit3	3.13538	4.16983	3.20401	2.42034	3.04389	3.14076	2.57426	2.14208	0.429164
Slfn1	1.93523	3.66692	2.39113	1.89503	2.6193	2.3305	2.54485	1.40161	0.712857
H2-Q7	0.866357	2.6423	1.8945	1.29073	1.79674	1.96751	2.45763	2.07963	1.55383
Plk1	0.0984645	0.113976	0.536317	1.63624	2.12378	2.02527	2.44205	2.30029	2.14127
Socs3	1.657	3.05468	2.42968	1.95604	2.60639	2.73683	2.44099	1.94713	1.00521
Phf11a	2.32275	4.54733	3.15017	1.95076	3.05914	3.34656	2.44031	2.26239	1.64429
Fcgr2b	0.247964	2.16191	2.21208	1.57704	2.24241	2.95723	2.43747	2.29463	1.4705
Kif22	0.0606321	0.201252	0.520693	1.4828	1.95091	2.09644	2.42553	2.30801	2.29179
Tgfbi	0.141466	2.31976	2.10204	1.50671	1.91522	2.61018	2.41785	2.24654	1.22952
Prc1	-0.0200779	0.0439381	0.599916	2.05252	2.44361	2.27168	2.41641	2.80685	2.8675
Hist1h2ag	0.140375	0.239761	0.805376	1.39776	1.8977	2.1495	2.40137	2.20864	2.02338
Parp14	1.89177	2.84935	1.57201	1.20098	2.46681	2.33113	2.38594	1.95425	0.796756
Cfb	1.02616	2.99627	3.1248	2.42139	2.55623	3.15686	2.38045	2.64851	1.86283
Gbp10	1.09982	2.36052	1.42651	0.693002	2.58199	3.07431	2.37779	2.68119	0.916009
C2	0.983946	2.47335	1.9205	1.30601	1.4731	1.96914	2.37661	1.40144	0.586385
Lgmn	0.364376	1.97335	1.64053	1.59903	1.61612	2.07233	2.37571	1.6327	0.477527
Usp18	2.71987	4.2927	2.82823	2.25318	2.96745	2.95942	2.36252	1.73	0.475043
Oas2	1.93803	3.41117	2.72116	1.78799	2.65244	2.80138	2.3502	1.25411	0.74005
Retnla	0.133997	1.97095	1.77671	2.26835	2.76115	2.94238	2.34651	2.95727	2.27574
Ccl3	0.633131	2.22181	1.8357	0.781492	1.59903	2.37898	2.34325	2.10103	1.17956
Oas1g	1.75596	3.58713	2.603	2.0684	2.7072	2.72801	2.32278	1.68952	0.785583
Ccl2	1.82099	3.92308	3.19554	1.97226	2.63093	3.13357	2.31872	1.54535	0.798158
C4b	0.698285	1.67987	1.75145	1.58066	1.60291	1.96716	2.30453	1.69262	0.996605
Irgm1	1.30956	2.26586	1.52822	0.977158	2.28077	2.7283	2.26525	2.14127	0.92914
Oasl2	2.27239	3.19579	2.47738	1.82847	2.48135	2.47032	2.25073	1.65965	0.542596
Nkg7	0.549572	1.39343	0.692445	0.33718	1.43766	1.84141	2.24714	2.35312	1.61864
Ms4a7	0.0323056	1.70224	2.35255	1.96996	2.18697	2.36312	2.22125	3.08642	2.77139
Lgals1	0.447704	1.1468	1.33864	2.01615	1.88826	2.13381	2.21588	1.92426	1.22228
Cxcl1	3.45939	4.83686	4.24684	2.59267	3.21194	2.296	2.19814	1.95588	1.22115
Ciita	0.152	0.181067	0.0353882	-0.252843	1.53648	1.60742	2.19345	2.1188	1.31981
Vav1	0.659918	1.75822	1.31649	0.981207	1.60051	1.77244	2.18517	1.64939	1.15163
Phf11d	2.20129	3.98006	2.81342	1.88026	2.657	2.91388	2.18412	1.8139	0.623993
Cd3e	0.796487	0.590049	-0.119981	0.11507	1.04202	1.00852	2.17936	1.84409	1.25188
Tgm2	0.713459	2.00401	1.15852	1.21159	1.52767	1.92462	2.1401	1.43297	0.679887
Tap2	0.864825	1.92949	1.30113	0.707066	1.87384	2.00833	2.12126	1.99453	0.997696
Gvin1	1.47664	2.4042	1.54637	0.723935	2.26229	2.38735	2.11055	1.99429	1.27428
Hist2h2ac	0.274799	0.219965	0.38306	1.24808	1.62042	1.5799	2.06881	2.05449	1.69162
Aif1	0.408245	2.56985	2.00656	1.34946	1.88574	2.3429	2.06609	2.61701	2.04651
Fcgr1	0.839606	3.04351	2.5822	1.63819	2.20905	2.64554	2.05746	1.73492	0.948597
Tnfrsf12a	0.822299	2.61273	2.10818	1.96892	1.83267	2.16742	2.05639	1.86703	0.277226
Gbp7	1.26833	2.24232	1.07642	0.37133	2.23975	2.48644	2.04585	1.91338	1.00928
Ncf4	0.677412	1.94426	1.61716	1.20047	1.75443	2.00431	2.03941	1.56663	1.19351
Uhrf1	0.109328	0.727518	1.48501	2.28864	2.42977	2.48603	2.03488	3.08903	2.54391
Dhx58	2.00391	3.70851	2.35591	1.56351	2.38578	2.46828	2.03077	1.30693	0.589803
Psmb10	1.12909	2.25891	1.03287	0.839669	1.78172	1.72817	2.02351	1.84513	0.677125
Stat1	1.60457	2.45267	1.6298	0.983997	2.29659	2.28027	2.0158	2.37508	1.17961
Il1rn	0.844496	2.86379	1.9283	1.05645	2.00676	2.50165	2.00576	1.27021	0.540116
Thy1	0.0390341	0.0527084	0.0887665	-0.0871753	1.00353	1.52315	1.99221	1.79021	1.4726
Mmp13	1.21228	1.35975	0.892057	0.747613	1.78985	2.09907	1.98009	1.80331	0.76347
Lilrb4	0.742774	3.0666	2.07522	1.56887	2.18678	2.41296	1.97646	1.94821	0.921212
Mmp14	0.260303	1.22958	0.693332	1.01686	1.33889	1.43849	1.97052	1.50261	1.08515
Mx2	3.40391	4.51928	2.99386	1.82105	2.71914	2.70552	1.96932	0.814092	0.200909
H2-K1	0.564419	2.04494	1.72613	1.20473	1.31443	1.54375	1.96577	1.72871	1.51967
Ctsh	0.0533797	1.16791	0.854942	1.351	1.22855	1.59084	1.96468	1.76137	1.09701
P2ry6	0.658527	1.49	1.32257	1.32986	1.58768	1.51781	1.94541	1.65022	1.20638
Mlkl	0.948223	2.50124	1.51864	1.11595	1.9532	2.47233	1.93114	1.73273	0.813851
Mgp	0.35039	1.26318	1.49271	1.79645	1.70644	1.74153	1.92806	1.81747	0.98942
H2-T23	0.737498	2.31371	1.95057	1.12909	1.66968	2.14417	1.91863	1.94301	1.35929
Cd52	0.607751	1.44413	1.02944	0.360145	1.16048	1.31245	1.91663	1.89547	1.58573
Gtse1	0.316365	0.52942	0.633278	1.29959	1.53871	1.54725	1.91498	1.82293	1.5068
Gbp2	0.546397	1.52827	0.711	0.226735	1.28744	1.81739	1.87971	1.21013	0.278591
Ppa1	0.967819	2.06658	1.59916	1.50851	1.8753	2.25309	1.87618	1.90845	0.972867
Hist2h2ab	0.076622	0.291939	0.44157	1.08361	1.41301	1.62369	1.87364	1.99223	1.70688
Slpi	0.67113	1.613	1.11536	0.857101	0.973073	1.1865	1.87143	1.9071	1.76114
Trafd1	1.24885	2.7029	1.2298	0.726798	1.65712	1.7028	1.87066	1.14353	0.349613
Gpr114	0.580187	2.03942	1.39506	1.0737	1.78823	1.74475	1.87065	1.79726	1.38203
Grn	0.549382	2.00703	1.21744	0.995242	1.28966	1.50853	1.86351	1.31164	0.815894
Bst2	1.53614	3.01397	2.45824	1.71797	2.25069	2.86057	1.8595	1.75451	0.996142
Mcm5	0.20163	0.822845	0.905054	1.75439	1.84029	1.66526	1.85393	2.20058	1.60743
Myd88	1.39539	2.13921	1.13235	0.99965	1.63831	1.45012	1.85178	1.03229	0.408461
Ctps	1.32599	2.43919	1.8237	1.60982	1.92632	1.71419	1.84458	1.63624	0.669239
H2-DMb1	0.300293	0.376097	0.270102	0.0688853	1.00956	1.1157	1.83922	2.10979	1.73348
Cstb	0.509658	1.61786	0.962058	1.04504	1.13115	1.32873	1.83815	1.19937	0.77488
Birc5	0.0620395	0.19869	0.402366	1.21636	1.57351	1.4538	1.83115	1.69066	1.37647
Chmp4b	0.837101	2.10617	0.856653	1.22293	1.31379	1.22099	1.83041	1.16642	0.21834
Lox	0.221877	1.93224	1.29808	1.38639	1.30011	2.10342	1.82557	1.30992	0.382574
Gpnmb	0.0843915	1.30492	1.26917	1.02754	1.28059	1.83858	1.82511	1.99967	2.62627
Dbp	2.13002	-0.87191	0.64062	0.865487	0.134211	0.209362	1.82287	2.0468	0.88129
Wars	0.362364	1.67081	0.456367	0.228732	1.35613	1.87394	1.82236	1.29647	0.220289
Ctla4	0.0352262	0.773353	0.321219	0.33637	1.80382	2.18502	1.81164	1.68744	0.943717
Eif2ak2	2.28852	2.81611	1.63927	1.49808	2.27487	1.98203	1.81107	1.41451	0.654649
Mzb1	0.0791594	-0.0154363	-0.324965	-0.36153	-0.299701	-0.56985	1.80921	1.98985	1.0306
Plac8	1.22426	3.0968	2.72661	1.76619	2.53304	2.97388	1.80651	1.82089	0.838085
Areg	1.72941	2.349	2.82118	2.75039	2.62394	2.29855	1.79825	2.29618	1.25679
Cd6	0.259217	0.557723	0.103293	0.0356424	0.935629	1.24915	1.79534	1.67171	1.16124
Col1a1	-0.0147307	-0.169518	0.740279	1.27726	1.27978	2.09464	1.79397	1.18563	1.16327
Krt18	0.224075	0.53676	0.668673	1.07185	1.05346	1.48051	1.79378	1.63859	0.425208
Wfdc17	0.425894	1.48389	1.40718	1.05809	1.39173	1.56311	1.78843	1.20018	1.09369
Ckmt1	0.304494	0.170168	0.0470116	0.958535	1.06848	0.904396	1.78697	1.3614	0.824846
Lpxn	0.350537	1.98393	1.4342	0.92363	1.37529	1.75703	1.78164	1.83242	1.08537
Cxcl16	0.293046	1.65582	1.53743	1.15044	1.35541	1.6986	1.77711	1.89761	1.2903
Slc16a6	0.171307	0.719746	1.23181	0.988232	1.31958	1.66607	1.777	1.68918	1.46246
Cldn4	-0.0796975	1.1054	0.67281	0.874938	0.958376	1.35706	1.76845	1.25172	0.531544
Ifng	0.155286	0.641024	0.211193	0.0614687	1.4486	1.75711	1.73642	1.54873	0.695749
Clec4a1	0.390611	2.08521	1.93338	1.24942	1.50961	1.66049	1.73582	1.63538	1.45118
Kcnab2	0.654866	0.564357	0.351087	0.676298	1.1557	0.98337	1.73571	1.42596	0.846188
Igf1	0.236815	0.706206	1.02197	1.73136	1.61465	1.58884	1.73062	1.49558	0.728114
Arg1	0.0163796	0.535802	0.666224	0.771937	1.11008	3.01897	1.71915	0.55627	0.126188
Dusp2	0.513269	1.69666	0.892682	0.468713	1.28572	1.33654	1.71773	1.33837	0.588778
Slc26a4	0.706048	1.51508	1.32039	1.36377	2.17771	1.73368	1.71349	2.23379	2.17651
Trex1	1.4777	3.22226	1.91693	1.15735	1.78565	1.90008	1.71271	1.10053	0.501748
Spsb1	0.847804	1.88101	1.19531	1.41745	1.51205	1.73101	1.71206	1.15599	0.491721
Gm4841	0.424452	1.4204	0.640766	0.191391	1.79376	2.21637	1.70719	1.76327	1.11926
Oasl1	2.64633	4.41781	3.03194	1.76451	2.56402	2.78969	1.69848	0.85375	0.501233
Ptpn22	0.204097	2.27106	1.58641	0.861025	1.22201	1.97245	1.69225	1.53961	1.25025
Ifi44l	1.34548	2.83662	2.48423	1.46444	2.50735	2.89558	1.69199	1.92295	0.915631
Cfp	0.754738	0.629157	0.962086	1.49846	1.69218	1.10004	1.69088	1.4501	1.14032
Fst	-0.0428293	0.301005	0.603416	0.883832	0.679448	2.14086	1.67964	1.30053	0.2564
Cdca2	0.121153	0.191298	0.338961	0.965708	1.35821	1.40322	1.67663	1.75306	1.7742
H2-K2	0.250133	1.78156	1.42742	0.946645	1.16407	1.29129	1.67516	1.53608	1.02651
Prrc1	0.319158	0.984193	0.692017	0.918555	0.811343	0.993246	1.67351	0.849011	0.393167
Car13	0.974041	2.69627	2.19671	1.80034	1.98369	2.15257	1.6734	1.63344	0.996715
Slc2a6	0.884182	2.11184	1.24876	0.731361	1.66214	1.7301	1.6669	1.73429	1.09766
Uba7	1.27167	2.25487	1.17738	0.696878	1.54924	1.45596	1.66614	1.15764	0.602154
Cd163	-0.104176	-0.0654313	0.341715	0.942726	0.651799	1.69322	1.66402	0.728335	0.013258
Ogfr	1.28727	2.15294	1.2225	0.855533	1.50891	1.57703	1.65505	1.05624	0.496627
Cyp1b1	0.257885	1.7159	1.78947	1.48717	1.65256	2.20246	1.65165	1.00266	0.0746976
Tubb5	0.670553	0.822586	0.728196	1.39919	1.3049	0.832534	1.64987	1.33018	0.767359
Tnc	0.0315606	1.02683	1.34574	1.97889	1.9118	2.21244	1.64939	1.86241	1.21226
Zbp1	0.983219	1.79892	1.27075	0.911352	1.61914	1.53006	1.64684	1.14105	0.540684
Cyp7b1	0.346503	2.01414	2.60351	2.32172	2.06896	2.25582	1.64301	1.77111	0.79308
Cdc20	-0.0460054	-0.103199	0.231875	1.21052	1.58809	1.27472	1.64257	2.08578	1.83046
Sfrp1	0.12377	1.44016	0.714041	0.757234	1.66606	2.32737	1.64133	1.39185	0.763562
Daxx	1.77473	3.27276	1.65472	1.01708	1.96711	1.91014	1.6374	0.98431	0.323173
Junb	1.5579	2.2594	1.9321	1.12647	1.31799	1.24876	1.63193	0.610451	0.386677
Siglec1	1.18507	2.809	2.42856	1.92733	1.88298	1.81112	1.6315	0.788439	0.327961
Glrx	0.33647	1.30283	0.798663	0.601604	0.870564	1.49113	1.63113	0.964343	0.550255
Cxcr3	0.170176	0.415503	0.334832	0.348682	0.978374	1.05835	1.6306	1.79333	1.33985
Ly86	0.492321	1.66979	1.45608	1.19511	1.83272	1.75499	1.6286	2.09962	1.73749
Fcho1	0.632825	0.614232	0.255223	0.215881	0.798726	0.755337	1.62706	1.12475	0.74255
Psmb8	0.577707	1.90486	1.10784	0.627895	1.30748	1.77485	1.62541	1.62354	0.918403
Ctsw	0.261987	0.882182	0.48032	0.130786	0.904358	1.21621	1.62491	1.84624	1.50568
Gp49a	0.292232	2.39117	1.52673	0.995723	1.63351	2.22879	1.62254	1.27416	0.447602
Bcl2a1c	0.786448	1.34225	1.07634	0.747166	1.1377	0.99906	1.62241	1.39915	1.09729
Zc3h12d	0.352901	1.1597	0.810008	0.321604	1.25969	1.44795	1.6198	1.50052	1.06599
Sirpb1a	0.65281	2.06399	1.20725	0.964188	1.13355	1.26079	1.61863	0.814316	0.259503
Top2a	0.0542907	0.200816	0.327895	1.13609	1.7394	1.6611	1.61373	2.30434	1.6702
Tmem86a	0.371684	1.07392	0.772775	0.697036	0.560287	0.895093	1.60859	1.20213	0.988012
Spag5	0.00127093	0.0115816	0.560631	1.28768	1.64209	1.99563	1.60031	2.17934	2.23977
Apol9b	1.18928	2.54801	1.85106	1.08059	1.79742	2.04173	1.59476	1.04967	0.514063
Cpne2	0.154597	0.637036	0.513263	0.458043	0.731074	1.29754	1.59162	1.00181	0.85207
Slamf9	0.42148	1.90677	1.50199	1.24575	1.70323	1.22648	1.59115	2.19579	1.79223
Bcl2a1d	0.709168	1.23502	0.985404	0.651157	0.999423	1.06507	1.59051	1.24771	1.01076
Ctgf	0.193382	0.944681	0.658394	0.930167	1.04738	1.49707	1.57785	1.32974	0.531174
Ly6a	0.8096	1.2532	0.899917	0.846032	1.12335	0.943633	1.5778	1.00005	0.275278
Samhd1	0.436819	1.71373	0.984899	0.574041	1.51437	2.15749	1.57606	1.51566	0.783017
Gm8909	0.201659	1.71096	1.52917	1.02178	1.15349	1.28641	1.57488	1.52189	0.92059
Cd14	0.53584	1.91529	1.68622	1.34349	1.77278	1.80062	1.57244	1.3856	1.12115
D17H6S56E-5	0.532349	1.99613	1.39337	1.31453	2.01001	1.9979	1.57056	2.22801	1.91093
Ifitm1	0.382054	1.14681	0.946423	0.753061	1.213	1.38141	1.56365	1.22463	0.342955
Trem2	-0.00179464	-0.321252	0.511412	1.08029	0.990406	1.46672	1.56361	1.58799	2.07692
Bid	0.371187	1.37319	0.994996	0.732756	1.12612	1.6362	1.56318	1.31814	0.867673
Snx10	0.513335	1.62477	0.99929	0.544062	1.5091	2.01401	1.55771	1.68941	1.05467
Irf1	0.669477	1.20768	0.497011	0.0778034	1.36391	1.5851	1.55711	1.22153	0.325538
C1qa	0.155226	0.659774	1.07299	0.896711	1.05669	1.6763	1.5555	1.89124	1.50182
Emilin2	0.712503	1.68932	1.38496	1.15194	1.51904	1.52294	1.5519	1.16643	0.780494
Mt2	0.981241	2.58811	1.90324	1.21218	1.41478	2.53528	1.54888	0.466269	0.249938
Cd3d	0.309569	0.471794	-0.108244	-0.213438	0.657732	1.0009	1.54825	1.65026	1.11929
Nuak2	0.516707	1.9731	1.14954	0.696404	1.42192	1.52433	1.54775	1.18132	0.600652
Pbk	-0.186299	0.132289	0.714793	1.68649	1.95671	1.85676	1.54354	2.33004	2.43322
Sema7a	0.138419	1.85586	1.82085	1.81802	1.6634	1.96383	1.53127	1.22858	0.447208
Tubb6	0.483957	1.46412	1.53331	1.83364	1.5664	1.71017	1.52223	1.47939	1.16174
Slc15a3	0.86457	2.32433	1.49324	0.846016	1.59302	1.75782	1.51804	1.30338	1.02405
Tmsb10	0.829702	1.24501	0.681681	0.640282	0.962945	0.902996	1.51526	0.612106	0.622098
Csnk1d	0.518558	1.20584	0.640635	0.867391	0.94347	0.947253	1.5141	0.997666	0.404978
Myo1g	0.676564	0.991415	0.352185	0.335138	1.00967	0.810676	1.51382	1.17343	0.632251
Gpr65	0.247435	1.3658	1.60812	1.01487	1.53539	1.92334	1.5133	2.02805	1.68504
Lag3	0.381674	1.33555	0.597458	0.172549	0.62981	1.24722	1.51301	1.26638	0.82909
Xdh	1.0626	2.80899	1.25497	0.774709	1.60777	1.95554	1.51117	0.80314	-0.453433
Stat2	1.38814	2.44078	1.62596	0.910808	1.74054	1.94481	1.50882	1.09029	0.370637
Sh3bp2	0.697562	1.55609	1.09773	0.723051	1.18051	1.40233	1.49947	1.30093	1.01323
Hk3	-0.0954434	1.02622	0.326397	-0.14153	0.80557	1.4999	1.496	1.2966	0.755176
Pstpip1	0.30852	1.41812	0.98698	0.390103	0.893778	1.48032	1.4951	1.14661	0.823195
Thbs2	0.242566	0.201713	0.457025	0.837112	0.977739	1.585	1.49266	1.46713	0.877778
Pml	1.41736	2.45885	1.24106	0.830505	1.47795	1.61485	1.49213	0.999031	0.537286
Cdk1	0.0595021	0.159081	0.475107	1.37092	1.67091	1.83953	1.4899	1.95234	1.83887
Cdt1	0.181171	0.899805	0.758318	1.21261	1.34516	1.46731	1.48431	1.75824	1.30142
Ifitm3	1.17271	1.12397	0.876497	0.956551	1.09322	0.834506	1.48266	0.528903	0.0905702
Col5a1	0.0659409	0.173373	0.674787	1.16384	1.16682	1.77047	1.48177	1.27483	0.532853
Col1a2	-0.00103045	-0.0604675	0.589943	0.998745	0.984614	1.46129	1.48144	0.886254	0.654108
H2-M3	0.412794	1.70522	1.09859	0.757248	1.23659	1.35009	1.47917	1.59613	1.00532
Mcm10	0.332688	0.460031	0.803001	1.38685	1.70812	1.54293	1.4736	1.90014	1.57618
Cd8b1	0.174281	0.198918	0.073873	-0.0781872	0.678192	1.03295	1.47357	1.7427	1.20246
Tpx2	0.0959982	0.377525	0.495248	1.1603	1.5329	1.73381	1.4712	1.7886	1.76691
Pla1a	0.0938901	1.716	0.833157	0.649756	0.592781	1.39455	1.46837	0.775613	0.142586
Hal	-0.0350578	0.936676	0.731696	0.657	0.688856	1.51786	1.46612	1.43026	1.38679
Lgals3	0.668974	1.29743	0.700145	0.954813	1.07841	0.96107	1.46573	1.21349	0.849835
Slc11a1	0.140704	1.18142	1.44447	0.869619	1.12056	1.65485	1.46184	1.70944	1.30638
Capn6	0.155434	0.146585	0.212849	0.718826	1.0446	1.02226	1.4568	1.15831	0.88461
Cotl1	0.249147	0.739865	0.724643	0.633604	0.919943	1.26407	1.45093	1.33803	1.11712
Spp1	0.16082	0.146029	0.571793	1.41025	1.95759	2.55176	1.44886	1.75469	1.66744
Samsn1	0.842556	1.83762	1.4603	0.824525	1.52286	1.40528	1.44615	1.18366	0.847576
Irf5	0.671183	1.93409	1.17007	0.637209	1.14172	1.40387	1.44581	1.2146	0.914778
Gatm	0.199032	0.608988	1.03853	0.875543	1.35517	1.92108	1.44449	2.05519	1.67208
Psmb1	-0.110558	0.570241	0.735584	1.06883	1.19831	1.46896	1.44206	1.35853	0.684273
Snrpd1	0.675579	0.959287	0.577407	0.928915	1.01097	0.726244	1.44058	0.789044	0.413541
Rgs16	0.573428	1.24117	0.877065	0.716016	1.17107	1.07227	1.43988	1.41891	0.760736
Ifi44	1.46595	2.76392	2.26422	1.34544	2.03261	2.51325	1.43898	1.15784	0.589229
Lcp2	0.448772	1.27049	1.29673	0.674055	1.26688	1.73224	1.43691	1.47345	1.10235
Gpr146	0.639536	1.19237	0.930532	0.819525	0.933207	1.12644	1.43384	0.68258	-0.0108882
Zfp36	1.41043	2.2473	1.55908	0.936935	1.44271	1.23217	1.42978	0.520913	-0.0111162
Csrnp1	1.08062	2.66354	1.96313	1.09786	1.90797	1.84221	1.426	1.02262	-0.127061
Cmpk2	2.80968	3.42797	2.2905	1.29644	2.39788	2.57498	1.4252	1.17262	0.313128
Gm5069	0.381896	0.646764	0.385074	0.819049	0.803324	0.780816	1.41505	0.709906	0.516793
Fcgr3	0.146298	1.12943	1.28442	1.00914	1.48845	1.85076	1.41036	1.70001	0.716261
Col6a1	0.486776	0.336298	0.125978	0.800967	0.793076	0.864674	1.41006	0.769908	0.608171
Rtp4	1.53031	2.10878	1.5496	1.06406	1.49111	1.59384	1.40827	0.681044	0.330863
Tk1	-0.0592475	0.162268	0.616104	1.27585	1.30457	1.6707	1.40597	1.79809	1.68348
Rgcc	0.895667	2.07065	1.17881	1.08996	0.939316	1.27765	1.40509	0.271901	-0.535668
Fbn1	0.0488468	0.360002	0.599377	1.00829	0.91342	1.31052	1.40472	1.08537	0.729031
Dok3	0.586173	1.15939	0.783745	0.468613	0.55743	0.850663	1.40472	0.796262	0.605506
Ly6e	0.992916	2.22614	1.71943	1.08386	1.47189	1.35678	1.40448	0.833624	0.78942
Cenpa	-0.0857642	-0.616793	-0.241346	0.616146	1.15672	1.48565	1.39991	1.64411	1.67432
Gpr84	0.224993	1.02701	0.65003	0.37032	0.974441	1.29558	1.39899	1.52303	0.807661
Lmnb1	-0.00508409	0.742115	0.705689	1.04189	1.59385	1.528	1.39728	2.27922	1.75649
Nfkbid	0.602763	1.00621	0.702636	0.269012	0.920366	0.890296	1.39318	1.00334	0.709996
Icos	0.0891554	0.153839	0.203076	-0.15056	0.706976	1.4181	1.39023	1.04309	0.80942
Kng1	-0.289067	-0.19084	0.0724695	0.229012	0.74287	1.02004	1.38916	1.71524	1.3371
Gba	0.345654	0.980958	0.733901	0.940903	0.894871	0.962249	1.38777	1.05764	0.596308
Xcl1	0.448756	0.952013	0.903881	0.564658	1.01007	0.848402	1.38676	1.74487	0.93909
Cpxm1	0.0831667	0.0338793	0.357042	0.947756	1.47939	1.13024	1.38647	1.29477	0.937189
Gapdh	0.199884	0.705787	0.494619	0.846578	0.794816	0.898244	1.38511	0.896648	0.569576
Casp4	0.868141	2.14382	1.59859	0.547875	1.68965	2.14793	1.38125	1.40526	0.892441
Tapbpl	0.576517	1.42359	0.663987	0.271588	1.20325	1.28494	1.38118	1.27152	0.489474
Rasgrf1	0.058979	0.845355	0.37345	0.696172	0.332912	1.07331	1.38072	0.408837	0.0338677
Hmox1	0.152984	1.41541	1.20507	0.846799	1.12619	1.52043	1.37227	0.969689	0.977985
Paox	0.306239	1.03389	0.669825	0.79883	0.826973	1.04213	1.36793	0.968534	0.756813
Msln	0.220163	-0.0272098	0.11564	0.357399	0.0497782	1.24739	1.36565	0.972757	0.516368
Gpr171	0.197824	1.45507	1.27333	0.562504	1.52475	1.99453	1.36436	1.52446	1.07837
Prm1	0.118965	0.882368	0.378815	0.197971	0.644726	1.319	1.36156	1.13589	0.433186
Hmga1	0.296924	1.59513	1.05289	0.687388	0.812917	1.16662	1.36137	0.830074	0.51987
Psmb2	0.436102	0.987676	0.549215	0.771651	0.8347	0.814005	1.35903	0.91616	0.407764
Cdca3	-0.0998653	-0.0725099	0.209485	0.812345	1.1384	1.21841	1.35635	1.43867	1.29865
Psmb9	0.274062	1.14351	1.05179	0.321181	1.51457	2.03087	1.35601	2.04539	1.51777
Serping1	0.364985	1.30698	1.01314	0.711053	0.740685	1.02591	1.35572	0.540088	0.0778281
Gch1	1.25191	2.38804	1.52206	1.14436	1.56679	1.43119	1.35164	1.10016	0.515358
Hbegf	1.00874	1.67139	1.47794	1.62353	1.59616	1.07141	1.34693	1.04192	0.0230309
Nnmt	0.358315	1.04194	1.50041	1.61445	1.59367	1.89425	1.34668	1.44716	0.935996
Bcl3	0.89043	1.53573	1.14584	0.782111	1.41483	1.22674	1.33653	0.773118	0.629647
Enc1	0.365979	1.70738	1.07528	0.850052	1.05291	1.32995	1.33639	1.03456	0.223348
Lck	0.432337	0.345033	0.166906	-0.177146	0.794742	0.997028	1.33182	1.42142	0.888334
Lmna	0.570741	0.818585	0.436127	1.0684	0.823846	0.755503	1.32984	0.851825	0.454113
H2-Ea-ps	0.476731	0.282416	-0.106889	-0.334394	0.492047	0.517324	1.32805	1.72626	1.47516
Smpdl3b	0.456251	1.18173	0.672119	0.47788	1.15292	1.31162	1.32571	1.59358	0.980533
Slc2a1	0.386473	1.20788	0.70591	0.667856	0.979595	1.28936	1.32562	0.952919	0.479201
Parp12	1.2886	2.45322	1.57074	0.950974	1.76851	1.91304	1.32119	1.25694	0.0161905
Il1r2	0.444143	2.90697	2.19752	1.47855	1.47289	2.65135	1.31886	0.775853	0.548344
Pnpla2	0.65828	1.0957	0.0338575	0.438282	0.334378	0.319817	1.3124	0.323429	-0.229793
C3	0.207988	1.32591	1.33002	1.06754	1.06426	1.23488	1.31154	1.25104	0.720768
Fen1	-0.0506488	0.809062	0.690034	1.01624	1.35767	1.34159	1.31117	1.73167	1.22032
Atf3	1.36336	2.63341	1.85871	1.04752	1.95746	1.94237	1.31076	1.61311	0.784759
Aurka	-0.155846	0.228099	0.405401	1.05714	1.27118	1.47319	1.3067	1.6839	1.75503
Rftn1	0.375903	0.817847	0.398894	0.400264	0.667477	0.974374	1.30521	0.959247	0.555566
Cd86	0.6062	1.10607	0.845182	0.412307	1.47036	1.36075	1.30242	1.7738	1.51593
Krt7	0.140121	0.732513	0.4085	0.853287	0.689415	1.044	1.30144	0.738524	0.16705
Acta1	0.788405	0.110469	1.55647	1.26625	0.243071	-0.199849	1.29819	1.17191	0.831814
Lat	0.322399	0.230314	-0.0521265	-0.289699	0.762294	0.943943	1.29794	1.35779	0.821478
Casp1	0.618924	1.47122	0.843903	0.334615	1.4365	1.50947	1.29739	1.56098	1.0752
Pla2g7	-0.292407	1.46726	1.65211	0.834305	0.873916	1.97122	1.29551	1.72416	1.28845
Clca4	-0.0151689	-0.00379699	0.0703102	0.162757	0.34814	0.175567	1.29501	0.632306	0.157899
Ankrd1	0.653982	1.82985	1.52654	1.32019	0.543721	0.760215	1.29434	0.829069	-0.34996
Nampt	0.669066	1.80438	1.05579	0.657803	1.44878	2.00572	1.2902	1.20255	0.319903
Mif	0.580576	0.873545	0.400261	0.804272	0.843445	0.684551	1.28768	0.860432	0.402554
Nrap	0.849854	2.13242	1.01281	0.995892	1.34166	0.987603	1.28702	0.415135	0.0811037
Itga3	0.719515	1.20916	0.477955	0.775728	0.765437	0.611114	1.28492	0.439922	0.118011
Mvb12a	0.718759	1.32243	0.583004	0.719326	0.873508	0.85823	1.28294	0.863506	0.518359
Kif2c	-0.2661	0.0284765	0.160198	0.679078	1.09703	1.29774	1.28294	1.44541	1.32298
Tnfsf13b	0.496363	0.861111	0.752594	0.664471	1.0979	1.12759	1.28197	1.02162	0.425765
Ntpcr	0.0819249	0.217095	0.724286	0.784115	0.727944	0.921842	1.28124	0.995993	0.688144
Igf2bp2	0.534675	2.19	1.10146	0.833175	1.0121	1.3069	1.28046	0.587307	0.0660134
Pfn1	0.529385	0.73204	0.528625	0.682606	0.779631	0.684545	1.28028	0.614696	0.397041
Pcgf5	0.925101	1.87401	0.910667	0.698441	1.1307	1.12849	1.27605	0.888028	0.266665
Ndc80	0.142378	0.159094	0.355657	0.83251	1.17309	1.2435	1.27321	1.31237	1.39255
Il4i1	0.775008	1.98071	0.73248	0.537214	1.43839	0.569072	1.27035	1.7708	1.83492
Fgl2	0.479171	1.59373	1.10846	0.470897	1.57042	2.03687	1.26621	2.03278	1.52047
Cd177	0.228338	1.7137	1.22784	0.625896	1.21148	1.00771	1.26259	1.24883	0.808093
Angptl7	-0.0856317	-0.426316	-0.20396	-0.0830533	0.255732	0.366983	1.26142	1.82187	1.34516
Il6	2.96696	4.25767	3.4805	1.95952	2.62291	2.54253	1.26111	1.16636	0.54714
Sema5a	0.169644	1.79866	0.214575	0.727918	0.600727	1.32077	1.26084	0.513586	0.214301
Plau	0.180904	0.752971	0.802335	0.757734	0.835174	0.890362	1.25994	0.959986	0.352517
Grina	0.56128	1.11932	0.669523	0.451339	0.537391	0.855967	1.25851	0.540386	0.331345
Ccnb1	-0.0478333	-0.0695564	0.279065	1.03504	1.45131	1.72146	1.25743	1.84876	1.59949
Egr2	0.809753	1.83133	2.21232	1.28946	1.44974	1.69753	1.25722	1.02698	0.654891
Tnfaip2	0.635858	1.51913	0.794624	0.315562	1.18255	1.50328	1.25477	1.22545	0.453674
Litaf	0.572908	1.45331	1.00343	0.9091	1.20229	1.26276	1.25447	1.09351	0.521154
Vars	0.331592	0.940033	0.547096	0.686988	0.943952	0.852015	1.25079	0.908135	0.569867
Zap70	0.30516	0.407994	0.0874269	-0.0262768	0.518587	0.652435	1.25072	0.876098	0.527744
Klrk1	0.312724	1.59264	0.9446	0.466661	1.07608	1.28071	1.25034	1.11979	0.54273
Rin1	0.155781	1.00154	0.55208	0.720532	0.568221	0.772897	1.24983	0.61161	0.257189
Rpl36al	0.732254	0.803575	0.380431	0.668773	0.681413	0.41665	1.24922	0.631835	0.240399
Stfa2	0.353878	1.24655	1.62212	1.57984	1.52532	2.8106	1.24841	0.363464	0.280313
Ctsb	0.246872	0.920826	0.791548	0.739886	0.790209	0.862172	1.24731	0.922465	0.807863
Klhl6	0.25311	1.40779	1.04481	0.878805	0.991514	1.36096	1.24653	1.24838	0.715327
Gpr68	0.25907	0.245978	0.0661538	0.102889	0.377332	0.462515	1.24498	1.19568	0.874382
Plcg2	0.587684	0.825288	0.575021	0.481992	0.923041	0.626221	1.24269	1.14834	0.715383
Scamp2	0.675335	0.949015	0.252388	0.706848	0.831509	0.485013	1.2407	0.930688	0.488974
Amica1	0.584573	1.71886	1.11818	0.651044	1.06027	1.55037	1.23926	0.818173	0.699657
Gm5483	0.72525	2.00334	2.30297	1.8713	1.43639	1.98058	1.23878	0.186911	0.155122
Thbs1	0.528303	1.67826	1.11182	0.999731	1.2393	1.11186	1.23764	0.98802	0.0674848
Pld4	0.224082	1.25431	1.24083	0.757473	1.00736	1.0846	1.23725	1.47668	1.32825
Tapbp	0.432615	1.28496	0.448441	0.543752	0.709294	0.809546	1.23656	0.613166	0.00892014
Psat1	0.0430913	1.27094	1.14922	1.39471	1.43402	1.90659	1.23655	1.59706	0.851737
Plekho2	0.393669	1.3911	0.890924	0.614282	0.851078	1.02307	1.23463	0.756407	0.455381
Hn1	0.576015	1.09416	0.604294	0.795857	1.08095	0.967091	1.22922	1.15914	0.817789
Alox12e	0.192741	0.108625	-0.0187619	0.213716	0.479771	0.477769	1.22636	0.677436	0.425254
Tlr13	0.172327	1.91802	1.81521	1.1941	1.34153	1.95969	1.22255	1.1819	0.735424
Irf8	0.0627494	0.95043	0.821432	0.293691	1.222	1.5923	1.21661	1.44833	0.967179
Cmtm4	0.264477	0.175519	0.344502	1.12275	0.86683	0.720474	1.21346	0.931932	0.4148
Kdelr3	0.033536	0.49931	0.716674	0.970113	0.833765	1.03764	1.21311	1.05543	0.738941
Actb	0.49028	0.689786	0.319531	0.513174	0.622827	0.459527	1.21147	0.770204	0.302004
Scara3	0.431145	0.331824	0.521876	0.750149	0.743378	0.417612	1.20528	0.520838	-0.0225606
Cfl1	0.169581	1.06607	0.733228	0.500774	0.693569	1.01547	1.20483	0.902405	0.442706
Lat2	0.129637	0.925051	0.836091	0.607574	0.949395	1.16911	1.19946	1.51359	1.26955
Tsta3	0.457106	0.638612	0.24801	0.560848	0.604531	0.567059	1.19747	0.743789	0.456966
Slc44a2	0.708211	0.811963	0.122095	0.488389	0.652511	0.409632	1.19633	0.568652	0.291528
Ccdc86	0.640659	1.40106	0.901199	0.814577	1.11026	1.00201	1.19507	0.93292	0.473328
Spock2	0.333421	0.166485	-0.00606762	0.3972	0.575821	0.543952	1.19373	0.906233	0.560394
Gadd45g	0.946365	2.6627	1.41027	1.19612	1.47557	1.65576	1.19311	0.73971	0.518165
Ccdc88b	0.359051	0.993571	0.605651	0.402626	1.02933	0.990809	1.19089	1.35589	0.835894
Osbpl3	-0.0823234	-0.127352	0.428742	0.558988	0.753475	0.883605	1.18918	1.46158	0.80747
Epsti1	0.847217	2.04974	1.51297	0.851944	1.41459	1.62958	1.18907	1.34122	0.933437
Efemp2	0.407258	0.708415	0.653142	1.27504	1.05934	0.616124	1.18905	0.846034	0.424608
Gtf2f2	0.378839	0.984873	0.564152	0.79268	0.819129	0.835816	1.18883	0.852611	0.43709
Cd180	0.255404	1.29334	0.9266	0.495285	0.852384	1.3496	1.18684	1.36288	0.830749
Scamp5	0.376877	0.0504627	0.236073	0.706385	0.626459	0.565058	1.18449	0.985789	0.536625
H2-Aa	0.196407	-0.0338449	-0.0755675	-0.188086	0.48871	0.729232	1.18441	1.71548	1.76711
Scimp	0.443003	1.98316	1.16859	0.614743	1.34519	1.46716	1.17983	1.13412	0.420219
Tlr1	0.143025	1.10917	1.10418	0.556629	0.965801	1.07646	1.17849	1.08388	0.741088
Ccrn4l	0.265292	1.79669	1.60243	1.08081	1.43389	1.86967	1.17828	1.00915	0.515553
Wdr1	0.496099	1.27072	0.505844	0.881959	0.924951	0.655649	1.17704	0.76772	0.139949
Alox5ap	0.549472	1.34615	1.15546	0.931908	0.98279	1.19248	1.17504	0.849476	0.660289
Gfpt2	0.821776	2.00291	1.29696	1.15733	0.936123	1.33709	1.17236	0.414196	-0.284419
Adamts2	0.200639	0.512772	0.64471	1.00181	0.885626	0.991514	1.17075	0.929158	0.557441
Get4	0.287969	0.689142	0.399753	0.660738	0.572068	0.620885	1.16866	0.634924	0.288662
Nusap1	-0.255954	-0.282339	0.503611	1.17355	1.61013	2.08427	1.16841	2.28901	2.46376
Clspn	0.0211759	0.2701	0.435041	0.834515	1.0726	1.51925	1.16729	1.71938	1.54835
Dera	0.172798	0.569422	0.170372	0.560365	0.600439	0.482288	1.16515	0.656994	0.470157
Uck2	0.265742	0.860865	0.767786	1.0394	1.03854	1.16395	1.16428	0.945374	0.4471
H2-Ab1	-0.0168904	0.35004	0.0687977	-0.285255	0.603424	0.910649	1.16245	2.1734	1.99009
Vti1a	0.15651	0.844553	0.391412	0.650258	0.631765	0.832594	1.16235	0.689923	0.424773
Psap	0.480307	0.830788	0.353491	0.458849	0.644817	0.478671	1.16104	0.924251	0.891288
Arhgdib	0.472825	0.396178	0.296642	0.120924	0.667628	0.690305	1.16082	0.927302	0.512777
Chaf1b	0.117635	0.354962	0.234637	0.919288	0.985051	0.858177	1.15832	1.36575	1.05428
Gpr176	0.0474947	0.443487	0.97786	1.04724	1.13052	1.2922	1.15786	1.3649	0.852823
Anxa3	0.454027	1.21879	0.389093	0.822157	0.738186	0.651416	1.15761	0.698065	0.0879041
Casp7	0.510235	1.05554	0.313995	0.468689	0.971197	0.743099	1.15751	0.902977	0.263158
Cd276	0.167142	0.731371	0.477296	0.764423	1.00769	1.13348	1.15435	1.49451	0.998599
Lrg1	1.02145	1.7667	1.1584	1.24929	1.28785	1.27131	1.15351	1.32953	1.15612
Glipr2	0.244412	1.16436	0.570266	0.620175	1.2	1.27123	1.15279	1.08419	0.744941
Nubp1	0.174508	0.851247	0.91275	0.963845	1.02695	1.29588	1.15153	1.31844	0.887094
Cuta	0.769868	0.618662	0.146929	0.818634	0.698043	0.0665152	1.15134	0.774235	0.254632
Ngfrap1	0.19005	0.304643	0.190813	0.629818	0.658017	0.566273	1.15011	0.788599	0.564849
Pdlim7	0.396037	1.15674	0.837142	1.0571	0.855494	0.740773	1.14833	0.774163	0.254963
Cd3g	0.0603842	0.0934578	-0.0348803	-0.290127	0.587976	0.996871	1.14635	2.09057	1.50057
Gars	0.473712	1.21804	0.585138	0.826518	0.851159	0.802173	1.146	0.889531	0.258399
Dnase1l3	0.31116	0.979052	0.214248	0.0437074	0.34722	0.451235	1.14379	1.73631	1.61731
Furin	0.473179	0.669564	0.184725	0.408893	0.524389	0.464893	1.14339	0.254211	0.135253
Socs1	0.347336	0.769805	0.395323	0.089702	1.07141	1.18227	1.14327	0.853054	0.299658
Gpr35	0.116641	1.09684	0.822443	0.467287	0.859824	1.11241	1.14199	0.535707	0.34156
Nlgn2	0.661705	1.56414	0.627799	0.658483	0.784553	0.680924	1.14177	0.294703	-0.00841962
Mtch2	0.38643	0.544152	0.308199	0.684855	0.653567	0.431397	1.14106	0.623057	-0.00325616
Cxcr6	-0.147645	-0.0992841	-0.00367785	-0.182328	0.509427	0.93145	1.14085	2.21462	2.02609
Laptm5	0.496266	0.706009	0.518747	0.491829	0.764059	0.565883	1.13832	0.992571	0.765586
Nt5c3	1.2319	2.5439	1.07082	0.592101	1.34606	1.31943	1.13595	0.565867	0.135954
Incenp	0.057349	0.225216	0.366529	0.77322	1.05428	1.14745	1.13456	1.17531	1.13247
Cep55	-0.156031	-0.083897	0.482177	1.17013	1.56405	1.80226	1.12775	2.11791	1.97843
Psma5	0.321686	0.95273	0.588829	0.561511	0.806512	0.950824	1.12658	0.892091	0.387567
Rgs1	0.304214	1.39157	1.03029	0.411984	0.919658	1.17496	1.12536	0.943515	0.637729
Tyms-ps	0.0859559	0.417186	0.481692	1.30998	1.22438	1.10275	1.12521	1.44373	0.992006
Flot2	0.785957	0.935738	0.0828884	0.558975	0.548332	0.342641	1.12516	0.389402	0.084881
Rpl27	0.620821	0.51526	0.325883	0.483013	0.536291	0.413954	1.1243	0.461284	0.264715
Arpc5	0.472008	0.990539	0.187203	0.62385	0.84297	0.542623	1.12406	0.937525	-0.193037
Kif15	0.00851864	-0.0486628	0.0668472	0.675537	1.05846	1.02938	1.12038	1.41105	1.10811
Atox1	0.727845	0.463454	0.115484	0.671369	0.713346	0.180683	1.11944	1.0267	0.658874
BC037034	0.491739	0.724183	0.486957	0.358314	0.834565	0.723071	1.11895	0.993094	0.569093
Arrb2	0.189455	1.06228	0.870534	0.65825	0.78508	1.00286	1.11719	0.865305	0.720281
Nckap1l	0.142058	0.803306	0.821047	0.701172	1.09016	1.18984	1.11673	1.63484	1.1581
Lsm4	0.445946	0.686777	0.496045	0.879127	0.973984	0.782107	1.1156	0.934438	0.579644
Riok3	0.405413	1.15452	0.622529	0.668065	0.780365	0.816465	1.11489	0.728551	0.20309
Oas3	0.519142	1.74478	1.08622	0.579044	1.06297	1.16579	1.11486	0.629169	0.0792196
B2m	0.441073	0.794781	0.463575	0.549147	0.67287	0.482142	1.11396	0.797818	0.586513
Mvp	0.511345	1.30754	0.724252	0.548018	0.700011	0.817184	1.11367	0.409268	0.153886
Lrrc59	0.322864	1.35845	0.667207	0.941986	0.832375	0.851556	1.11144	0.698827	0.0540319
Themis2	0.512317	1.805	1.00594	0.500888	1.15083	1.16799	1.10983	0.845706	0.325927
Trim30a	0.800575	1.81517	1.29036	0.70309	1.46593	1.65324	1.10939	0.856441	0.44807
Aprt	0.201924	0.256397	0.483812	0.562256	0.607828	0.809718	1.10731	0.821355	0.675003
Naa25	0.330592	1.57167	0.78182	0.586996	0.976852	1.24791	1.10646	0.751566	0.23003
Havcr2	-0.00570801	1.32237	1.02914	0.595495	0.852604	1.53931	1.10633	1.50732	1.10335
Wbp5	0.188167	0.62692	0.438823	0.760511	0.881473	0.843849	1.10552	0.967502	0.734912
Mdk	0.412234	0.20263	0.124099	0.680866	1.18914	0.549109	1.10521	0.905726	0.954192
Hmgb2	-0.0257179	0.198337	0.286155	0.358562	0.760681	1.01936	1.10332	0.83246	0.89396
Arl11	0.403955	1.0173	0.475457	0.7333	0.507471	0.538211	1.10289	0.884529	0.781422
Myrip	0.478363	2.05308	0.660209	0.705255	0.110636	0.781687	1.10068	-0.277307	-0.582193
Pkp3	0.122795	0.392676	0.135702	0.305211	0.421873	0.669366	1.09942	0.765039	0.472174
Aida	1.14051	2.07098	0.815877	0.748966	1.27193	0.958616	1.09899	0.839161	0.0340469
Tubb2b	0.272525	0.885205	0.760712	1.17092	1.01741	0.654974	1.09849	0.984607	0.314947
Ptpn6	0.342859	0.972521	0.810525	0.350932	0.800457	0.891077	1.09836	1.10388	0.854949
H2-Eb1	0.167669	0.0895309	-0.140041	-0.520508	0.30275	0.567509	1.09646	1.95324	2.03879
Pde1b	0.333125	0.458917	0.324451	0.118486	0.198908	0.574146	1.0959	0.452924	0.483113
Plin4	0.164511	1.91189	0.838331	0.662124	-0.189335	0.174971	1.09559	-0.717716	-0.749027
Col18a1	0.0801994	0.835674	0.836249	1.20269	1.0922	1.01633	1.09451	1.00904	0.635346
Cish	0.968132	1.58754	0.849144	0.700471	1.00954	0.734867	1.09313	0.744726	0.311357
Slc7a8	0.257284	1.30017	0.8557	0.583164	0.778788	1.08412	1.0906	0.630982	0.493905
Gimap7	0.215155	0.517182	0.0738471	0.0683211	0.662826	0.594637	1.08855	1.18967	0.771939
Rfc5	0.23079	0.556541	0.487039	0.800072	0.979075	1.05113	1.08846	1.06513	0.769665
Rac2	0.435652	0.583988	0.641516	0.247653	0.655476	0.873286	1.08831	0.883579	0.641276
Cxcl14	0.650163	1.74714	0.607026	0.665435	0.847053	1.2241	1.08791	0.331335	-0.0370784
Nt5e	-0.149651	0.329328	0.0648165	0.41544	0.544475	1.34268	1.08778	1.19446	0.15296
Il10ra	0.617257	1.4867	0.946758	0.457192	1.14763	0.972628	1.0877	1.25711	0.799774
Tacstd2	0.466808	0.955629	0.751029	0.669963	0.887201	1.36979	1.08519	0.973784	0.0883002
Stat4	0.384896	0.870378	0.253984	0.198685	0.734989	0.616939	1.08339	0.728004	0.392692
Slco4a1	0.0891262	0.537564	0.596848	0.488891	0.775088	1.20244	1.08307	0.979131	0.276938
Ccl5	0.40406	2.1751	1.3978	0.414303	0.865984	1.50853	1.08302	2.11394	1.70682
Rad54b	0.096058	0.145611	0.430931	0.864489	1.19381	1.20802	1.08231	1.61156	1.51504
B3gnt8	0.439647	0.709757	0.346551	0.538765	0.344951	0.309526	1.08227	0.669613	0.637791
Igfbp4	0.602739	0.913469	0.548541	1.19604	0.939154	0.431523	1.08148	0.426789	-0.0359826
Psmf1	0.411174	0.642773	0.109005	0.429141	0.54221	0.401376	1.07972	0.575132	0.410784
Selplg	0.451974	1.06489	0.858049	0.398349	0.785369	0.933453	1.07921	0.748864	0.776722
Zranb3	0.162659	0.12212	0.424396	0.760617	0.798906	0.758753	1.07912	1.09365	1.08536
Psme1	0.305085	1.57907	1.03936	0.57979	1.04362	1.4536	1.07754	1.18959	0.655735
Ctse	0.425045	1.06608	0.510113	0.204568	0.700285	0.647968	1.07745	1.03584	0.566075
Cdkn1a	0.320692	2.45757	1.85034	1.21258	1.17578	1.66925	1.07345	0.449911	0.251097
Abp1	-0.546736	0.377851	0.42238	0.567618	1.08962	1.00049	1.07345	0.984543	0.509237
Prss46	-0.0292706	0.117364	0.290958	0.213399	0.257626	0.668327	1.0728	0.729143	0.45093
H2-DMa	-0.0779498	-0.125478	0.155953	-0.135806	0.731822	0.944385	1.07261	1.89284	1.52429
Ms4a6c	0.525342	1.68631	1.83132	0.985498	1.3326	1.98668	1.07113	1.13833	0.700766
Sdcbp2	-0.176677	0.895165	0.708424	0.554658	0.610157	0.859494	1.06882	1.00622	0.416729
Vcam1	0.562996	0.727125	0.670662	0.442098	1.06577	1.15591	1.06864	0.838486	0.198363
Aldh18a1	0.090658	0.719197	0.804474	0.665782	0.786115	1.05242	1.06822	0.75096	0.881486
Rrbp1	0.272813	1.46745	1.06957	0.846889	0.687026	0.974831	1.06766	0.699532	0.379765
Blvrb	0.367907	0.210051	0.209255	0.401692	0.222106	0.328184	1.06753	0.566507	0.275418
Rad54l	0.00404087	0.217905	0.36715	0.794707	1.02381	0.945042	1.0662	1.33522	1.00564
Col4a4	0.455809	0.283932	0.142655	0.316911	0.570872	0.637515	1.06601	0.698599	0.5886
Rpl38	0.424441	0.562714	0.342667	0.515605	0.560516	0.434644	1.06594	0.426048	0.219268
Tmem38b	0.335458	1.07429	0.600051	0.884344	0.704096	0.63962	1.06558	0.475157	0.17188
Cmtm7	0.112729	0.530025	0.458487	0.472588	0.623578	0.619463	1.06442	1.07371	0.580317
Triobp	0.665066	0.91478	0.22919	0.432343	0.641595	0.492327	1.06219	0.408665	0.0800001
Gm6316	0.0126251	0.565055	0.480258	0.697514	0.658841	0.803513	1.06137	0.698386	0.341219
Rasl11b	0.293429	0.629785	0.164245	0.416655	0.748946	0.830515	1.06073	0.746222	0.286519
Plk3	0.22401	1.26747	1.03262	0.593586	0.51695	1.10664	1.05971	0.608055	0.202176
Psmc4	0.39128	0.870689	0.585623	0.766114	0.6929	0.718112	1.05918	0.89423	0.294665
Stfa1	0.239484	0.811278	1.07588	0.94401	0.959437	1.78139	1.05848	0.0360561	0.0994753
Osm	0.8483	1.84583	1.52066	0.69783	1.4837	1.38829	1.05775	0.619908	0.417908
Mcm6	0.0168407	0.348271	0.605977	1.17291	1.33951	1.32033	1.05771	1.80557	1.34374
Rps13	0.613882	0.430058	0.0592405	0.411484	0.451353	0.238972	1.05771	0.426903	0.302005
Lilra6	0.317011	1.60694	1.2996	0.554647	0.778966	1.06425	1.057	0.649067	0.523403
Pkig	0.662969	0.86068	0.279919	0.586245	0.683131	0.388323	1.05618	0.308866	-0.17655
Ndufc1	0.827618	0.152254	-0.18821	0.660964	0.579144	-0.051908	1.05553	0.499203	0.263685
Pglyrp1	0.00647551	0.461332	0.663794	0.424138	0.587048	0.570951	1.05483	0.518773	1.40587
Sod2	0.289919	1.38066	1.10334	0.651022	0.89117	1.12864	1.05226	0.896669	0.412021
Apaf1	0.600727	0.843741	0.318385	0.398608	0.826685	0.676071	1.05179	0.778738	0.413402
Lcp1	0.386761	0.508613	0.246598	0.333224	0.719402	0.314495	1.0505	0.808131	0.0212898
Bscl2	0.388254	0.56084	0.274777	0.616315	0.591925	0.334495	1.04997	0.63915	0.314305
Acta2	0.168569	0.795361	0.508146	1.18985	0.89161	0.440036	1.04933	0.439989	-0.226764
Blvra	0.481088	1.13261	0.712612	0.802557	0.847891	0.821656	1.04796	0.775306	0.401632
Pqlc2	0.264343	0.870632	0.559039	0.551015	0.560508	1.02895	1.04611	0.832152	0.616483
Rnu6	1.81326	2.00489	0.712873	0.714284	0.548909	0.424839	1.04563	0.588093	0.486415
Slc35c1	0.302499	0.371456	0.123075	0.442495	0.577463	0.257835	1.0436	0.739048	0.295454
Rab32	0.155381	1.1272	0.903143	0.584593	0.837548	1.32079	1.04353	1.28778	0.950372
Pdk4	0.753817	2.38254	1.78373	1.78671	0.920129	1.59811	1.04337	-0.11979	-0.835227
Cdca4	0.377761	0.444738	0.183612	0.52711	0.703243	0.539287	1.04261	0.7522	0.611981
Ass1	0.51584	1.53641	0.555617	0.259313	0.818953	0.669429	1.04175	0.947586	0.741141
Unc93b1	0.4019	1.14307	0.749865	0.313808	0.715516	1.00116	1.0412	1.09253	1.01717
Fxyd5	0.0603006	0.893082	0.920916	0.69265	0.66219	1.07752	1.04074	1.03756	0.762697
Mad2l1	-0.0982633	-0.0456071	0.216658	0.877217	1.18859	1.30426	1.03993	1.68102	1.32623
Msrb1	0.636304	1.11244	0.68	0.729214	0.807283	0.864464	1.0391	0.684746	0.453992
Vmn1r65	0.291243	0.795291	0.408286	0.0767533	0.883048	1.35999	1.03808	1.2921	0.643554
Naca	0.319264	0.594411	0.285811	0.63952	0.674322	0.519458	1.03605	0.521012	0.16579
Gtpbp2	0.725899	1.16869	0.17652	0.0173246	0.576157	0.556319	1.03602	0.587788	0.224688
Cdc45	0.0819693	0.34371	0.264404	0.791668	0.923911	0.837029	1.03427	1.19934	0.848524
Apbb1ip	0.464966	0.731893	0.563715	0.285087	0.458926	0.622911	1.03386	0.351404	0.507848
Trim30d	0.541769	2.14664	1.10863	0.602776	1.13566	1.11742	1.03123	0.274864	0.117384
Glb1	0.391653	0.148554	-0.0959588	0.536059	0.754671	0.514236	1.03089	0.999205	0.799021
Ccl11	0.91491	1.26931	0.64964	0.759525	1.32229	1.25668	1.03088	0.292311	0.0915125
Cd84	0.371996	1.35024	0.721865	0.493348	0.688546	0.901268	1.03035	1.03165	0.619084
Cercam	0.0926497	-0.0152372	0.0582837	0.450571	0.550337	0.574364	1.02896	0.689445	0.498713
Plxna2	0.524913	1.5882	0.572675	0.737691	0.716379	0.740096	1.02849	0.571301	0.104234
Marcksl1	0.741846	1.44498	1.14819	0.64258	1.23704	1.1824	1.02755	1.06011	1.22415
Plekha8	0.202725	0.631138	0.369549	0.733897	0.667401	0.555041	1.02474	0.57389	0.441402
Fxyd6	0.414844	0.266426	0.0741172	0.625511	0.496175	0.683086	1.02314	0.819979	0.322211
Slc29a3	0.170697	1.1923	0.651694	0.554329	0.734564	0.75694	1.02282	1.04238	0.860702
Dcaf15	0.398692	0.597256	0.345251	0.371358	0.664009	0.717498	1.02254	0.629778	0.627448
Acer3	0.212875	1.10967	0.601686	0.757249	0.870752	0.744449	1.02241	0.880131	0.429003
Tyms	0.0268685	0.44192	0.547889	1.2852	1.27614	1.12656	1.02158	1.55357	0.907054
Tnfaip3	0.997768	2.33368	1.56003	0.783242	1.40956	1.58695	1.02038	1.2503	0.62438
Rab8a	0.580493	0.968588	0.644358	0.718723	0.777489	0.523385	1.01889	0.810612	0.546213
Nsmce2	0.432514	0.769741	0.242913	0.679453	0.620692	0.533722	1.01838	0.821819	0.313552
Nmt1	0.220392	0.853661	0.691879	0.69685	0.693002	0.758355	1.01725	0.776807	0.411571
Rps6	0.565845	0.505561	0.0286929	0.43957	0.601446	0.24189	1.01613	0.552096	0.0261491
H2-Q8	-0.337495	1.50696	1.47426	0.763488	0.850524	1.29723	1.01496	1.59991	0.87439
Adam15	0.435499	0.732868	0.541983	0.8973	0.632255	0.413186	1.01253	0.537015	0.1044
Soat2	0.226935	1.2667	1.03582	0.536914	0.916038	1.20367	1.01195	0.58455	0.347515
Arpc1b	0.225025	1.14995	0.794059	0.858512	0.98782	0.982302	1.01078	1.23116	0.682485
Plod3	0.643874	1.19948	0.606313	0.768364	0.91422	0.697454	1.00986	0.668243	0.345208
Emp3	0.455203	0.736065	0.444716	0.7038	0.617048	0.414594	1.00971	0.454673	-0.132261
Fblim1	0.501527	1.14086	0.897896	1.34783	1.1183	0.7853	1.00826	0.71792	0.379522
Csf1	0.814545	1.42179	0.912638	0.604698	0.936501	1.06716	1.008	0.689278	0.379134
Selp	0.870659	2.3803	2.30135	1.20335	1.37918	1.58616	1.00793	0.488516	0.162942
Sbno2	0.588574	1.11232	0.734661	0.385693	0.739184	0.969715	1.00738	0.205561	0.308545
Prss22	0.341269	1.67171	1.35652	1.15466	1.32648	1.07789	1.00665	0.335013	0.0593899
Mcm2	0.221172	0.397267	0.490573	1.05831	1.14703	0.84202	1.00661	1.29407	1.05406
Trim21	1.154	1.78469	0.854366	0.282334	1.24511	1.27561	1.006	0.811337	0.303556
Adssl1	0.243111	0.484088	0.336543	0.4791	0.211112	0.523232	1.0053	0.693447	0.321105
Pdgfrl	0.114335	0.730969	0.558848	0.56491	0.788139	1.22143	1.00516	1.1665	0.615477
Nrm	0.352713	0.139949	0.119943	0.631902	0.786677	0.438613	1.00401	1.0104	0.974648
Dbf4	0.0375707	0.390878	0.363823	0.77462	1.04283	1.40021	1.00351	1.43727	1.12113
Cd74	0.082274	0.0230108	-0.171482	-0.661224	0.176332	0.386999	1.00223	1.15001	1.5795
Eif4e2	0.191996	0.96571	0.556668	0.728266	0.877776	0.882768	0.998221	1.16606	0.518736
Coro1a	0.269436	0.726659	0.583718	0.175128	0.752547	0.815065	0.994644	1.00157	0.463659
Rrm2	-0.0245736	-0.0142815	0.165572	0.748743	0.974612	1.05322	0.993801	1.24391	1.00739
Darc	0.55484	1.85515	1.23632	0.833744	0.869921	0.995157	0.992012	0.617509	0.273297
Tor1aip1	0.742582	2.09195	1.12856	0.694158	1.12046	1.31748	0.990735	0.704527	0.101277
Col4a1	0.223539	1.39261	0.689495	0.767808	0.685431	0.866108	0.984714	0.440973	0.484455
Tpm3	0.227863	1.12862	0.581891	0.694325	0.710736	0.808593	0.984373	0.725867	-0.153657
Lamc2	0.123754	1.00519	0.545169	0.863895	0.891067	1.2277	0.98285	1.28584	0.119989
Zfand2a	0.413013	1.01079	0.52159	0.71051	0.609402	0.410971	0.980731	0.500217	0.121438
Kif23	-0.0758544	0.0360377	0.468833	0.924833	1.32233	1.20266	0.979499	1.56072	1.6636
Stard5	0.410112	1.27087	0.642371	0.556212	0.716978	0.86264	0.979361	0.692232	0.48684
Ftsjd2	0.942354	1.51655	0.915147	0.799814	1.10657	0.884716	0.977213	0.864413	0.280507
Hat1	0.230139	0.858969	0.560368	0.782212	0.924636	0.813152	0.97687	1.13941	0.655146
Plek	0.63601	1.22401	1.12949	0.707504	1.11115	1.38212	0.976469	1.07141	0.52067
Apol10b	0.122884	0.63931	0.311817	0.172002	0.956602	1.62728	0.975087	1.4082	0.608807
Pdpn	0.37481	1.24783	0.533565	0.653503	0.722961	0.998027	0.974569	0.734903	0.242582
Clec4a3	0.253713	1.80282	1.72586	0.917514	1.19115	1.29802	0.974287	1.24284	0.868223
Arhgap8	0.480256	1.33337	0.493467	0.347325	0.700979	1.00306	0.97286	0.606947	0.310889
Cebpb	0.692717	1.43117	0.881881	0.770063	0.994581	0.82219	0.971734	0.104711	-0.0442147
Ube2l6	0.853276	1.87126	0.90892	0.378406	0.874028	1.08786	0.96903	0.342023	-0.202824
Fbxw17	0.777813	1.75606	0.666523	0.600895	1.15237	1.06908	0.967839	1.15094	0.404792
Was	0.199181	0.751568	0.767599	0.304619	0.715839	0.975839	0.967401	1.0195	0.651345
Lgals9	1.07704	2.27212	1.63842	0.819208	1.12113	1.68353	0.967308	0.211005	-0.0848208
Ltb4r1	0.119846	0.724952	0.540822	0.36413	0.830415	1.32606	0.963773	0.426129	-0.0106485
Dab2	0.377898	0.991405	0.820624	0.854033	0.931059	1.20863	0.96207	0.596075	0.299876
Angptl4	0.382974	2.40993	2.3313	1.8325	1.55477	1.82317	0.961843	0.0866603	-0.203545
Ccl9	1.1097	2.67625	2.28022	1.82544	1.8162	1.92098	0.961814	0.638828	1.03471
E2f1	0.254958	-0.445938	-0.0818127	0.691568	0.772472	0.394094	0.95736	1.01536	1.10378
Krt17	0.570637	1.37318	0.522871	0.791146	0.83485	0.558703	0.954626	0.553761	0.04784
Hcls1	0.212716	1.09993	0.713615	0.482084	0.693026	0.815106	0.954427	0.970205	0.668849
Nus1	-0.0349669	1.11784	0.890853	0.761318	0.840964	1.15735	0.952699	1.0712	0.387954
Ifitm2	0.78379	1.83536	1.39003	0.974574	1.0499	1.06763	0.951962	0.362675	-0.115776
Tgm1	0.260918	1.25843	0.775917	0.752855	0.848818	1.07919	0.951158	0.716608	0.508279
Wfdc12	0.242172	0.300111	0.349955	0.60136	0.738699	0.994553	0.950953	1.11065	0.359317
Evi2a	0.501682	1.56541	1.08703	0.589029	0.975815	1.23849	0.947457	1.06365	0.85795
Il10	0.0281553	0.250296	0.0909402	0.112591	0.643535	1.11482	0.945171	0.464159	0.210786
Fgd2	0.132773	0.231269	0.224604	0.147401	0.582673	0.562999	0.943763	1.2093	0.87085
2310044G17Rik	0.359679	1.15865	0.700795	0.676804	0.636618	0.748556	0.943473	0.549363	0.174327
Mocs1	0.473587	1.18752	0.15185	0.259401	0.277922	0.396472	0.941646	0.0892741	0.0537462
Katna1	0.5307	1.01974	0.327882	0.31303	0.849029	0.912708	0.940508	0.676521	0.222234
Fstl1	0.0969945	0.446005	0.408201	0.793797	0.860349	1.28535	0.939947	1.2816	0.640328
Tinagl1	0.0996507	2.18084	0.963072	0.550953	0.276087	1.24813	0.939856	-0.050521	-0.343555
Upp1	0.288614	0.809538	0.429267	0.509425	1.07608	0.927302	0.937687	1.26281	0.563767
Arg2	0.167509	1.34215	1.33204	0.775987	0.961165	1.49988	0.937051	0.991776	1.11056
Ei24	0.255174	0.740885	0.797434	0.910478	0.860184	1.00345	0.934677	0.810235	0.549334
Dbnl	0.259035	1.07246	0.261576	0.263604	0.693867	0.734031	0.934025	0.7076	0.193739
Krt14	0.085078	0.184308	0.327425	0.942197	0.566397	1.02667	0.931975	0.574215	0.0351304
Hap1	1.67114	2.58976	1.04359	0.47981	1.36327	1.08776	0.931971	0.770525	0.484903
Ccdc80	0.180948	0.467593	0.751438	0.713256	0.893273	1.59888	0.930446	1.03586	0.602958
Ncaph	0.239597	0.0726495	-0.0224504	0.545207	0.827964	0.843824	0.930266	1.03029	1.05735
Rrm1	-0.0415849	0.0979994	0.2143	0.750659	0.796132	0.930383	0.92836	1.05017	0.89337
Klk1	0.16613	1.84999	1.97722	0.871642	1.49602	1.17925	0.927316	1.0864	0.673864
Mx1	1.57869	3.32183	1.57391	0.78416	1.58359	1.94084	0.92725	0.590892	0.264496
Rcan1	0.582678	1.36146	0.644329	0.919831	1.20326	0.719535	0.927141	1.11205	0.878305
Ankrd37	-0.17679	-0.269457	1.04755	1.40706	1.00866	1.35687	0.926574	1.25237	1.22092
Gsdmd	0.364716	1.39486	0.729715	0.339108	0.806159	1.01815	0.926036	0.826564	0.363068
Ddx58	1.24542	2.42205	1.37036	0.91541	1.49124	1.26678	0.925019	0.838784	-0.133543
Phc2	0.647852	1.14813	0.34838	0.463175	0.726039	0.57107	0.92501	0.604753	0.0960033
Csprs	0.688808	1.36329	1.01249	0.667237	1.14855	1.05662	0.923597	0.969808	0.518009
Abcb1b	0.14621	0.623373	0.540531	0.677375	0.587475	0.987981	0.921805	1.01516	0.750008
Cp	-0.592773	1.22993	1.47183	0.973907	0.93408	1.21448	0.920951	1.02023	0.280083
Orm1	0.350995	2.62199	1.63476	1.08205	1.03655	0.93982	0.919933	0.671633	0.170198
Cd68	0.224778	1.52331	1.045	0.710384	0.792437	1.23852	0.917275	1.07198	0.843941
Gusb	0.0868754	-0.0175411	0.18812	0.667732	0.828637	0.68394	0.913618	1.17276	0.872501
Dctpp1	0.18905	-0.0955274	0.317572	0.946957	0.772968	0.572955	0.910508	1.0184	0.887565
Egr1	1.87721	2.45724	2.29412	1.65063	1.68019	1.50015	0.907469	1.26674	0.575055
Iqgap3	0.0462198	0.0631362	0.393818	0.736189	1.0021	0.728864	0.907355	1.09223	1.29814
Crispld2	0.485776	1.69002	0.62085	0.646309	0.164752	1.15665	0.905116	-0.224716	-0.52743
H2afz	0.131614	0.299365	0.0221473	0.413699	0.847205	0.857146	0.904498	1.07088	0.736663
Inhba	0.102498	1.47065	1.14862	0.793997	0.91705	1.4001	0.904442	0.677928	0.539085
Ly6c1	0.119291	1.89371	1.22252	0.655556	0.7697	1.31333	0.901996	0.568022	-0.54905
40237	-0.0182061	1.13994	0.95585	0.441143	1.03874	1.47037	0.900935	0.804232	0.484021
Krt8	-0.54356	0.211154	0.73076	0.854521	0.592955	1.30979	0.893967	1.06727	0.474722
Acp2	0.021317	1.02137	0.836711	0.488357	0.615445	0.900537	0.891394	0.80392	0.655765
P2ry13	0.42204	1.50001	0.893924	0.553049	0.824835	1.27238	0.891026	0.679554	0.260872
Plekha4	1.45615	2.93502	1.69074	1.06569	1.14297	1.18791	0.889517	0.32445	-0.10662
Chodl	0.154534	-0.0632621	0.207392	1.40397	1.8392	1.0068	0.888385	1.47433	1.0369
P2ry14	0.574972	1.45675	0.971597	0.603447	1.05391	1.35113	0.887763	1.13653	0.946736
Clec10a	0.0044876	0.454023	0.885919	0.688893	0.788461	1.4533	0.887508	0.607224	0.466773
Anln	-0.194328	-0.184664	0.389246	0.895682	1.02704	1.39221	0.883096	1.40614	1.63392
Adamts4	1.13002	3.04979	2.3686	1.53542	1.66384	2.33267	0.881042	0.797761	0.665108
Krt19	-0.130363	0.562269	0.385903	1.00548	0.658567	0.886259	0.879895	0.585338	-0.0990052
Nrcam	0.155299	-1.1993	-0.0696471	0.436342	0.545395	0.323573	0.872577	0.862334	0.640962
Axl	0.768272	1.29684	0.531045	0.623257	0.70185	0.564668	0.869278	0.523179	0.137941
Esco2	-0.1269	-0.123204	0.220438	0.732811	0.975715	1.08698	0.868	1.33713	1.32326
Col4a2	0.230252	1.23438	0.668189	0.750732	0.42711	0.765983	0.865951	0.329735	0.527049
Klra2	0.377202	1.49718	0.641468	0.434306	0.879879	0.849191	0.863396	0.761518	0.486651
Noc4l	0.144371	0.834601	0.328781	0.599018	0.905993	1.01882	0.8595	0.917636	0.0921911
Actg2	0.137332	0.214745	0.377609	1.17916	1.00598	0.229626	0.853033	0.535732	-0.135785
Tyrobp	0.193306	0.960276	1.05705	0.592232	0.850781	1.14355	0.85279	1.0468	0.980914
1810055G02Rik	0.265796	1.03238	0.785871	0.800646	0.658331	0.751316	0.850775	0.536852	0.180696
Ipo5	0.300389	0.786057	0.486464	0.934936	0.89829	0.743547	0.847664	1.06544	0.385628
S100a14	-0.0230105	0.750867	0.983273	0.948146	0.895499	1.54588	0.84419	1.20557	0.622271
Scarb2	0.308781	1.03134	0.754904	0.78305	0.828208	0.972338	0.844038	0.783909	0.493775
Ror2	0.0260116	0.483798	0.501588	0.605295	0.553563	1.01637	0.841463	0.701814	0.279773
Tlr7	0.364142	1.73375	1.33801	0.779631	1.04394	1.33498	0.84027	0.800407	0.580328
Fas	0.782588	1.23772	0.685331	0.6222	0.82649	0.842074	0.838679	0.486434	-0.0922437
Col3a1	-0.418807	0.284638	0.905617	0.9173	0.977257	1.48271	0.838614	0.817468	0.931064
Sp140	0.254521	1.31931	0.818584	0.0419064	0.629525	1.23323	0.838478	0.839868	0.572311
Panx1	-0.0140126	0.418995	0.34338	0.422548	0.63796	1.04819	0.833225	0.904455	0.552868
Csf2rb2	0.258935	1.04295	0.901454	0.260705	1.17862	1.36108	0.831831	1.18524	0.578706
Sectm1b	0.439055	1.15797	0.714093	0.411732	0.893782	0.65072	0.830056	0.361203	0.134575
Asprv1	0.230045	0.951515	1.14069	0.957537	1.00733	1.54477	0.828599	0.176129	0.101623
Mcm4	0.183626	0.280226	0.327929	0.827925	1.01271	0.743411	0.828052	1.17876	0.836989
Fyb	0.0863099	1.22629	1.20332	0.597152	0.970963	1.2724	0.8273	1.31417	1.21439
Qsox1	0.0963146	1.33383	0.489461	0.536696	0.523158	0.871431	0.826127	0.468506	-0.11977
Cyr61	0.360983	0.77106	1.01224	0.839464	0.56586	1.14298	0.825617	0.760879	-0.0591724
Gm5431	0.665064	2.05571	1.39857	0.644111	1.47546	1.73508	0.822022	0.800998	0.325547
Surf4	0.233414	1.04806	0.569724	0.759749	0.686423	0.876353	0.821745	0.933273	0.296889
Ung	0.0176725	0.219973	0.261949	0.707203	0.673296	0.634494	0.821662	1.06253	0.814805
Spc25	-0.00987367	0.00622631	0.336851	0.944828	1.09612	1.43165	0.819819	1.65853	1.52071
Ccnd1	0.0486479	0.177172	0.0799979	0.66678	0.555274	0.386465	0.815976	1.10574	0.630458
Cenpl	0.195406	0.426605	0.281793	0.626994	0.878067	0.777103	0.815898	1.14658	0.897788
Ctss	-0.159877	0.700842	1.0672	0.269716	0.832288	1.51669	0.814927	1.15186	1.31814
Eif1a	0.407418	1.2278	0.734844	0.546915	0.64569	1.06715	0.810938	0.705726	0.385549
Ms4a6b	-0.0168676	1.25369	1.51425	0.607846	1.09001	1.69568	0.809868	1.26647	0.89712
Klrd1	0.179562	0.661709	0.68863	-0.0587533	0.368307	0.739512	0.808813	1.24637	1.0892
C1s	-0.257504	0.578646	0.555342	0.200433	0.661639	1.02372	0.803898	1.15721	0.136476
Tlr2	0.670822	1.6217	1.18033	0.461336	1.03383	1.40066	0.80305	1.29745	0.716929
Hif1a	0.100187	1.01042	0.571525	0.580666	0.845643	0.969616	0.801469	0.821357	-0.0510161
Il1b	0.994255	1.94739	2.26195	1.08634	1.82718	1.65711	0.799927	1.24649	0.733339
Itgb6	0.337218	0.586872	0.345275	0.610543	0.989369	0.907135	0.796866	1.15329	0.733967
Man2a1	0.0665568	0.850618	0.417997	0.7343	0.810555	1.14577	0.794842	0.945054	0.262505
Cd53	0.331861	1.10707	0.977168	0.427307	1.01896	1.23865	0.794195	1.00247	0.661714
Ptbp3	0.0466342	0.837551	0.636317	0.372364	0.729096	1.10542	0.794178	0.924337	0.276356
Cd69	0.984655	1.97013	0.97562	0.138813	1.4146	1.27707	0.793257	0.963015	0.542477
Usb1	0.556048	1.15783	0.502401	0.403321	0.761662	0.700622	0.792884	0.613892	0.200236
Tcf19	-0.00364736	0.1558	0.201873	0.834294	0.859347	0.897625	0.792082	1.34139	1.23456
Map3k6	0.341287	2.11439	1.35001	1.0364	0.412235	1.3002	0.790937	-0.260532	-0.442012
Adar	0.88843	1.73833	1.08275	0.635708	0.963695	0.933791	0.790382	0.530354	0.216503
Sh3d21	0.430956	1.43819	0.0492025	0.0177896	-0.0837726	0.511786	0.78892	-0.17075	-0.263461
Fpr2	0.512668	1.44286	0.700249	-0.0100516	0.532719	1.05922	0.788194	0.644924	0.095914
Ctsk	-0.123791	0.791686	0.830797	0.933491	1.04537	1.09705	0.787878	1.49484	1.03922
Ppp2r5c	-0.129088	0.441958	0.485082	0.624132	0.836712	0.888478	0.785712	1.05436	0.745083
Snx2	0.551022	1.01688	0.277341	0.523009	0.662338	0.499142	0.783812	0.617457	0.196339
Ripk3	0.0435928	0.456312	0.510529	0.364842	0.57699	1.05693	0.782388	0.729948	0.475419
1110018G07Rik	0.328567	1.20947	0.242709	0.222676	0.747662	0.74477	0.782121	0.676753	0.136032
Eif6	0.405763	1.05807	0.542004	0.55603	0.465041	0.522668	0.781695	0.452382	0.164155
Sgol1	0.103793	0.0721168	0.0986776	0.548447	0.902595	0.984756	0.780702	1.04263	0.929691
Gpd2	0.0830008	0.327882	0.458749	0.716851	0.742526	0.814977	0.779474	1.07469	0.600649
Isg20	0.91437	2.61919	1.54768	0.723652	1.20398	1.4535	0.7758	0.818215	0.321103
Trib3	0.39808	1.52733	0.738461	0.471728	0.479574	0.856932	0.775643	0.667625	0.203255
Sh3pxd2b	0.228663	0.993863	0.904239	0.776642	1.00721	1.12854	0.774273	0.709421	0.738626
Nmral1	0.355346	1.2336	0.736482	0.744037	0.902215	0.881548	0.774258	0.897249	0.713817
Mlst8	0.389499	0.63796	0.665313	0.761541	0.734362	0.69883	0.773976	1.1045	0.696415
Il13ra1	0.188979	1.28735	0.621751	0.447737	0.922247	1.01977	0.770375	0.810444	-0.0697733
Blm	-0.114575	0.0295127	0.295475	0.655534	0.84769	0.866132	0.768992	1.15544	0.860169
Itk	0.433895	0.64302	0.0991608	-0.174171	0.572115	0.489682	0.766311	1.01893	0.610216
F10	0.443498	1.45272	0.630046	0.506017	0.689483	0.90197	0.7663	0.355017	0.272824
Ifi35	0.802095	2.24732	1.22291	0.682989	1.05369	1.09966	0.763835	0.533592	-0.13727
Aim1	0.395471	1.45887	0.651524	0.359276	0.970454	1.13963	0.760055	0.992169	0.335332
Mefv	0.342338	1.2689	0.981891	0.501154	0.952841	0.92631	0.755686	0.510713	0.137056
Tspo	0.264361	1.49199	0.943964	0.568176	0.555349	1.08157	0.753939	0.513666	0.135299
Ifih1	0.955361	2.11557	1.68707	0.810366	1.36484	1.86238	0.753594	0.828968	0.343198
Calca	0.197919	1.56701	0.571262	0.612506	0.654516	0.902988	0.746426	0.43453	0.317359
Col5a2	0.00361694	0.0414205	0.109162	0.431481	0.508797	1.1355	0.744184	0.768598	0.743217
Cox18	0.443211	1.12008	0.58573	0.689268	0.699781	0.536967	0.743577	0.461404	0.208601
Nfkbiz	0.478569	1.64901	1.3868	0.526001	1.03504	1.18313	0.741879	0.768061	0.728542
Tnf	0.298575	1.18574	0.603326	0.20621	0.612802	0.791505	0.7409	0.761515	0.403198
Sla	0.110123	1.27014	1.37984	0.880756	1.16948	1.55123	0.738182	1.29743	1.00885
Gpr141	0.132302	1.33586	0.74217	0.380155	0.792127	1.01744	0.7376	0.470481	0.227485
Plaur	0.361948	1.26363	0.992363	0.787311	0.84665	1.02886	0.736191	0.384095	-0.0329867
Mthfd2	0.174565	1.155	0.785256	0.626945	0.782408	0.998985	0.733546	0.733399	0.498035
Brip1	0.0572567	0.17975	0.126966	0.392457	0.679642	0.651356	0.727395	1.07813	0.793983
Spcs3	0.0320362	0.386875	0.27831	0.594796	0.599872	0.553633	0.719795	1.03793	0.517155
1500012F01Rik	0.421566	1.99753	1.27077	0.564853	0.939708	1.3509	0.719258	0.805035	0.895033
Klk1b27	0.128299	0.873222	1.09462	0.669015	0.833613	0.58272	0.717434	0.583798	0.425655
Tlr6	0.183154	1.00796	0.753616	0.38821	0.651932	0.983837	0.716316	0.677026	0.338463
Nfkbie	0.205006	1.0723	0.737279	0.269914	0.705588	0.934286	0.713433	0.911545	0.87931
Lair1	-0.0787773	0.436043	0.724089	0.367863	0.515207	1.11523	0.710334	1.02224	0.590966
Gif	-0.00582162	-0.067984	-0.0585546	0.0428759	0.284144	0.416956	0.709959	1.62832	2.26446
Gm12253	0.281364	1.19936	0.923566	0.667467	0.993649	0.747718	0.708639	0.377745	0.210997
Has1	1.42927	1.44669	1.24156	0.950609	0.795765	1.1862	0.70839	0.221627	-0.0620043
Timp3	0.0776983	1.0293	0.410218	0.496212	0.463035	0.926898	0.706204	0.47897	-0.204062
Helz2	1.22035	2.05847	1.23199	0.528979	1.04201	1.04333	0.703219	0.368625	-0.0685682
Kif4	0.015093	-0.194191	0.0900858	0.512086	0.753017	1.05274	0.698603	1.08665	1.07424
Stx8	0.226246	0.617348	0.747483	0.830776	0.738895	0.953111	0.696774	1.06133	0.704499
Sema6b	0.397927	1.05868	0.453329	0.625163	0.552227	0.510533	0.696158	0.24187	0.27431
Mis18bp1	0.000677881	-0.0470834	0.2138	0.460861	0.763536	1.02766	0.695349	0.993356	1.09811
Tfdp1	0.0224939	0.194648	0.0674139	0.614517	0.799168	0.574339	0.694576	1.00695	0.442185
Nupr1	0.111532	1.19653	0.3847	0.211055	0.301459	0.50946	0.685804	0.120095	-0.210355
Slamf7	0.130793	1.19596	0.453055	0.151829	0.605176	0.706181	0.685804	0.651191	0.503085
Chac1	0.389409	1.65891	0.654979	0.461698	0.492458	0.877912	0.682818	0.362436	-0.227371
Knstrn	0.0655977	-0.0682951	0.212892	0.680211	0.766031	0.914533	0.679102	1.15597	1.26967
Tcirg1	0.435471	1.56251	1.05822	0.251049	0.618934	1.12315	0.678805	0.658172	0.77259
Wisp1	-0.218108	0.232771	0.460454	0.744761	0.431405	1.04183	0.677059	1.06812	0.854036
Cttnbp2nl	0.178978	1.10001	0.785831	0.596932	0.697911	0.919926	0.67632	0.599726	-0.125529
Clec4d	0.494619	1.64695	1.67601	1.00042	1.00027	1.47669	0.676147	0.663239	0.691768
Ffar2	0.240995	1.05123	0.479514	0.375257	0.73845	0.667615	0.675931	0.325598	0.317653
Hspb8	0.173273	1.15371	0.853479	0.908819	0.552642	0.657265	0.674025	0.462958	-0.152579
H2-T24	0.420357	1.53127	0.861536	0.432253	0.777496	0.855034	0.673996	0.625012	-0.183736
Relb	0.453914	1.20928	0.878103	0.531375	0.706897	0.534986	0.671886	0.622455	0.255703
Tspan31	0.476593	1.01954	0.404965	0.637081	0.60849	0.523791	0.669276	0.547073	0.254142
Rnf31	0.566227	1.32427	0.579993	0.347148	0.631022	0.628677	0.668002	0.416962	0.168461
Tnip1	0.398747	1.35706	0.831811	0.304662	0.585758	0.716427	0.667187	0.55485	0.358026
Ctsc	0.185295	0.34997	0.631603	0.473653	0.839582	0.882598	0.65952	1.22385	0.948992
Vmp1	0.257098	1.09789	0.793383	0.444088	0.649377	0.892595	0.658439	0.627379	0.218808
Sema4a	0.123812	0.16067	-0.0439494	-0.0804441	0.590928	0.526479	0.655007	1.09133	0.772758
Stat3	0.400163	1.13447	0.418758	0.416677	0.563635	0.391201	0.654218	0.283077	-0.201881
Sphk1	0.40517	2.4651	0.9807	0.625504	0.386371	0.916228	0.650832	-0.358719	-0.659762
Ak2	0.0303387	0.601811	0.564539	0.435575	0.576325	1.00667	0.648368	0.916466	0.279736
Cenpk	0.179089	0.230477	0.365577	0.651767	0.718818	0.998018	0.647371	1.01621	0.940266
Ncapd2	-0.365739	-0.347656	0.0881764	0.550316	0.749968	0.993957	0.646809	1.2239	1.25828
Fos	1.34634	2.40159	2.0946	1.16059	1.24517	1.61801	0.645792	0.889566	0.742057
Cdc6	0.105205	0.32491	0.592545	1.06502	1.1004	1.07497	0.644749	1.57288	1.16396
Prkcb	0.190371	0.0370228	0.403031	0.105757	0.522205	0.417358	0.643593	1.0485	0.905031
Clip4	-0.0718238	0.807621	0.753899	0.231376	0.299448	1.0643	0.632587	0.453759	0.105251
Cd63	-0.0974065	1.35527	1.05765	0.857024	0.73625	1.08496	0.631791	0.861942	0.431114
Sp100	0.820548	1.69596	0.837282	0.549023	0.905295	0.674281	0.627442	0.472769	-0.0244218
Kntc1	-0.0741874	0.0237663	0.103789	0.653047	0.645818	0.793086	0.627252	1.09501	1.24318
Fbp2	0.106011	-0.152625	0.350393	0.783035	0.458492	0.357065	0.625604	1.0862	1.02287
Slfn2	0.265134	1.64339	1.13337	0.35607	0.885624	1.2394	0.624498	0.548234	0.183423
Mfap5	-0.176252	-0.658856	-0.120509	0.680338	0.607989	0.497712	0.623222	1.20249	1.09955
Cxcl2	1.09577	2.37083	1.75997	0.556584	0.730953	1.02783	0.617594	0.0454131	0.19983
Elovl1	0.194511	-0.3207	-0.218372	0.429575	0.473844	-0.0577543	0.617077	1.11206	0.60923
Emr1	-0.346398	0.326786	1.27048	0.863876	1.02704	1.34775	0.615979	1.70805	1.66803
Tdrd7	1.1022	1.75881	0.90286	0.544655	0.808126	0.68712	0.612957	0.369392	-0.0512873
Tmem176a	0.237749	1.05298	0.78694	0.712374	0.618114	0.667005	0.608029	0.252368	0.205979
Myo1f	0.0793269	0.621135	0.692906	0.256255	0.680611	0.628136	0.603749	1.04019	0.921021
Pdk3	-0.153381	0.413361	0.289463	0.458998	0.593319	1.08344	0.600265	0.708694	0.357862
Prr15l	0.359461	1.06592	0.426895	0.462379	0.522079	0.404914	0.599236	0.198495	-0.0855629
Slc3a2	0.549233	1.05443	0.350307	0.576364	0.482169	0.225958	0.598962	0.123006	-0.248287
Rad51	-0.173991	0.11785	0.434279	0.812179	0.819581	0.927838	0.5971	1.22508	1.06129
Serpina3m	-0.0939027	1.69455	0.897675	0.574043	0.304399	1.12917	0.596649	-0.0120289	-0.0147166
Keap1	0.31165	1.12925	0.43449	0.295975	0.457109	0.531718	0.596602	0.551134	0.127382
Lig1	-0.358052	-0.16718	0.469334	0.856503	0.943292	1.15639	0.589979	1.45	1.28503
Ddx24	0.678278	1.00895	0.471265	0.34628	0.440167	0.306662	0.589146	0.0577386	-0.0613912
Tmem48	-0.136454	-0.215498	0.446363	0.821684	0.806513	0.967634	0.588505	1.09211	0.849339
Cutc	0.582555	1.1775	0.336587	0.372915	0.440788	0.349373	0.582871	0.2138	0.0492563
Ms4a8a	0.226993	1.78524	1.20899	0.451461	0.485476	1.52477	0.578974	0.172668	0.0414329
Sdc3	0.275217	1.18776	0.680917	0.21908	0.43101	0.658438	0.578669	0.229848	0.162898
D13Ertd608e	0.183046	1.0325	0.790857	0.55935	0.865297	0.649568	0.576506	0.548942	0.465786
Aspm	-0.183883	-0.212495	0.132231	0.414251	0.795218	1.12495	0.574943	1.29648	1.67369
Shisa5	0.377787	1.26674	0.688278	0.299695	0.539438	0.64166	0.567101	0.345313	0.0822522
Asns	0.144069	1.08607	0.519586	0.680741	0.65699	0.88032	0.56616	0.677004	0.0506939
Rasl10b	-0.0299477	1.64206	0.29725	0.245196	0.203971	0.537356	0.565769	0.0220218	-0.000579726
Clec5a	0.0121152	0.66179	0.63126	0.587085	0.584722	0.794571	0.562701	1.06293	0.595774
H2afx	-0.104039	-0.168079	0.203232	0.398551	0.648548	0.743311	0.562061	0.954346	1.05431
Pcdh7	-0.181127	0.318104	0.435619	0.353207	0.34239	1.02593	0.558105	0.410887	0.135275
Pdzrn3	-0.0940696	0.489414	0.394818	0.482665	0.652558	1.17253	0.557761	0.845259	0.414336
Fignl1	-0.150121	0.109726	0.501253	0.88633	0.938099	1.27618	0.557537	1.52307	1.37455
Mmp12	0.0998246	-0.0881596	0.535928	0.679369	1.45755	0.799815	0.553918	1.68263	2.24629
Rhoc	0.265796	1.34771	0.682426	0.636913	0.42584	0.509465	0.552681	0.13045	-0.29082
Hspb6	0.689449	1.12735	0.313222	0.464205	0.324413	-0.167196	0.552673	0.12168	0.0990382
Noxo1	0.284733	1.30819	0.818453	0.407989	1.07237	0.246966	0.550059	0.962318	1.16221
Smox	0.367285	1.12582	0.704033	0.296662	0.521449	0.496662	0.548438	0.188252	0.127741
F13a1	0.0988266	0.485164	0.90214	0.527459	0.755365	1.32321	0.547237	0.0961952	-0.143284
Clec4b1	0.0310184	0.743034	1.06316	0.778567	0.717073	0.899226	0.545884	1.25376	0.8116
Pira4	0.0644414	1.48417	1.10171	0.442808	0.591643	0.889266	0.543851	0.48916	0.159852
Rnf114	0.373097	1.01253	0.473242	0.242384	0.488997	0.520893	0.540861	0.268656	-0.0641805
Map3k8	0.713633	1.91776	1.20414	0.726554	0.968866	0.872053	0.54033	0.326321	-0.0596576
Sprr1a	0.686303	1.40025	0.31371	0.447066	0.494469	0.484897	0.539341	0.292508	0.209309
Oas1a	0.39205	1.1413	0.722959	0.634247	0.779342	0.870051	0.538332	0.260991	0.20555
Lhfpl2	-0.13955	0.201397	0.298582	0.292582	0.268428	0.573256	0.532946	0.872542	1.15917
Per2	0.327258	0.826579	1.13444	0.92923	0.28413	1.03351	0.531653	0.624773	0.134989
Ptprc	0.0968438	0.433696	0.615833	0.177639	0.800996	0.997013	0.528661	1.0534	0.710084
S100a4	0.0123555	0.0739924	0.463376	0.229562	0.561226	1.09527	0.528152	1.39453	1.07175
Atp10a	0.47556	1.10051	0.597625	0.365977	0.698206	0.814552	0.527291	0.305199	0.0482112
Zc3h12a	0.20396	1.31383	1.19055	0.416229	0.609043	0.949703	0.522213	0.593723	0.351768
Ube2t	0.022908	0.09885	0.41547	0.591168	0.656466	1.03057	0.521186	1.16662	1.37575
Cd300lf	0.128696	1.01894	0.701393	0.302187	0.37407	0.820967	0.518914	0.295576	0.187925
Ifi205	0.303335	1.26071	0.865861	0.376138	0.732689	1.39777	0.51773	0.427946	0.164213
Klk1b5	0.0829984	1.1382	1.06059	0.441048	0.748168	0.528263	0.517676	0.453371	0.268742
Ier3	0.826264	1.02612	0.393707	0.233996	0.211717	0.225611	0.51482	0.157104	-0.158155
Lyve1	0.10411	1.56838	0.979695	0.564769	-0.0130796	0.904245	0.514158	-0.218533	-0.76366
S100a8	1.03377	1.82361	1.93454	1.31908	0.871119	1.45471	0.508892	-0.396854	-0.0253615
Doc2b	-0.00270263	1.32635	0.240994	0.160531	0.0854152	0.714116	0.508623	-0.017566	-0.0205241
Il15ra	0.0806982	1.01678	0.202153	-0.0329175	0.493831	0.868512	0.507784	0.324943	0.111593
Niacr1	0.489298	1.16167	0.770525	0.0190449	0.515698	0.775786	0.507585	0.527037	0.0714574
Sap30	0.626339	1.53774	1.15455	0.858058	0.94713	1.14561	0.50668	0.781929	0.576993
A230050P20Rik	0.493365	1.08674	0.353847	0.00696186	0.345322	0.590916	0.50571	0.304006	0.139267
Mcoln2	0.235534	1.50116	0.730039	0.237567	0.62606	0.767048	0.50497	0.386522	0.0632367
Ttpal	0.188924	1.02841	0.693692	0.78778	0.779916	0.83833	0.50455	0.562273	0.196411
Spats2l	0.913482	1.61157	1.18491	0.62925	1.11185	1.10093	0.502836	0.698442	0.395439
Lpar1	0.333298	1.37753	1.29085	1.03489	0.917475	1.27307	0.49931	0.794953	0.33451
Pira11	0.192544	1.24498	0.842696	0.228572	0.380048	0.627663	0.497141	0.246111	0.074212
Rasgrp1	0.346565	0.529613	0.144097	-0.0604789	0.523337	-0.101789	0.495268	1.02545	0.69414
Bhlhe40	0.423902	0.817227	1.21687	1.07147	1.05898	1.47485	0.493782	1.36076	0.883154
Clec4e	0.0747102	1.14815	0.565265	0.232695	0.408297	0.727463	0.491216	0.397851	0.190926
Bst1	0.193321	1.05615	0.680425	0.169438	0.34818	0.900521	0.489002	0.164697	0.102854
Malt1	-0.0934465	0.425116	0.415549	0.107832	0.52759	1.0648	0.486854	0.837355	0.832413
Tor3a	0.551606	1.72658	0.620039	0.38613	0.568557	0.683173	0.485458	0.301827	0.1132
Orm2	0.337971	1.56422	0.858693	0.589632	0.594876	0.650918	0.483087	0.228803	0.191681
Rnase6	0.340336	1.04025	0.813601	0.277091	0.841224	0.652299	0.4782	1.11927	0.856743
Rbl1	0.189424	0.564729	0.401718	0.285911	0.851826	0.987569	0.476188	1.09529	0.858091
Ddit4	0.0702337	1.53886	0.564842	0.569932	0.674982	0.785065	0.471558	0.478218	0.21065
Adap2	0.321039	1.01576	0.419268	-0.0405665	0.134746	0.575464	0.467404	0.115144	0.0775315
Ly9	0.127821	0.738184	0.679351	0.277776	0.709415	0.468517	0.466193	1.05506	0.683462
Tmem106a	0.153792	1.19589	1.06534	0.550199	0.712098	0.945089	0.465639	0.552142	0.422529
Kynu	0.300459	0.488551	0.25884	0.0740452	0.641544	0.775585	0.462265	1.11934	0.949634
Gm4951	0.21221	0.652518	0.484987	0.207941	0.587735	1.35376	0.458889	0.889471	0.406523
Upk1b	-0.0143251	0.407072	0.57958	0.136679	0.00983859	1.1745	0.449695	0.454576	0.0957139
Hexb	-0.104322	0.0126819	0.420291	0.477499	0.558795	0.68416	0.448292	1.04163	1.00083
Ptx3	1.53839	2.70222	1.23178	1.01168	0.988155	0.960812	0.442146	0.229328	0.245685
Cenph	0.0576956	-0.0321116	0.265689	0.678339	0.583278	0.913374	0.438561	1.06585	0.845046
Bcl2l1	0.189647	1.26253	0.527304	0.405067	0.388758	0.387062	0.436328	0.178803	-0.0778408
Setdb2	0.416401	1.65033	0.507559	0.0360265	0.677505	1.02366	0.432034	0.378017	0.0555931
2310014L17Rik	1.14994	2.48531	0.629901	-0.0410343	0.480127	0.753053	0.430725	-0.19179	0.0394573
Cela1	0.177286	0.213677	1.65153	0.300186	0.227785	0.340593	0.428236	0.149182	0.0596105
Steap4	0.0681338	1.09964	1.00353	0.624364	0.794131	1.04686	0.426339	0.460438	0.45429
Irf9	0.73836	1.17197	1.08975	0.592659	0.823785	0.839243	0.42379	0.454122	0.107115
Clec7a	0.2652	0.696154	0.955405	0.605422	1.00156	0.745553	0.404498	1.07705	1.11902
BC147527	0.361015	1.79962	0.976518	0.551813	0.951894	0.715934	0.404003	0.481319	0.104486
Mrgpra2b	0.359263	1.20869	1.11256	0.423837	0.548376	0.793936	0.39942	-0.050048	-0.0131936
Gm5416	0.15374	0.703389	0.855876	0.543436	0.43619	1.0484	0.393654	0.048238	0.162955
Slc6a12	0.143181	1.08204	0.196622	0.0649163	-0.0001993	0.696182	0.388125	0.0251021	0.153307
Tbrg1	0.210497	1.07068	0.592358	0.350309	0.493922	0.717828	0.385132	0.327247	-0.477669
4933426M11Rik	0.205229	1.01918	0.817354	0.479261	0.788554	0.792396	0.381921	0.707948	0.23555
Kcnk13	-0.210207	0.886415	0.516069	0.524097	0.51509	1.08083	0.380478	0.586708	0.254853
Gm5077	-0.286999	0.0473072	0.706498	0.00554306	0.27933	1.04692	0.380343	0.916776	0.569673
5031414D18Rik	0.247375	1.01358	0.265849	0.108251	0.549373	0.412676	0.375307	0.53492	0.151799
Gdf15	0.700911	1.33905	0.884516	0.772385	0.595986	0.338568	0.374738	0.101395	0.12264
Mrpl27	-0.0762559	0.624033	0.776726	0.75328	0.751376	0.884754	0.370753	1.07214	0.71207
Mmp3	0.280309	1.98392	1.41461	1.30255	0.703688	0.48914	0.362454	0.131147	-0.147574
Rnd3	0.139361	1.42598	0.693542	0.393239	0.754174	0.672896	0.353836	0.447044	-0.190597
Pvr	0.0786589	1.03157	0.711314	0.403301	0.415245	0.512661	0.34622	0.0793349	-0.286421
Npy2r	0.0903229	-0.0780931	-0.0824514	-0.0606882	0.221563	0.250892	0.344012	0.645018	1.11535
BC094916	0.369146	1.92039	1.23407	0.419759	0.97542	1.30654	0.343395	0.236578	0.162095
Col23a1	-0.143323	1.33319	0.640706	0.481944	0.254734	0.220118	0.339015	-0.243826	-0.515574
Tsc22d3	0.526674	1.4153	0.312794	0.486105	0.442069	0.373655	0.337013	0.00711989	-0.451051
Ctsz	-0.384128	0.811886	0.679483	0.398496	0.648237	0.910714	0.323468	1.19126	1.03481
Cdc42ep4	0.319156	1.32042	0.693393	0.601612	0.523148	0.603599	0.321084	-0.0133782	-0.215482
Ifi204	0.185305	0.851722	0.687663	0.274561	0.689147	1.08175	0.319998	0.403906	0.232593
Birc2	0.362464	1.03978	0.51047	0.188453	0.497786	0.460361	0.303481	0.231044	0.0582843
Srgn	-0.0167629	0.792892	0.926074	0.357083	0.595296	1.21927	0.303418	0.640919	0.221162
Rassf1	0.340852	1.31892	0.701433	0.509053	0.428707	0.459647	0.299397	0.378694	-0.234601
Ppic	-0.205528	-0.410761	0.051373	0.429921	0.578909	0.737177	0.293254	1.11514	0.756104
Rfc4	-0.42313	-0.244045	0.478207	0.650523	0.615479	0.941934	0.29021	1.04185	1.03373
Dusp28	0.237811	1.08958	0.0649616	-0.00213792	0.0813843	0.414226	0.290154	-0.055978	-0.140949
Birc3	0.0684249	1.06758	0.816837	0.0856505	0.652185	0.760947	0.282593	0.493534	0.399941
Naa20	0.0672442	1.05141	0.841423	0.524882	0.771676	1.11477	0.28258	0.741622	0.146852
Ptges	-0.124113	1.12783	0.651902	0.311636	0.276813	0.677766	0.2768	0.223518	-0.0731585
Cdca7	-0.203662	-0.37028	0.0641949	0.445543	0.567593	0.250916	0.274858	1.14122	0.879743
Mbd1	0.156292	1.21349	1.00476	0.441202	0.596327	0.934123	0.269994	0.0690527	0.0702
Oas1b	0.714214	1.34152	0.848991	0.22619	0.605265	0.670491	0.268908	0.220546	-0.0496101
Ogfrl1	0.184041	1.02347	0.561494	0.297946	0.292492	0.624417	0.264476	0.433509	0.184008
Papd7	0.803764	1.37356	0.668012	0.455604	0.63905	0.613288	0.264176	0.269574	0.0841889
Itprip	0.192064	1.21025	0.271718	0.0225107	0.203532	0.385039	0.259799	0.0510989	-0.00436619
Il7r	0.0236024	1.28144	0.916277	0.254981	0.643832	0.937888	0.259302	0.785941	0.662238
Apoe	-0.183223	-0.612045	0.206145	0.117679	0.332347	0.417457	0.258062	0.618637	1.30183
Il15	0.714128	1.13839	0.392794	-0.00634953	0.607383	0.282473	0.253113	0.256732	-0.0568103
Cxcl12	-0.227904	-0.488219	0.317721	0.552432	0.403794	0.0965944	0.237211	0.37519	-0.0152128
Ddit3	0.146709	1.66066	0.9993	0.597267	0.383218	0.283758	0.236636	0.277742	0.0197501
Myom1	0.12092	1.021	0.760233	0.556139	0.379888	0.617965	0.236586	0.220321	-0.1846
Sct	0.627094	2.47781	0.925715	0.392878	0.750813	0.367797	0.233364	0.0747804	0.130344
Ptgs1	-0.197581	0.423377	0.363578	0.374284	0.53641	1.01449	0.231076	0.811628	0.745852
Tlr3	0.602983	1.15383	0.312352	0.15057	0.537773	0.396655	0.213908	0.16373	-0.0108204
Vstm4	0.212107	1.05377	0.748184	0.767846	0.538959	0.76188	0.212224	0.187404	0.124415
Plk4	-0.24552	-0.0557901	0.224983	0.452733	0.689213	0.963769	0.200359	1.07696	1.041
Itpkc	0.106671	1.22018	0.718436	0.182617	0.388339	0.554432	0.196662	0.138689	-0.0700104
Zfp791	0.119985	1.03625	0.455913	0.438514	0.445264	0.577471	0.192997	0.161226	-0.14339
Lgi2	0.303917	0.960588	1.12462	0.765104	0.587527	0.254366	0.188179	0.362264	0.452051
Nrep	-0.114769	-1.67139	-1.28286	-0.304141	0.114039	0.253788	0.17431	0.377492	0.634778
Kcnk5	0.400844	1.26442	0.142816	-0.0378039	0.0822619	-0.110885	0.173203	-0.137532	-0.228945
Klra17	0.248732	0.989456	1.20083	0.694703	0.387212	0.679363	0.165355	0.447985	0.256322
Ndrg1	-0.184196	0.219926	0.465403	0.298909	0.445169	1.00964	0.160485	0.470786	0.228986
Ctrl	0.189072	0.252777	1.51722	-0.090809	0.049491	0.174584	0.159333	0.089116	-0.0360148
Cxcr2	0.418972	1.42746	1.52786	0.878191	0.665991	1.0765	0.157538	-0.131271	-0.207363
Ercc1	0.106246	1.13628	0.394871	0.327061	0.0264557	0.209014	0.147361	-0.0897295	-0.145702
Medag	0.110037	1.43213	1.09886	0.963189	0.46196	1.12713	0.146124	-0.237518	-0.621787
Hpx	0.166102	1.46477	0.69899	0.109065	0.153284	0.207793	0.144667	-0.0349068	-0.00947485
Pde2a	0.129386	1.00514	0.218924	0.0141601	0.0459771	0.0117543	0.141322	-0.187721	-0.254874
Dll1	0.268778	1.14345	0.600944	0.395032	0.35323	0.171639	0.137732	0.0992046	-0.264154
Ifitm6	0.644084	1.83497	1.67634	0.420864	1.10314	0.99831	0.127947	0.172979	0.170409
Ntrk2	-0.225901	-0.100062	0.670591	1.1063	0.638981	0.35028	0.119641	0.541767	0.689916
Pim3	0.742966	1.37471	0.465569	0.159973	0.354729	0.453229	0.115167	-0.259094	-0.685376
Ankfy1	0.390091	1.02482	0.550602	0.408054	0.560485	0.499809	0.113627	0.486438	0.159622
Ifnb1	2.20369	4.92389	2.00523	1.13611	1.98149	1.3839	0.112688	-0.192188	-0.0887699
Porcn	-0.21472	1.07487	-0.299316	-0.436296	-0.337834	-0.127173	0.111167	-0.580399	-0.540716
Osmr	0.394513	1.257	0.934159	0.453144	0.738521	0.860655	0.0998705	0.383327	-0.10778
Serpina1b	0.311077	1.33262	-0.00627313	-0.128434	0.244667	0.382018	0.0883731	0.277825	0.142186
Adamts15	-0.159439	1.01416	0.875799	0.592025	0.420856	0.8343	0.0817468	-0.00763109	-0.0237028
Slc39a8	0.17557	1.41394	-0.0234092	-0.0426216	-0.12174	0.135626	0.0807192	-0.00760357	-0.480865
Mfap4	-0.185972	-1.15367	-0.0178403	0.445388	0.801437	-0.140699	0.0806603	0.0781975	0.764132
Errfi1	0.595228	1.51678	0.796234	0.613274	0.795057	0.553069	0.0800657	0.0818483	-0.73642
Reg1	-0.022878	0.00281586	1.57933	0.0029056	-0.00124366	0.00810108	0.0720033	-0.0520178	0.00363956
Nfkbia	0.454949	1.69304	1.04634	0.151013	0.406508	0.513726	0.071351	-0.0297544	-0.378338
Ifi203	0.486656	1.32517	0.941501	0.0605777	0.784272	1.32264	0.0711005	0.396133	0.26108
Kcne4	-0.26027	1.26307	0.926649	0.343413	0.446702	0.951148	0.0680765	0.247552	0.829898
A530064D06Rik	0.260184	1.00516	0.706055	0.286604	0.213743	0.312488	0.054469	0.0645986	0.0397207
Enpp4	0.471063	1.53912	0.60823	-0.0502233	0.360336	0.418135	0.0520447	0.025447	-0.488804
Lgals8	0.121809	1.24437	0.504027	0.142891	0.452998	0.592715	0.0508014	0.504319	-0.334889
Fam107a	0.0706157	1.35834	0.586316	0.251702	0.0651755	0.787219	0.049669	-0.296339	-0.348741
Wnt3a	0.344121	-1.36624	-0.361878	0.297249	0.150124	-0.902023	0.0473721	0.1674	0.0111986
Rbpjl	0.128128	-1.28185	-0.634875	-0.417326	-0.0701853	-0.7661	0.0355605	0.583441	0.76538
Sertad1	0.224627	1.17753	0.801606	0.487715	0.304318	0.490117	0.030405	0.131457	-0.0292763
Try4	0.0921175	0.0395863	1.32599	-0.0132659	-0.114615	-0.11254	0.0262284	-0.0139094	-0.0703884
Csf3r	0.286231	1.27539	1.46244	0.700814	0.787622	0.946368	0.0194888	0.186928	0.0897756
Il1a	0.337946	1.00333	0.18747	-0.112766	0.247317	0.112135	0.0128382	0.0798444	-0.356658
Try10	-0.104282	0.0980652	1.25284	-0.00289479	-0.0765472	-0.0634201	0.00321847	-0.108755	0.0558888
Pnlip	-0.0609248	0.0390079	2.34717	-0.00827244	-0.0126419	0.0220186	-0.00787532	-0.160997	-0.059099
Ptprs	0.090028	-1.04437	-0.178689	0.0694488	0.0369693	-0.177144	-0.00910543	-0.0925621	0.0690583
Sycn	-0.0645508	-0.0441122	1.01185	-0.0285123	-0.0281955	0.0714278	-0.012508	-0.0992427	0.115511
Timeless	0.172792	1.01576	0.504705	0.148675	0.560678	1.01505	-0.0165688	0.524075	0.218594
Plin2	-0.305394	1.11349	0.938063	0.356417	0.161588	1.08928	-0.0327871	-0.0587239	-0.488973
Zg16	0.00488981	0.00978951	1.32806	-0.0143713	-0.0134909	0.00160963	-0.0334898	-0.0473372	0.0450156
Carhsp1	0.0191157	1.20523	0.485502	0.393312	0.230309	0.254587	-0.0375267	0.0923578	-0.298559
Prss2	0.0215551	-0.0571616	2.10893	-0.0887099	-0.198111	-0.0817157	-0.0442581	-0.20465	-0.102636
Clps	-0.0587206	-0.0672553	1.93938	0.011192	-0.017917	-0.0111811	-0.0502142	-0.143149	0.0505013
Ppp1r15a	0.692735	1.21686	0.480459	0.0718815	-0.0855532	-0.1069	-0.0554871	-0.578998	-0.535754
Try5	0.0764626	-0.00839584	1.01018	0.130489	-0.0090476	0.0546815	-0.0568216	-0.0558991	0.154609
Sgk1	0.278519	1.00383	0.196139	0.135551	0.14936	0.276356	-0.0599752	0.0435234	-0.250997
Alpl	0.210501	1.12573	0.470115	0.242045	-0.0672275	-0.18728	-0.062469	-0.335956	0.0285496
Ccrl2	0.374664	1.172	-0.119825	-0.471641	0.230349	0.379617	-0.0781552	-0.146922	-0.540616
Asb13	0.45904	1.02734	0.259545	-0.171382	0.209285	0.260227	-0.0814539	-0.0856343	-0.0996863
Sell	0.393723	1.5263	1.02513	0.100917	0.67052	0.936157	-0.0833138	-0.0427441	-0.0179896
Gypc	0.368971	1.16765	0.141718	-0.129	0.0454139	0.0595549	-0.109111	-0.23926	-0.227883
Il8	-0.152709	-1.17181	-0.534888	-0.126604	-0.0984787	-0.50948	-0.115659	0.254678	-0.0397935
Cela2a	-0.137729	-0.0192386	2.36385	-0.131764	-0.0874747	-0.0522007	-0.1185	-0.290526	-0.0518283
Gja4	-0.0256359	-0.978749	-1.03819	-0.58007	-0.265161	-0.385939	-0.118858	-0.0241264	0.334953
Cel	-0.0549972	0.0331919	1.25933	-0.00136236	-0.0743539	0.0116028	-0.125922	-0.128348	0.0119541
Per1	0.1145	1.24182	1.03781	0.566392	0.550108	0.608343	-0.135176	0.0288174	-0.539843
Nr1d2	0.285661	-1.02598	0.269605	-0.0173158	-0.413623	0.124507	-0.140351	0.436138	0.0436716
Sparcl1	-0.435349	-1.17032	-0.0624331	-0.00547813	0.074583	0.537	-0.154829	-0.149684	-0.159989
Ypel3	0.405869	-0.842071	-0.73985	-0.481268	-0.620769	-1.0485	-0.164775	-0.420565	-0.187914
Scel	0.000124582	-0.765456	-1.20801	-0.762631	-0.690978	-0.138114	-0.182149	0.0285709	-0.778009
Ier2	0.233483	0.501388	1.00346	0.0225899	-0.0907487	0.062535	-0.188665	-0.249312	0.122452
Serpina1d	0.0634369	1.09978	0.0927991	-0.116803	0.151251	0.350484	-0.202902	0.122887	0.0417406
Tmem106c	-0.137235	-1.27943	-0.545075	-0.37775	-0.47054	-0.531549	-0.207836	-0.167092	0.036131
Cx3cr1	-0.163238	-0.759671	0.171597	0.197549	0.193132	-0.160867	-0.208403	0.90797	1.03804
Lims2	0.123719	0.349064	-0.0836302	-0.202532	-0.577629	-0.327284	-0.220965	-0.802663	-1.06258
Klf4	0.0253103	0.769014	0.757221	0.433549	0.0723566	-0.383016	-0.223203	-0.388414	-1.20448
Csf2	1.18569	1.09502	0.576186	-0.0682003	0.138885	-0.353734	-0.233859	0.160258	0.508043
S100a9	0.625053	1.65973	1.78534	1.0342	0.750064	1.30855	-0.23725	-0.537501	-0.0472246
Rbp1	0.0605147	-1.49405	-0.602189	-0.139658	-0.257654	-0.583394	-0.240045	-0.429185	-0.182827
Adm	-0.300573	1.64371	1.2313	0.226263	0.329813	0.254912	-0.241458	-0.511197	-0.507973
Slc9a3r2	0.316425	-0.327872	-0.316682	-0.111932	-0.531658	-1.01252	-0.261416	-0.992268	-0.603846
Ifi27l1	0.525757	-1.21809	-0.748712	0.223182	-0.131655	-1.00184	-0.271592	0.436049	0.502961
Cox8b	0.27676	-1.23408	-0.47004	-0.375028	-0.96655	-1.72976	-0.273887	-1.23992	-1.14577
Retnlg	0.226207	0.484865	1.2355	0.777493	0.359981	0.890696	-0.275903	0.104837	0.140192
Ndnf	-0.333731	-0.836302	0.0717535	0.218094	0.286924	0.557357	-0.298727	1.21143	0.898724
Sepp1	0.389331	0.364444	-0.615528	-0.357633	-0.439365	-0.981713	-0.305823	-0.48962	-1.01273
Chchd10	0.0632375	-0.987471	-0.77573	-0.294228	-0.551832	-1.09589	-0.316355	-0.506519	-0.416066
Apoc1	-0.110963	-1.34094	-0.784268	-0.506651	-0.515967	-0.83614	-0.321293	0.0649267	0.408912
Hs2st1	0.138192	-1.09783	-0.52946	-0.19382	0.0563549	-0.359066	-0.33186	0.343567	0.137614
Rnase1	-0.0811098	-0.35433	1.49464	-0.411001	-0.257348	-0.31395	-0.345244	-0.351405	-0.165025
Ccdc85b	0.333841	-0.52644	-0.586608	-0.105437	-0.391418	-1.09403	-0.356671	-0.403275	-0.14561
Htra3	-0.214165	-1.22496	-0.473304	-0.184129	-0.486052	-0.504134	-0.356744	-0.434202	-0.268914
Syn2	-0.721229	-1.01838	0.000380423	-0.622251	-0.65172	-0.265583	-0.368755	-0.0693644	0.282551
Sult1d1	-1.16742	-1.21582	-1.0456	-0.961713	-0.904823	-0.790113	-0.369598	-0.491602	-0.731152
Tmem132a	-0.211239	-1.16537	-0.493073	-0.0988795	-0.12393	-0.454761	-0.376636	0.203973	0.37823
Sftpc	-0.0259187	-1.17054	-0.366	-0.273719	-0.363573	-0.585426	-0.377493	0.0719265	0.0537831
Lxn	-0.0716204	-1.0043	-0.18466	0.0472975	-0.23573	-0.446012	-0.382029	-0.0543953	0.0794016
Lbh	-0.114254	-1.32898	-0.534995	-0.507086	-0.741608	-0.893067	-0.389793	-0.796765	-0.297298
Mybphl	0.399284	-0.280651	0.51161	0.218663	-0.392786	-1.03598	-0.39597	-0.701537	-0.88849
Fcgrt	-0.273922	-1.03992	-0.335644	-0.388851	-0.672085	-0.326855	-0.407981	-0.530158	-0.279791
Gpc3	0.194743	-1.10787	-1.09271	-0.724234	-0.509254	-0.575409	-0.409269	-0.347737	-0.126562
Bmp4	0.152242	-0.50361	-0.75676	-0.480967	-0.385565	-1.08656	-0.410472	-0.255181	-0.268472
Itgae	-0.012092	-0.841679	-0.571094	-0.548612	-0.237815	-0.423431	-0.412158	0.928181	1.52708
Pfkm	0.108161	-1.1231	-0.45919	-0.283601	-0.535146	-0.810223	-0.426967	-0.578654	-0.254983
Plvap	0.281898	-0.0705325	-0.762243	-0.976706	-0.899671	-1.14848	-0.429399	-0.859247	-1.21591
Cox6b2	0.16865	-1.19125	-0.788063	-0.279107	-0.49804	-0.659826	-0.436575	-0.681738	-0.180439
Csrp3	0.0143135	-0.702694	0.231401	0.461286	-0.42376	-1.07987	-0.439287	-0.572317	-0.87014
Abhd14b	-0.0354004	-1.17838	-0.747464	-0.453588	-0.652409	-0.998294	-0.446587	-0.527913	-0.581269
Myl4	0.656635	-0.245187	-0.371781	-0.276388	-0.78001	-1.85318	-0.45574	-0.494311	-0.438283
Scd2	-0.218129	-1.18205	-0.926103	-0.563862	-0.530704	-0.66383	-0.465601	-0.113663	-0.201688
Pnliprp1	-0.113112	-0.444765	2.1235	-0.366761	-0.42141	-0.410019	-0.468803	-0.388331	0.0647868
Sfrp2	0.0552949	-1.17181	-0.452408	-0.688506	-0.585953	-0.726097	-0.483228	0.183349	0.111917
Cetn4	-0.840999	-1.14827	-0.821922	-0.76931	-0.592736	-0.52546	-0.50041	-0.386311	0.0304698
Prr18	-0.101729	-1.17108	-0.68118	-0.238984	-0.219302	-0.958176	-0.500697	-0.326375	-0.216038
Dpt	-0.320134	-1.17057	-0.548399	-0.294798	-0.0452268	0.105852	-0.516346	-0.0694009	0.255277
Cd79b	-0.0897063	-0.500318	-0.754685	-0.935476	-0.702069	-1.04684	-0.520764	-0.129129	0.204
Faim3	0.331488	-0.471073	-0.976127	-1.19476	-0.962813	-1.53007	-0.522639	-0.437855	0.11927
Cyp2d22	0.306836	-0.175422	-0.316333	-0.459325	-0.790836	-0.8035	-0.527539	-1.14742	-0.902875
Shh	-0.211183	-1.09368	-0.705507	-0.457428	-0.424781	-0.766325	-0.538772	-0.135419	0.0539186
Podxl	-0.756062	-1.05336	0.0154405	-0.237816	-0.291476	-0.0132455	-0.549363	-0.237556	-0.20121
Gsn	0.351813	-0.448623	-0.958653	-0.650331	-0.634378	-1.15919	-0.551369	-1.10194	-1.10116
Pmp22	0.028237	-0.0704876	-0.514584	-0.304566	-0.456161	-0.682724	-0.5529	-0.531606	-0.940107
Ppp1r3c	-0.458561	-1.18835	-1.01587	-0.599344	-0.50474	-0.414782	-0.552947	-0.722674	-0.508604
Fhl1	0.138748	-1.22277	-0.670176	-0.36223	-0.352296	-0.812923	-0.557554	-0.361089	-0.450548
Tpcn1	0.08951	-1.10478	-0.719452	-0.390377	-0.712182	-1.07926	-0.558244	-0.823489	-0.303638
Sort1	0.0267367	-1.43936	-0.720026	-0.349449	-0.419496	-0.780548	-0.571263	-0.296498	0.0112995
Myh10	0.239013	-1.16593	-0.756364	-0.334337	-0.434486	-1.07207	-0.573023	-0.69509	-0.877806
Acpl2	-0.565737	-1.0839	-0.665493	-0.428666	-0.552846	-0.50506	-0.574101	-0.0662723	-0.0837497
Por	-0.252685	-1.05493	-0.824025	-0.69436	-0.921579	-0.790052	-0.575446	-0.731794	-0.560668
Prss8	-0.228488	-1.08142	-0.710662	-0.670684	-0.912105	-0.859897	-0.580597	-0.7871	-0.276664
Ebpl	-0.255864	-1.04166	-0.241215	-0.0495858	-0.154498	-0.482483	-0.580942	0.217343	0.216809
Dnali1	-0.512048	-0.885269	-0.738925	-0.638452	-0.507322	-1.10048	-0.583156	-0.449753	-0.213464
Foxf1	0.0579501	0.696478	0.0411568	0.107763	-0.15659	-0.721606	-0.586578	-0.472877	-1.11259
Ppa2	-0.304425	-1.07406	-0.42155	-0.372044	-0.414261	-0.30009	-0.587724	-0.19196	-0.00931967
Pigr	-1.28556	-0.541183	-0.540157	-1.17497	-0.244146	-0.350823	-0.596998	0.259242	0.228759
Myh6	0.252741	-0.656574	-0.534769	-0.258989	-0.801147	-1.45397	-0.601255	-0.749867	-0.903879
Fzd2	-0.062579	-1.16776	-0.734556	-0.544106	-0.620448	-0.856139	-0.60209	-0.355875	-0.241178
Epha7	-0.452353	-1.15369	-0.598762	-0.659345	-0.378061	-0.475178	-0.605239	0.194231	0.543776
Slc24a3	0.00345226	-0.93978	-0.597609	-0.28568	-0.582663	-1.03225	-0.607664	-0.672792	-0.472738
Liph	-0.619329	-1.10807	-0.22137	-0.611872	-0.754602	-0.100312	-0.61166	-0.512426	-0.389112
Ano1	-0.724286	-1.17714	-0.208607	-0.167347	-0.186815	-0.0292943	-0.614761	0.387563	0.189768
Tnnc1	0.462709	-0.157029	-0.334689	-0.148049	-0.835099	-1.44944	-0.615945	-0.792379	-0.929927
Tst	-0.639737	-1.16126	-0.937051	-0.726692	-0.876977	-0.731339	-0.618499	-0.818403	-0.264204
Bpifb1	-1.9737	-2.08952	-1.7136	-1.68947	-1.22148	-1.59569	-0.618801	-1.06062	-1.17619
Epha1	-0.244799	-1.00444	-0.448402	-0.236145	-0.174665	-0.608531	-0.619226	-0.235059	-0.1177
Cyp4a12b	-1.01068	-0.930447	-1.02587	-0.935588	-1.01521	-0.95723	-0.620915	-0.802594	-0.751633
Hist1h2bc	-0.473835	-1.12156	-0.357323	-0.34963	-0.197168	-0.0996988	-0.624059	0.393064	0.469817
Vpreb3	-0.48321	-1.11859	-1.15196	-1.10196	-0.888406	-1.24975	-0.627622	-0.626938	-0.357524
Fbln1	-0.231395	-1.40317	-0.781379	-0.614331	-0.138456	-0.347779	-0.634532	0.0777276	0.174679
Notch4	0.435019	0.0640305	-0.351842	-0.149908	-0.385712	-1.01678	-0.635159	-0.607741	-0.37422
Apbb1	-0.00128595	-1.04052	-0.640627	-0.535516	-0.69032	-0.87152	-0.635968	-0.548843	-0.205099
Tspan7	0.432536	0.00399778	-0.451558	-0.22048	-0.517723	-1.28431	-0.640511	-0.904552	-1.00617
Mxra7	0.0041385	-0.76301	-0.424261	-0.188219	-0.604331	-1.01206	-0.642872	-0.630303	-0.446382
Lyplal1	-0.477155	-1.09462	-0.641426	-0.330212	-0.508605	-0.45898	-0.646545	0.0012794	0.210701
Ak8	-0.549795	-0.948005	-0.848744	-0.833831	-0.796783	-1.02476	-0.649726	-0.587571	-0.359777
Traf1	-0.204943	-0.54365	-0.511473	-1.0015	-0.576403	-0.640456	-0.649868	-0.274073	-0.0198074
Cacna2d1	-0.465268	-1.25262	-0.630841	-0.581533	-0.837708	-0.399331	-0.650487	-0.556093	-0.323243
Sln	0.769123	-0.0419013	0.422362	0.239607	-0.805157	-1.32642	-0.651009	-1.09866	-1.37168
Specc1l	0.172311	-0.982799	-0.716168	-0.337654	-0.54244	-1.2277	-0.656389	-0.624001	-0.472736
Ear2	0.639608	-0.0741435	-0.436175	-0.470643	-0.73714	-0.938616	-0.664353	-1.48935	-1.24318
Tmem50b	-0.181716	-1.26116	-1.0771	-0.738257	-0.63872	-0.949541	-0.667148	-0.234327	-0.12833
Muc1	-0.0615156	-0.820714	-0.865982	-0.580346	-0.403733	-1.07212	-0.670725	-0.247634	0.288193
Sytl2	-0.302644	-1.30911	-0.930557	-0.758453	-0.776176	-1.20858	-0.674995	-0.493911	-0.360674
Ccr6	-0.39184	-1.12323	-0.926663	-1.16064	-0.888516	-1.15386	-0.681701	-0.273825	0.243636
Cx3cl1	-0.0655039	-0.496718	-0.692884	-1.07451	-0.479818	-0.817404	-0.693881	-0.776506	-0.579013
Dync2li1	-0.378766	-1.00996	-0.801149	-0.574643	-0.369756	-0.748195	-0.701404	-0.055449	0.12825
Tmcc2	-0.210543	-0.504584	-0.481857	-0.648348	-0.523839	-0.875296	-0.701532	-0.844624	-1.04717
Art4	-0.0454847	-1.17403	-0.568824	-0.204559	-0.317395	-0.798966	-0.704891	-0.233981	-0.0284805
Sema4f	-0.0978951	-1.11593	-0.931271	-0.620549	-0.480615	-1.12587	-0.710506	-0.399192	0.0373305
Aqp1	0.0645071	-1.00041	-0.530331	-0.279273	-0.63595	-1.22751	-0.717687	-0.868646	-1.01349
Mns1	-0.728508	-0.828968	-0.615094	-0.637642	-0.448639	-1.01193	-0.71785	-0.558494	-0.246489
Epas1	-0.107886	-0.194589	-0.509491	-0.373021	-0.598554	-0.843173	-0.721588	-1.03823	-1.08634
Gstk1	0.238034	-1.16806	-0.799012	-0.0362082	-0.404942	-1.06885	-0.726684	-0.396949	-0.398821
Kank3	-0.125833	-0.0648637	-0.308702	-0.404623	-0.659176	-0.659391	-0.731582	-0.809139	-1.0235
Zmat3	-0.691559	-1.18088	-0.694835	-0.623518	-0.731399	-0.306973	-0.741747	-0.198886	0.0484397
Nrarp	-0.0569827	-0.819162	-0.998365	-0.547184	-0.791336	-1.49693	-0.744531	-0.519074	-0.32339
Kndc1	-0.834582	-1.14784	-0.907208	-1.07757	-0.670343	-1.04521	-0.757005	-0.558677	-0.308243
Npnt	-0.356239	-1.06493	-0.66754	-0.763898	-0.697933	-0.618868	-0.763436	-0.819832	-0.208891
Pbld2	-0.156063	-1.11444	-0.778986	-0.703175	-0.315963	-0.786097	-0.765074	0.311833	0.533052
Diras2	-0.510754	-1.03366	-0.993441	-0.903883	-0.96993	-1.15266	-0.765208	-0.91918	-0.728567
Adh1	-0.392084	-1.05896	-0.408155	0.261157	0.227148	-0.284885	-0.767713	0.218068	-0.222543
Meox1	-0.0518418	-0.245544	-0.337049	-0.398806	-0.582235	-1.02319	-0.773232	-0.432001	-0.248133
Cd55	-0.546483	-1.3693	-1.00535	-0.830491	-0.418159	-0.743746	-0.778339	0.0782385	-0.0350073
Lrrc34	-0.807817	-1.05706	-0.873419	-0.835541	-0.669755	-0.825893	-0.779908	-0.492201	-0.324234
Gyg	-0.475569	-1.04681	-0.169954	-0.0485304	-0.123848	-0.318317	-0.783638	-0.0814552	-0.221334
Klf2	0.152804	0.254648	0.243581	-0.0143891	-0.111106	-0.681295	-0.785673	-0.585291	-1.0384
Slc38a5	0.237208	-1.19046	-0.542645	-0.0719366	0.077988	-1.04089	-0.790144	-0.592545	-0.281437
Glb1l2	-0.226002	-0.622643	-1.13411	-0.612662	-0.640753	-1.08248	-0.793413	-0.815613	-0.63249
Grcc10	-0.185224	-1.02229	-0.722841	-0.5994	-0.631432	-0.833977	-0.794659	-0.286128	-0.12875
Igfbp2	-0.115519	-0.665588	-1.04058	-0.749813	-0.894659	-1.0221	-0.794683	-0.81095	0.0319205
Fam210b	-0.411937	-1.21693	-0.840863	-0.665318	-0.820835	-0.810791	-0.800349	-0.751104	-0.199316
Atp13a4	-0.190282	-1.25275	-0.84013	-0.710001	-0.597207	-0.944192	-0.802222	-0.172396	-0.31046
Appl2	-0.292182	-1.26513	-0.660443	-0.950839	-0.887837	-0.87406	-0.803294	-0.738811	-0.353875
Dcxr	-0.502086	-1.3485	-1.2417	-1.167	-1.06281	-1.22123	-0.80498	-0.756786	-0.364008
Ccdc17	-0.654665	-1.17051	-0.948571	-1.00928	-0.917583	-0.839976	-0.805954	-0.624405	-0.272636
Rsph1	-0.790986	-1.39465	-1.30437	-0.973104	-0.60858	-1.34466	-0.807852	-0.359625	-0.331485
Upk3b	0.107123	-0.65503	-0.395638	-0.756137	-1.02304	-0.671197	-0.808074	-0.840112	-0.946904
C6	-0.334637	-1.44342	-0.946352	-0.54303	-0.407699	-0.669709	-0.812048	-0.206355	0.467141
Rprm	0.0282543	-0.794654	-0.777444	-0.66029	-0.718897	-1.07416	-0.812785	-0.600143	-0.193971
Il11ra1	0.161964	-0.723073	-0.722838	-0.408611	-0.748352	-1.21729	-0.814066	-0.764582	-0.711249
Cyp2a5	-1.69101	-1.87505	-1.92752	-2.13446	-2.12499	-2.10624	-0.817135	-0.971343	-0.874779
Rab3a	-0.0160995	-0.909217	-0.699749	-0.481981	-0.610698	-1.08801	-0.818057	-0.87265	-0.4629
Anp32a	0.201369	-0.926955	-0.793717	-0.518078	-0.598509	-1.15089	-0.818994	-0.622554	-0.36578
Kcnrg	-0.858718	-1.25187	-0.987692	-1.18109	-1.03167	-1.11681	-0.822536	-0.721539	-0.487614
Fam181b	-0.116939	-1.03121	-0.7663	-0.42468	-0.662565	-0.836387	-0.827982	-0.623903	-0.129378
Chi3l1	0.301073	0.278327	-0.158937	-0.368711	-0.108274	-1.23446	-0.828613	-0.248807	0.495836
Hilpda	0.0944751	0.235502	0.0236879	-0.117546	-0.463912	-0.802251	-0.828786	-1.23066	-1.29741
Bex4	0.175035	-0.885105	-0.722861	-0.546501	-0.775104	-1.00364	-0.829789	-0.57808	-0.445603
Irx2	-0.076043	-1.12243	-0.844643	-0.553653	-0.409932	-1.09312	-0.831522	-0.154029	-0.0426994
Fat4	-0.283373	-1.03666	-0.668829	-0.447702	-0.445887	-0.638103	-0.831622	-0.566188	-0.316174
Tmem110	-0.0967353	-0.984814	-0.698696	-0.683276	-0.711765	-1.00052	-0.83306	-0.432681	-0.135634
Cbr2	0.176647	-2.45353	-1.70893	-1.31058	-1.34683	-2.20124	-0.834298	-0.689337	-0.67418
Foxa1	-0.233549	-0.676838	-1.0377	-0.823409	-0.761445	-1.36459	-0.838106	-0.751906	-0.913197
Magee1	-0.142142	-1.14619	-0.589724	-0.368977	-0.555281	-0.7014	-0.838974	-0.455626	-0.286053
Slc7a4	-0.441967	-1.22741	-0.983489	-0.758935	-0.794799	-0.975295	-0.84063	-0.53629	-0.38191
Dpp4	0.133739	-0.850342	-0.978622	-0.639903	-0.653144	-1.26827	-0.840727	-0.536431	-0.413199
Dynlrb2	-0.444899	-2.01494	-1.91561	-1.46111	-0.758205	-1.40638	-0.840767	-0.542209	-0.28296
Ear4	0.600963	0.00839473	-0.304818	-0.382942	-0.7631	-0.948106	-0.842784	-1.61041	-1.19759
Rgs3	-0.31129	-1.05294	-0.879809	-0.873606	-0.758048	-0.906828	-0.843872	-0.285643	-0.236815
Cyth3	0.043073	-0.431201	-0.647429	-0.548344	-0.611624	-1.0023	-0.845524	-0.812168	-0.772774
Ctnnal1	-0.245645	-1.10686	-0.64176	-0.466988	-0.587711	-0.770422	-0.847907	-0.18353	-0.0894642
Grb14	-0.447496	-1.15788	-0.477157	-0.531096	-0.754878	-1.07012	-0.85463	-0.435643	-0.111806
Cisd1	-0.0698512	-0.935849	-0.562249	-0.341869	-0.626098	-1.10984	-0.855306	-0.679932	-0.270541
Wdr6	-0.420178	-1.24494	-0.877004	-0.690018	-0.737175	-0.769461	-0.855581	-0.388142	-0.0291457
Chad	-1.16912	-1.86427	-1.74176	-1.60407	-1.58026	-1.7672	-0.859338	-1.55759	-1.01119
Sox13	-0.189653	-0.647483	-0.329589	-0.668047	-0.890751	-0.895638	-0.860789	-1.17506	-0.630364
Faim2	-0.0421764	-0.801695	-0.664965	-0.745516	-0.753363	-0.974295	-0.864261	-1.02198	-0.858043
Mettl24	0.0524152	-1.12399	-0.669311	-0.517361	-0.654617	-1.12261	-0.864607	-0.565576	-0.41962
Sgsh	-0.502274	-1.18803	-0.522582	-0.505342	-0.572117	-0.483032	-0.867786	-0.0609023	0.238036
Fzd7	-0.270512	-1.22365	-0.814016	-0.598295	-0.718434	-1.0571	-0.87097	-0.581524	-0.427009
Osbpl6	-0.388735	-1.02792	-0.764529	-0.663577	-0.665531	-0.760524	-0.876182	-0.500693	-0.131021
Meox2	-0.546278	-1.43552	-0.291277	-0.314003	-0.671247	-0.539111	-0.88001	-0.217108	0.0103132
Cyp27a1	0.0407188	-0.803614	-0.688013	-0.78454	-0.748476	-1.07621	-0.884076	-0.522804	-0.13059
Ttc3	-0.422727	-1.01887	-0.215976	-0.386252	-0.562164	-0.429179	-0.887676	-0.460636	-0.263862
Cc2d2a	-0.221395	-1.20218	-0.465502	-0.385885	-0.388904	-0.665473	-0.890932	-0.297878	-0.0537871
Ces1e	-0.562979	-1.15424	-1.03975	-1.03008	-0.986327	-1.02199	-0.89172	-1.03771	-0.508676
Tgfbr3	-0.0868274	-0.289725	-0.267038	-0.449265	-0.760839	-0.488453	-0.892074	-1.17785	-1.02705
6430548M08Rik	-0.091737	-0.357238	-0.111678	-0.714992	-1.11373	-0.577027	-0.892226	-0.685757	-0.831247
Tmem106b	-0.481305	-1.0699	-0.392743	-0.593837	-0.576977	-0.259111	-0.897555	-0.407413	-0.124255
Bcas1	-0.00902532	-1.11724	-0.587121	-0.453734	-0.706009	-1.01693	-0.898347	-0.677191	-0.538522
Ddx3y	-0.615175	-0.904282	0.00970216	-1.08471	-0.800656	-0.34854	-0.901257	-0.363632	0.135008
Rnase4	0.139362	-1.55944	-0.926045	-0.911989	-1.08952	-1.4078	-0.901644	-0.806072	-0.595948
Krt10	-0.159558	-1.02771	-0.665974	-0.556696	-0.524865	-0.898253	-0.902176	-0.435385	-0.206812
Sox7	0.154642	-0.864758	-0.852798	-0.597585	-0.689858	-1.24266	-0.902361	-1.08303	-0.550418
Cmtm8	-0.15718	-1.23006	-1.10995	-0.699407	-0.680365	-1.30863	-0.902499	-0.422528	-0.194949
Prep	-0.58597	-1.24206	-0.401529	-0.262774	-0.258148	-0.270588	-0.90326	0.201539	0.254282
Ppap2b	-0.394072	-0.64469	-0.313803	-0.807381	-0.848187	-0.604267	-0.904095	-1.13547	-0.899557
Ociad2	-0.397951	-1.10668	-0.833418	-0.795461	-0.931061	-0.863988	-0.905718	-0.628973	-0.251247
Ccdc113	-0.651099	-0.981014	-0.94534	-0.907439	-0.764614	-1.0941	-0.910998	-0.678764	-0.452114
Ppp2r2b	-0.743226	-1.0687	-0.857984	-0.874372	-0.879523	-0.944669	-0.911075	-0.767369	-0.511169
Cldn23	-0.505845	-0.876163	-0.985809	-1.0684	-0.935969	-0.721453	-0.913738	-0.787919	-0.712036
Adi1	-0.342411	-1.1922	-0.718649	-0.622952	-0.670726	-0.992366	-0.91438	-0.475165	-0.442757
Strbp	-0.597298	-1.08844	-0.732831	-0.838593	-0.949052	-0.994256	-0.918118	-0.560829	-0.257677
Tmem63b	-0.513525	-0.87508	-0.279769	-0.855679	-1.07332	-0.468871	-0.918946	-0.956627	-0.45542
Lypd2	-1.11415	-2.27643	-2.57062	-2.35016	-2.0445	-2.35035	-0.919483	-1.2334	-1.03698
Tmem100	-0.00942386	-0.576547	-0.661422	-0.49737	-0.656798	-1.17365	-0.920194	-0.89346	-0.94324
Cox7a1	0.215067	-0.644326	-0.541669	-0.59415	-1.00615	-1.47504	-0.923684	-0.998523	-0.854001
Col17a1	0.0143763	-1.14212	-0.757836	-0.571648	-0.532931	-0.989917	-0.924681	-0.91395	-0.816857
Bmpr1b	-0.748505	-1.0985	-0.837706	-0.934417	-0.81879	-0.718362	-0.924686	-0.706876	-0.552471
Hs3st1	0.100987	-0.21663	-0.395073	-0.527763	-1.05123	-0.958734	-0.925631	-1.16624	-1.16793
Twsg1	-0.365927	-1.28503	-0.695672	-0.7349	-0.629572	-0.472703	-0.926679	-0.448698	-0.357693
Ppm1l	-0.265051	-1.04292	-0.633659	-0.827585	-0.985241	-0.94257	-0.927122	-0.649305	-0.609682
Aqp4	-0.992835	-1.39538	-1.06092	-1.13694	-1.08554	-0.968173	-0.927848	-0.679256	-0.66395
Acss2	-0.379504	-1.18423	-0.894424	-0.583636	-0.801911	-1.04378	-0.938288	-0.423998	-0.435998
Pifo	-0.965569	-1.2237	-0.803075	-0.838532	-0.493258	-0.964248	-0.939282	-0.484064	-0.433171
Emcn	0.331398	-0.747648	-0.0794768	0.196175	-0.192587	-1.0003	-0.941137	-0.531209	0.0718873
Ttc14	-0.762548	-0.869568	-0.214403	-1.01412	-0.86449	-0.275631	-0.941936	-0.662856	-0.302895
Abca9	-0.318019	-1.22916	-0.530004	-0.621709	-0.809573	-0.654933	-0.943974	-0.601464	-0.163956
Gtf3c1	-0.568827	-1.06043	-0.454565	-0.668524	-0.683225	-0.597422	-0.946839	-0.445602	-0.0277798
Fam198b	2.27e-05	-0.674652	-0.727996	-0.184035	-0.386804	-1.01654	-0.951156	-0.325415	-0.191231
Serf1	-0.328059	-1.55186	-0.69989	-0.462422	-0.63155	-0.632425	-0.951991	-0.225896	0.162049
Ak3	-0.435448	-1.18032	-0.591215	-0.487858	-0.533176	-0.482107	-0.958338	-0.407448	-0.174107
Mgll	-0.0854362	-1.07867	-0.637037	-0.55418	-0.861971	-1.02122	-0.95933	-1.0796	-0.635008
Foxp1	-0.544637	-0.928884	-0.446235	-0.757252	-1.04522	-0.762575	-0.960719	-0.762442	-0.797622
Chst3	-0.240048	-1.03081	-0.848435	-0.644471	-0.981774	-1.1858	-0.963111	-0.850463	-0.405147
Sptbn1	-0.189288	-0.428093	-0.521363	-0.644962	-0.730395	-0.951289	-0.964669	-0.677709	-1.00133
Fzd6	-0.597773	-1.03914	-0.431813	-0.616036	-0.605592	-0.440734	-0.967024	-0.291148	0.0631786
Mid1ip1	0.131969	-1.03204	-0.669067	-0.61125	-0.832085	-1.2268	-0.968263	-0.791228	-0.302034
Rprml	-0.0105433	-0.961577	-0.804263	-0.56713	-0.956251	-1.5501	-0.970039	-1.07949	-0.935672
Angpt1	-0.29765	-0.54338	-0.348866	-0.228138	-0.528583	-0.899078	-0.970236	-0.773794	-1.0125
Efcab4a	0.051515	-0.473141	-0.729577	-0.614354	-0.942282	-1.15231	-0.970784	-0.876508	-0.721673
Vsnl1	0.0267316	-1.25361	-0.90204	-0.49396	-0.50355	-1.19538	-0.972603	-0.828539	-0.523548
Odf3b	-0.604566	-1.41533	-1.11143	-1.23901	-0.89963	-1.31904	-0.978263	-0.984242	-0.480342
Ppap2a	-0.294989	0.233302	-0.161409	-0.311501	-0.655394	-0.362193	-0.979724	-0.774699	-1.24859
Klhl24	-0.46787	-0.869492	-0.765842	-0.858408	-0.95157	-0.7197	-0.979967	-0.633032	-0.620201
Foxf2	-0.332037	-1.17922	-0.552479	-0.487038	-0.706664	-0.585225	-0.981556	-0.411209	-0.341121
Zeb2	-0.808619	-1.0999	0.0205351	-0.782888	-0.942364	-0.0569557	-0.982532	-0.549819	-0.0449054
Bpifb5	0.0185683	-0.93898	-0.805288	-0.858442	-0.755725	-1.00424	-0.983511	-0.644116	0.073055
Pcdh1	-0.300575	-0.52815	-0.175096	-0.318698	-0.845049	-0.946132	-0.986865	-0.864224	-0.863214
Slc10a6	0.0833894	1.17094	0.656085	0.130004	0.0097771	0.0641068	-0.987799	-0.936675	-1.00546
Rtn1	0.0982139	-1.15776	-0.651226	-0.526646	-0.469497	-0.922133	-0.988521	-0.700313	-0.0310101
Stmn1	-0.506386	-1.33657	-0.709463	-0.379298	-0.254869	-0.354012	-0.990889	0.0163219	0.562765
Rcan2	-0.225425	-0.635633	-0.813518	-0.846139	-0.80276	-0.969268	-0.99155	-0.679172	-0.432497
1700029J07Rik	-0.765574	-1.03664	-0.655657	-0.899985	-0.701768	-0.771386	-0.992463	-0.561419	-0.158148
Slc44a3	-0.557925	-1.33493	-0.867288	-0.839534	-0.721442	-0.849206	-0.993073	-0.496778	-0.496466
Gstt3	-0.441005	-1.36969	-1.07891	-0.84654	-0.802353	-1.1039	-0.994906	-0.176409	-0.178382
Pion	-0.360313	-1.05138	-0.293256	-0.426797	-0.396329	-0.322578	-0.995028	0.248469	0.424489
Adra1a	-0.420641	-0.787101	-0.390715	-0.55962	-0.79506	-1.02635	-0.995816	-1.10302	-0.772444
Clcn3	-0.679994	-1.11437	-0.353504	-0.642653	-0.828534	-0.365654	-0.996764	-0.406261	-0.159318
Il17rd	-0.0529016	-0.931247	-0.686392	-0.54284	-0.769122	-1.06241	-0.998269	-0.559956	-0.535739
Cdhr3	-0.889043	-1.6557	-1.69359	-1.66833	-1.26471	-1.76665	-0.999272	-0.862407	-0.784095
Aldh6a1	-0.0583366	-0.810907	-0.788463	-0.562535	-0.92834	-0.920385	-1.00152	-0.719067	-0.552186
Rock2	-0.811551	-0.544195	0.162013	-0.486678	-0.739201	-0.0314106	-1.00232	-0.39084	-0.539551
Fgf7	-0.4224	-0.580998	-0.401383	-0.526876	-0.740447	-0.539494	-1.0025	-0.775888	-0.853745
Hba-a1	0.326301	0.24178	-0.081432	-0.912679	-2.29331	-4.13631	-1.00289	-0.939757	0.0360948
Ddo	-0.605875	-1.24883	-0.770724	-0.643471	-0.897398	-1.11892	-1.00326	-0.749084	-0.412968
Fcho2	-0.399166	-0.45963	-0.527762	-0.684845	-0.661931	-0.580426	-1.00448	-0.513388	-0.471288
Amigo1	-0.275177	-0.638737	-0.619552	-0.611423	-0.873401	-0.853873	-1.00449	-0.724832	-0.767334
Tmem109	-0.235878	-1.11223	-0.483043	-0.432153	-0.549734	-0.697812	-1.00451	-0.421232	-0.307303
4931406C07Rik	-0.652069	-0.833001	-0.247414	-0.329029	-0.51524	-0.343859	-1.00454	-0.0746024	-0.13796
Impdh1	-0.194042	-0.834186	-0.0353425	-0.18848	-0.561034	-1.03607	-1.00587	-1.13484	-0.67452
Emb	-0.333364	-1.52285	-1.07871	-1.08342	-0.84307	-0.77581	-1.00618	-0.534462	-0.177581
4930402H24Rik	-0.373136	-0.759025	-0.225276	-0.288162	-0.664078	-0.790339	-1.00619	-0.520397	-0.507644
Sox17	-0.359975	-1.16676	0.0861822	-0.120804	-0.602682	-0.529117	-1.00662	-0.354614	-0.048299
3830406C13Rik	-0.430466	-0.807353	-0.359299	-0.490122	-0.418121	-0.408034	-1.00684	-0.0779795	-0.0689025
Cntn1	-0.487273	-0.857001	-0.780484	-0.718293	-0.682533	-0.886601	-1.00774	-0.99121	-0.674278
Clec2d	0.243197	0.30045	0.0647123	-0.420114	0.00953289	-0.208186	-1.00812	-0.853846	-0.707232
Fam193b	-0.362095	-0.856292	-0.393055	-0.789105	-0.764434	-0.868845	-1.00915	-0.574475	-0.306836
Lhfp	-0.449322	-0.671778	-0.230888	-0.38083	-0.417065	-0.228465	-1.01032	-0.211273	-0.368592
Tnfrsf19	-0.430969	-1.50916	-0.952705	-0.587374	-0.578961	-1.13211	-1.0108	-0.493572	-0.356359
Arxes2	-0.216016	-1.49929	-0.627963	-0.479591	-0.69375	-0.815849	-1.01174	-0.641389	-0.40822
Bbs9	-0.50766	-1.08284	-0.483528	-0.449336	-0.719524	-0.568382	-1.01351	-0.443227	-0.223868
Rdx	-0.539689	-0.773678	-0.190598	-0.440376	-0.400795	-0.0820114	-1.01358	-0.56781	-0.271361
Grb7	-0.167049	-1.4221	-1.24614	-1.04395	-1.04317	-1.44784	-1.01408	-0.684562	-0.153398
Srsf3	-0.071753	-0.543633	-0.391704	-0.298006	-0.314617	-0.636001	-1.01432	-0.210685	-0.163532
Irx3	-0.117491	-1.28992	-0.919446	-1.2889	-1.22111	-1.26886	-1.01457	-0.651489	-0.0976182
Arsj	-0.398224	-0.873183	-0.635249	-0.514946	-0.573545	-0.757561	-1.01528	-0.682466	-0.505923
Glt25d2	-0.0633271	-0.969895	-0.828998	-0.536249	-0.666387	-1.24159	-1.01721	-0.93242	-0.654146
Plekhb1	0.03297	-1.2219	-1.18455	-0.930397	-1.10732	-1.5587	-1.01759	-1.04276	-0.57742
Chka	-0.623941	-0.902025	-0.0966607	-1.09394	-0.84214	-0.247992	-1.01859	-0.273075	0.222409
Edn1	0.0943241	-0.479932	-0.763491	-0.671101	-1.05072	-0.800427	-1.01887	-0.946962	-0.50544
Cnot4	-0.498628	-0.849646	-0.168685	-0.749832	-0.6843	-0.398809	-1.01888	-0.318641	-0.0976503
Maml2	-0.742233	-0.892793	-0.271659	-0.876397	-0.816853	-0.458198	-1.01919	-0.639843	-0.390071
Yap1	-0.344363	-0.463465	-0.562996	-0.613249	-0.702972	-0.546702	-1.0204	-0.459189	-0.440712
Prpsap2	-0.619775	-0.636787	-0.211824	-0.560989	-0.624329	-0.415067	-1.02205	-0.427886	-0.183498
Pcyt1a	-0.92544	-0.980733	-0.0970965	-0.972272	-1.10655	-0.209912	-1.02418	-0.501921	-0.0688955
Nek5	-0.75386	-0.84766	-0.665984	-0.926645	-0.849253	-0.737784	-1.02423	-0.548586	-0.513791
Sesn1	-0.403867	-0.520836	-0.561126	-0.701059	-0.590876	-0.417094	-1.02481	-0.428391	-0.212963
Tm9sf2	-0.463332	-0.384723	-0.140137	-0.322927	-0.379193	-0.19741	-1.02511	-0.258195	-0.137732
Cryzl1	-0.436328	-0.555765	-0.0794498	-0.257062	-0.321421	-0.0576335	-1.02543	0.0298854	-0.145759
Sel1l	-0.825342	-1.13245	-0.057874	-0.614613	-0.451674	-0.00508389	-1.02609	-0.116898	0.30033
Ptprd	-0.291693	-1.6242	-0.702735	-0.569096	-0.587247	-0.911448	-1.027	-0.426751	-0.174508
Cftr	-0.561832	-1.43712	-0.609302	-0.532736	-0.552212	-0.800375	-1.02754	0.149459	0.730613
Gzf1	-0.587901	-0.760022	-0.345495	-0.583198	-0.664781	-0.277388	-1.02768	-0.127622	0.119624
Ppbp	0.12422	0.0967192	0.555536	-0.353276	-0.511228	-0.894611	-1.02846	-1.13633	-1.15756
Zdhhc14	-0.341534	-0.680739	-0.564007	-0.645619	-0.772732	-0.756761	-1.02889	-0.746714	-0.284912
Lrrc48	-0.897231	-1.56227	-1.38959	-1.34641	-0.854917	-1.31154	-1.0296	-0.624329	-0.517873
Eif4a2	-0.0478865	-0.452649	-0.250541	-0.501206	-0.593436	-0.717249	-1.02974	-0.634563	-0.243848
Efna1	0.276764	-1.18384	-0.997592	-0.948213	-1.1211	-1.2735	-1.02979	-0.89847	-0.564767
Stard10	-0.390296	-1.01707	-0.501234	-0.528132	-0.853803	-0.602251	-1.03202	-0.570684	-0.311604
Mest	-0.577268	-1.08467	-0.21926	0.0457358	-0.422018	-0.589405	-1.03333	-0.199304	0.511314
1810011O10Rik	-0.240452	-1.02068	-0.584594	-0.421206	-0.421611	-0.71127	-1.03461	-0.788534	-0.680953
Tpd52l2	-0.183549	-0.470516	-0.355587	-0.342024	-0.435708	-0.431222	-1.03494	-0.212759	-0.265774
Nme5	-0.914934	-1.28718	-1.04839	-0.845981	-0.583196	-1.00898	-1.03562	-0.265414	-0.199745
Ace2	-0.520603	-1.11239	-0.836438	-0.82405	-0.688409	-0.886928	-1.03613	-0.546811	-0.34356
Tenc1	-0.530689	-0.634438	-0.23607	-0.650282	-0.759032	-0.407989	-1.03702	-0.640781	-0.561803
Nfib	-0.198667	-0.98943	-0.381135	-0.450944	-0.641463	-0.650331	-1.03723	-0.574331	-0.179297
Ppm1f	-0.292366	-0.552676	0.0689246	-0.312926	-0.623797	-0.599933	-1.03763	-0.524518	-0.387695
Dph3	-0.21669	-0.308201	-0.240693	-0.328681	-0.520608	-0.482937	-1.03815	-0.308407	-0.387881
Fam171a1	-0.27915	-1.08702	-0.535784	-0.520589	-0.612702	-0.701872	-1.03825	-0.428867	-0.259968
Ggta1	-0.650482	-0.971859	-0.47076	-0.731347	-0.787009	-0.397569	-1.03856	-0.574253	-0.38413
Pdgfa	-0.483088	-1.3191	-0.79692	-0.938774	-0.750626	-0.528478	-1.04013	-0.467622	-0.0796322
Wwc1	-0.321851	-0.922413	-0.777541	-0.72666	-0.7319	-0.946146	-1.0408	-0.60122	-0.61852
Actc1	0.0161237	-1.30338	-0.832057	-0.569487	-0.767721	-1.67085	-1.04103	-0.663855	-0.604779
Irx5	-0.259703	-1.31686	-0.959364	-1.09265	-1.05688	-1.27634	-1.04132	-0.538494	-0.0631318
Map7d1	-0.476171	-0.501513	-0.128901	-0.402759	-0.488423	-0.250057	-1.04215	-0.535379	-0.314125
Phf17	-0.382687	-1.06621	-0.586416	-0.647379	-0.748132	-0.63121	-1.04229	-0.472527	-0.477438
Riiad1	-0.911918	-1.50236	-1.31252	-1.09377	-1.10244	-1.37182	-1.04237	-0.741365	-0.3011
Zeb1	-0.0745357	-0.205607	-0.328846	-0.399623	-0.497793	-0.67303	-1.04252	-0.62118	-0.715823
Inpp5k	-0.27528	-0.346367	-0.612707	-0.93212	-0.901467	-0.734958	-1.04267	-0.707253	-0.503331
Zkscan3	-0.502689	-0.742908	-0.123912	-0.561887	-0.56811	-0.15446	-1.04272	-0.460087	-0.0375847
Srsf5	-0.378974	-0.337886	-0.24849	-0.667199	-0.290091	-0.363747	-1.04274	-0.0130222	-0.301756
Cnr2	-0.044358	-0.495396	-0.691807	-0.778429	-0.816588	-1.08233	-1.04389	-0.54578	-0.412966
C1qtnf2	0.040411	-0.927814	-1.00795	-0.629458	-0.543939	-1.38088	-1.04431	-0.668259	-0.539589
Runx1t1	-0.233348	-1.10513	-0.607154	-0.621777	-0.759412	-0.878274	-1.04659	-0.787526	-0.468575
Lin7c	-0.5733	-1.00285	-0.539418	-0.59288	-0.727238	-0.526754	-1.04685	-0.371007	-0.12671
Mmgt1	-0.621621	-1.35668	-0.698734	-0.426552	-0.654457	-0.643414	-1.04722	-0.25121	-0.128633
Chmp5	-0.499729	-0.44712	-0.266345	-0.602431	-0.551852	-0.127777	-1.04935	-0.450502	-0.125067
Cdk11b	-0.852907	-0.833325	0.0698755	-0.89792	-0.895814	-0.159382	-1.04965	-0.416191	-0.140799
Epm2aip1	-0.552046	-1.13559	-0.447801	-0.652055	-0.764854	-0.535077	-1.05116	-0.455297	-0.283665
Zbtb14	-0.612416	-0.932292	-0.543908	-0.721686	-0.723409	-0.673053	-1.05362	-0.481515	-0.250365
Ulk2	-0.593292	-0.84669	-0.494023	-0.591719	-0.73781	-0.54659	-1.05385	-0.435286	-0.199658
Trim33	-0.916562	-0.725846	-0.233891	-0.549751	-0.632199	-0.264621	-1.05421	-0.212732	-0.145992
Klhl7	-0.468563	-0.795868	-0.42914	-0.432807	-0.626046	-0.455691	-1.05477	-0.331489	-0.14971
Vegfa	0.0845092	-0.187736	-0.465208	-0.669243	-0.553806	-0.722422	-1.05512	-0.363685	-0.435784
Arap3	0.0925874	-0.558681	-0.370716	-0.457107	-0.584079	-1.0418	-1.05635	-0.660285	-0.535821
Thbs3	-0.0166271	-1.08445	-0.96965	-0.760483	-0.664215	-0.989197	-1.05646	-0.786037	-0.242524
Reck	0.0636898	-0.473305	-0.538572	-0.553771	-0.635574	-1.07402	-1.05976	-1.13099	-0.979496
Ushbp1	0.0903101	-0.426959	-0.534173	-0.700731	-0.828439	-1.17921	-1.06204	-0.97446	-0.430197
Enpp2	-0.279285	-0.928192	-0.62287	-0.97033	-0.688741	-0.682842	-1.06441	-0.589376	-0.625566
Mgst1	-0.802867	-0.98172	-0.72837	-0.730138	-0.754561	-0.451612	-1.06538	-0.436715	-0.706438
Akap8	-0.735745	-0.875053	-0.273438	-0.890443	-0.779202	-0.407814	-1.06585	-0.45375	-0.295391
Lyz2	-0.136614	-1.03899	-0.694074	-0.50836	-0.562228	-1.13977	-1.06644	-0.141727	0.0741381
Kifap3	-0.538832	-0.797271	-0.417431	-0.29999	-0.482748	-0.429397	-1.06756	-0.301138	-0.289288
Cyp2s1	-0.863211	-1.27532	-1.0673	-1.18868	-0.825945	-1.0924	-1.06876	-1.15604	-0.727823
4833420G17Rik	-0.513083	-1.15056	-0.541842	-0.912648	-0.812187	-0.530928	-1.07116	-0.274341	-0.132191
Cxcr4	-0.127899	-0.609487	-0.580342	-0.952371	-0.928838	-1.17812	-1.07249	-0.773071	-0.365204
Lphn3	-0.414217	0.056105	-0.123136	-0.628128	-1.18599	-0.822056	-1.07428	-1.15791	-1.06477
Pcdh17	-0.0362822	-0.761598	-0.532869	-0.317459	-0.421583	-0.85531	-1.07529	-0.124761	0.23774
Mtmr2	-0.626617	-0.162436	-0.0699254	-0.261606	-0.316732	0.0233404	-1.07565	-0.0953839	-0.459825
Dnaic1	-0.54753	-1.24261	-0.864533	-0.891232	-0.83169	-1.11134	-1.07631	-0.741412	-0.481242
E130308A19Rik	-0.313086	-1.20011	-0.425472	-0.601362	-0.737654	-0.702734	-1.07726	-0.538072	-0.180857
Clic6	-1.14222	-1.44549	-1.24527	-1.19052	-0.840751	-1.19046	-1.07777	-0.823569	-0.793407
Pigp	-0.495703	-0.993778	-0.455193	-0.564856	-0.62891	-0.576671	-1.07966	-0.398288	-0.204846
Wscd1	-0.13148	-1.13383	-0.824692	-0.679261	-0.895098	-1.25383	-1.08319	-0.964197	-0.826812
Sntn	-0.945694	-1.28362	-1.04483	-1.11466	-0.879581	-1.09078	-1.08396	-0.811582	-0.541906
Epb4.1l5	-0.203884	-0.355848	-0.493747	-0.487805	-0.757019	-0.842099	-1.08461	-0.809863	-0.779265
Gdf10	-0.31168	-1.91206	-0.915169	-0.348757	-0.918351	-1.36656	-1.08601	-1.0903	-0.611348
Itih4	0.261786	0.392914	-0.297027	-0.641447	-0.521878	-1.40533	-1.08727	-0.941283	-0.396214
Enox2	-0.34027	-0.601238	-0.388412	-0.461844	-0.491031	-0.521376	-1.08803	-0.30433	-0.304194
Mdh1b	-0.825533	-1.37611	-1.12474	-1.09493	-0.781929	-1.34299	-1.08917	-0.639145	-0.376809
BC030476	-0.338394	-0.738143	-0.0423876	-1.23942	-0.89761	-0.543422	-1.09024	-0.137633	0.2854
Gmcl1	-0.498183	-0.923178	-0.567976	-0.546941	-0.448034	-0.548138	-1.09039	-0.178375	-0.0627681
Sftpb	-0.184786	-1.56247	-1.10527	-0.833817	-1.2722	-1.37176	-1.0908	-0.836115	-0.82427
Cav2	-0.248119	-0.434408	-0.527365	-0.446813	-0.693014	-0.88239	-1.09091	-0.857556	-1.25974
Slc4a1	0.396231	-0.467063	-0.784108	-1.37831	-1.4263	-1.35509	-1.09316	-1.24528	0.39171
Bcl7a	-0.292248	-1.29246	-0.693784	-0.779393	-0.955577	-1.18619	-1.09321	-0.651876	-0.500687
Unc45b	-0.312715	-0.0785663	-0.0342983	-0.339447	-0.71287	-0.534389	-1.09442	-0.677097	-0.735531
Bbs2	-0.306493	-1.15274	-0.72535	-0.855784	-0.863119	-0.761719	-1.09465	-0.661505	-0.385913
Sema3a	-0.309727	-1.11806	-0.580231	-0.654958	-0.672204	-0.609476	-1.0956	-0.323584	-0.183511
Snx25	-0.168878	-0.953951	-0.648471	-0.540987	-0.554891	-0.685632	-1.09612	-0.213252	-0.0693022
Gna14	0.0414017	-0.732669	-0.818336	-0.666701	-0.64753	-1.06477	-1.0976	-0.606863	-0.293048
Ids	-0.373172	-0.823459	-0.602356	-0.506245	-0.66671	-0.558227	-1.10092	-0.435074	-0.347143
Ttc29	-0.779714	-1.20377	-1.13792	-1.06794	-0.901316	-1.26081	-1.10139	-0.844017	-0.559912
Lpar3	-0.572727	-1.11599	-0.998018	-1.04336	-1.09312	-1.01409	-1.10216	-0.845173	-0.588941
Ddc	-0.0570274	-1.19894	-0.810421	-0.609579	-0.616894	-1.00328	-1.1026	-0.720446	-0.332904
Rnf167	-0.0502256	-0.63892	-0.691781	-0.793277	-0.841421	-0.977389	-1.10304	-0.816144	-0.533354
Bmp3	-0.520523	-1.58401	-0.700035	-0.529598	-0.996962	-1.50612	-1.10426	-0.551432	-0.5395
C130074G19Rik	-0.00170543	-0.619458	-0.784407	-0.831425	-0.968921	-1.23393	-1.10505	-1.19619	-0.563371
Pamr1	-0.0571284	-1.29432	-0.876341	-0.943491	-0.87589	-0.971785	-1.10525	-0.885669	-0.529199
Tmprss2	-0.44445	-1.69922	-1.20659	-0.758225	-0.79069	-1.30513	-1.10622	-0.628309	-0.204306
Trim2	-0.554129	-1.00039	-0.744017	-0.687916	-0.7807	-0.6405	-1.1066	-0.556964	-0.300926
Rapgef6	-0.683086	-1.58454	-0.703162	-0.871893	-0.702258	-1.06713	-1.10943	-0.0153175	-0.104544
Fgfr1op2	-0.733467	-0.69515	-0.230565	-0.659681	-0.582176	-0.19431	-1.10947	-0.405245	-0.137437
Ank3	-0.527327	-1.30078	-1.06154	-0.878757	-0.833219	-1.06174	-1.11094	-0.377652	-0.290073
Mlf1	-0.896574	-1.14872	-0.669796	-0.636256	-0.610913	-0.81118	-1.11187	-0.501138	-0.265887
Gpt	-0.369319	-1.55133	-0.863235	-0.921781	-1.12676	-1.26315	-1.11357	-0.681083	-0.421041
Maob	-0.122328	-1.07174	-0.970598	-0.793289	-0.943822	-1.44818	-1.11405	-0.858929	-0.883633
Atp2a3	0.0597901	-0.865761	-0.841579	-0.818917	-0.841649	-1.72327	-1.1163	-0.852939	-0.658964
Pank1	-0.606249	-1.36329	-0.737429	-0.463775	-0.906604	-1.06079	-1.11728	-0.553955	-0.50498
Gja5	-0.159833	-0.62998	-0.146632	-0.0377383	-0.379265	-1.21102	-1.11776	-0.711108	-0.588462
Chmp3	-0.415968	-0.641393	-0.212759	-0.449729	-0.605131	-0.450285	-1.11892	-0.372235	-0.328603
Rmdn2	-0.501937	-1.31535	-0.49664	-0.557621	-0.754258	-0.6369	-1.11983	-0.188951	-0.0445988
Bicd2	-0.506888	-0.713093	-0.266176	-0.437969	-0.670733	-0.595235	-1.12293	-0.410152	-0.3922
Nhlrc2	-0.22181	-0.869465	-0.813187	-0.461085	-0.524454	-1.04459	-1.12498	-0.418812	-0.51902
Id4	-0.461283	-1.0102	-0.731036	-0.732587	-0.702788	-0.989775	-1.12736	-0.56963	-0.47111
Pik3ca	-0.706384	-0.960131	-0.250721	-0.553391	-0.684097	-0.239086	-1.12867	-0.325984	-0.349223
Elf5	-0.674885	-1.33533	-0.993986	-0.798809	-0.8034	-1.0203	-1.12896	-0.00946267	0.219407
St8sia4	-0.246048	-0.937194	-0.536819	-0.461971	-0.488834	-0.943902	-1.12972	-0.304835	0.0669507
Mal2	-0.786861	-1.28535	-0.607578	-0.78247	-0.841125	-0.351516	-1.13057	-0.677039	-0.317879
Capsl	-1.01775	-1.31326	-0.891622	-0.919358	-0.520632	-1.00377	-1.13092	-0.263218	-0.241527
Rpl27a	-0.296777	-0.938154	-0.558738	-0.327526	-0.249754	-0.539545	-1.13475	-0.142178	0.00259548
Tmem205	-0.280415	-0.934853	-0.372952	-0.486375	-0.805383	-1.10207	-1.13489	-0.561563	-0.445131
40238	-0.425703	-0.577757	-0.180686	-0.671457	-0.856863	-0.627365	-1.135	-0.629436	-0.329995
Cadm1	0.063882	-1.04946	-0.959604	-0.595147	-0.580933	-1.08413	-1.13558	-0.354383	-0.262374
Crbn	-0.506851	-0.664629	-0.56076	-0.838983	-0.734783	-0.45753	-1.13957	-0.581807	-0.402132
Akap7	-0.435097	-1.06424	-0.698691	-0.823854	-0.787176	-0.664422	-1.14188	-0.56895	-0.444655
Trak1	-0.670608	-0.581906	-0.164132	-0.486931	-0.601952	-0.277767	-1.14278	-0.390968	-0.22969
Ywhaq	-0.566507	-1.00914	-0.240048	-0.420818	-0.333828	-0.342789	-1.14278	-0.0269773	-0.00510122
Igfbp3	-0.194472	-0.182004	-1.17572	-1.21538	-1.3459	-1.32425	-1.14279	-1.38677	-1.27776
Mtus1	-0.539775	-0.754099	-0.521476	-0.768094	-0.848885	-0.605335	-1.14297	-0.75752	-0.652098
Fabp3	-0.157581	-1.36654	-0.230375	-0.131327	-0.876156	-1.14238	-1.14321	-1.08667	-0.91434
Arl3	-0.639401	-0.710007	-0.169224	-0.517206	-0.536254	-0.417443	-1.1463	-0.270407	-0.206465
Nkx2-1	-0.639636	-1.55136	-0.610009	-0.817863	-0.709062	-0.643767	-1.14679	-0.226969	-0.0921636
Nostrin	-0.314348	-0.5363	-0.141618	-0.191057	-0.353408	-0.66118	-1.14732	-0.358106	-0.261165
Prepl	-0.761909	-1.12496	-0.393157	-0.514819	-0.623583	-0.522563	-1.15032	-0.363984	-0.312471
She	-0.203805	-0.815007	-0.635928	-0.658391	-0.895407	-0.932342	-1.15255	-0.738529	-0.599207
Egfl7	-0.0499529	-0.156147	-0.228415	-0.372725	-0.784655	-0.986734	-1.15455	-0.844501	-0.783773
Acss1	-0.49552	-1.77017	-1.42429	-1.18239	-1.23569	-1.59707	-1.15506	-0.772702	-0.31032
Gm14325	-0.659889	-1.17903	-0.360911	-0.696174	-0.806056	-0.582307	-1.15536	-0.919393	-0.601155
Myl3	0.44321	-0.491546	-1.17426	-1.21031	-1.16942	-1.65139	-1.16061	-1.00742	-0.749305
Tie1	-0.114084	-0.924854	-0.526536	-0.503237	-0.812536	-1.11731	-1.16082	-1.10081	-0.641978
Pnkd	0.131732	-1.15875	-1.1347	-0.878603	-1.00687	-1.69324	-1.16108	-1.12215	-0.55087
Thbd	0.0127345	-0.445383	-0.306986	-0.0422668	-0.506321	-1.0838	-1.16365	-0.779453	-0.972356
Zzz3	-0.736687	-0.995576	-0.065052	-0.784157	-0.974946	-0.409359	-1.16446	-0.466547	-0.106642
Adcy9	-0.681142	-0.96438	-0.555736	-0.810558	-1.04024	-0.74747	-1.168	-0.848793	-0.671309
Mcc	-0.000191284	-1.05605	-0.596431	-0.533678	-0.688398	-1.38356	-1.16909	-0.901271	-0.694407
Reep5	-0.268141	-0.467183	-0.429662	-0.476306	-0.650335	-0.948594	-1.17035	-0.71173	-0.487405
Me1	-0.696533	-1.14266	-0.633748	-0.489688	-0.661763	-0.567856	-1.17048	-0.0242252	-0.100852
Armcx3	-0.334607	-0.576814	-0.394815	-0.511356	-0.581491	-0.600817	-1.17111	-0.350174	-0.195261
Slc23a2	-0.622141	-0.585652	-0.669307	-0.702915	-0.597707	-0.644897	-1.17124	-0.378383	-0.549801
Lyz1	-0.157205	-1.14588	-0.80865	-0.431011	-0.438499	-1.29501	-1.1719	0.0654767	0.111146
Ptprb	-0.178157	-0.612017	-0.387059	-0.570043	-0.777719	-0.760164	-1.1748	-0.890861	-0.636915
Paip2	-0.3332	-0.969454	-0.50077	-0.668415	-0.665732	-0.608087	-1.17641	-0.358608	-0.332364
Wnt2	-0.0704144	-1.86166	-0.637843	-0.308306	-0.347848	-0.950492	-1.17982	-0.782204	-0.507689
Dpep1	-0.272383	-0.791647	-0.434486	-0.695434	-0.926	-1.01195	-1.18325	-0.97184	-0.537015
Rabac1	-0.399382	-0.591311	-0.427944	-0.657424	-0.958616	-0.86816	-1.18379	-0.806966	-0.802589
Oaz2	-0.242159	-1.07138	-0.852732	-0.826933	-0.691386	-1.16098	-1.186	-0.557231	-0.378754
Msrb2	-0.283089	-0.944403	-0.639509	-0.443057	-0.627946	-1.04981	-1.18958	-0.470867	-0.12096
Enpep	-0.279066	-1.01161	-0.765523	-0.612599	-0.611137	-0.945682	-1.19465	-0.761217	-0.339748
Mbnl2	-0.595108	-0.713128	-0.257977	-0.464511	-0.561036	-0.141234	-1.19584	-0.241143	-0.217069
Krt23	-0.189551	-1.24357	-0.997114	-0.770028	-0.956976	-1.88339	-1.19985	-0.441735	-0.107173
Sash1	-0.640184	-0.725204	-0.281195	-0.70565	-0.829219	-0.487139	-1.20147	-0.781861	-0.528643
BC028528	-0.352879	-0.976688	-0.466459	-0.569265	-0.720906	-0.788364	-1.20294	-0.456313	-0.467953
Grp	-0.215748	-0.941782	-0.316902	-0.536467	-0.439252	-0.525448	-1.20308	-0.344988	-0.443443
Pitpnc1	-0.335506	-0.528329	-0.386545	-0.348567	-0.588873	-0.895918	-1.20359	-0.680135	-1.02094
Msl1	-0.572136	-0.896099	-0.280849	-0.738642	-0.678083	-0.422176	-1.20457	-0.452936	-0.136128
Kctd12b	-0.463048	-0.955407	-0.749727	-0.901253	-0.759501	-0.844294	-1.20605	-0.770909	-0.421714
Rbbp9	-0.402431	-0.789998	-0.249655	-0.508294	-0.565915	-0.531093	-1.20691	-0.319086	-0.189653
Foxq1	-0.374296	-0.864069	-0.389809	-0.779228	-0.889489	-0.675743	-1.2103	-1.08576	-0.834355
Phf12	-0.604157	-0.884358	-0.421417	-0.864209	-0.828173	-0.535761	-1.21403	-0.730939	-0.260953
Tspan13	-0.397673	-0.917643	-0.608755	-0.772816	-0.823934	-0.913664	-1.21434	-0.949533	-0.601948
Ephx1	0.0812365	-1.37424	-1.35233	-1.10535	-1.27146	-1.74201	-1.21586	-0.921367	-0.575711
Nuak1	-0.675694	-2.10982	-1.26717	-0.759633	-0.995769	-1.46187	-1.21658	-0.635309	-0.272088
Sqrdl	-0.626304	-0.800828	-0.139716	-0.396	-0.631645	-0.38228	-1.22236	-0.467739	-0.415476
Ppp1r14a	-0.0765748	-0.696758	-0.228096	-0.289248	-0.756559	-0.904144	-1.22505	-1.08989	-0.655691
1700001C02Rik	-0.829613	-1.32975	-1.17378	-1.11737	-0.894464	-1.24747	-1.22514	-0.738396	-0.414586
Trim56	-0.114724	-0.101993	-0.0426246	-0.68112	-0.531672	-0.140905	-1.22647	-0.362118	-0.357314
Kank4	-0.492242	-0.955809	-0.700872	-0.683772	-0.816231	-0.933753	-1.22688	-0.681473	-0.558889
Dhdh	-0.549973	-1.3064	-0.754684	-0.763191	-1.04154	-1.15913	-1.22765	-1.0313	-0.38123
Clec1a	-0.179871	-0.465916	0.0560039	-0.332533	-0.790959	-0.664445	-1.2283	-0.864485	-0.901526
Prickle1	-0.0629924	-1.30795	-0.886481	-0.865634	-1.07819	-1.10357	-1.22919	-0.773924	-0.775078
Cbx7	-0.0268519	-0.861953	-0.931534	-1.05596	-1.15706	-1.50924	-1.23021	-1.27672	-0.995995
Nox4	-0.439914	-0.8499	-0.352493	-0.601799	-0.895511	-0.593264	-1.23097	-0.850472	-0.634454
Scd1	0.0810445	-1.2799	-1.42294	-1.15721	-0.606755	-1.58844	-1.23193	0.256818	0.469465
Tox3	-0.398852	-0.903104	-0.840179	-0.819503	-0.743116	-1.12521	-1.23419	-0.65544	-0.388905
Akr1c14	-0.737615	-0.520212	-0.560057	-0.920908	-0.878817	-0.0152284	-1.2344	-0.628113	-0.595899
Slc34a2	-0.355284	-1.35774	-0.604467	-0.629536	-0.721192	-0.706292	-1.23559	-0.180903	0.0873708
Abca8a	-0.0172692	-1.62918	-0.625423	-0.490217	-1.10793	-1.31174	-1.23601	-1.03856	-1.34413
Gpbp1	-0.404967	-0.442541	-0.281827	-0.494644	-0.41195	-0.620238	-1.23651	-0.375049	-0.40536
Gm4956	-0.337165	-0.412339	-0.401906	-0.681653	-1.08906	-0.823732	-1.23868	-1.35891	-1.17996
Rnf186	-0.17155	-1.50576	-1.25063	-1.33865	-1.16582	-1.35106	-1.23897	-1.13996	-0.588679
1110017D15Rik	-0.996513	-1.46759	-1.43599	-1.23478	-0.930915	-1.48452	-1.23997	-0.761197	-0.615164
Kcne2	-0.384443	-1.28982	-0.802308	-0.691774	-0.847984	-1.11339	-1.24082	-0.607872	-0.330504
Ndufb10	-0.805356	-1.06026	-0.286044	-0.460705	-0.707272	-0.325236	-1.2412	-0.139251	-0.0565856
Mycbpap	-0.645391	-1.36843	-1.09569	-1.1688	-0.938805	-1.35152	-1.24578	-0.864382	-0.45481
Fam13a	-0.590829	-1.81892	-0.895867	-0.523148	-0.976626	-0.936397	-1.24835	-0.932463	-0.598881
Snca	0.366091	-0.308973	-0.323699	-1.30384	-1.58487	-1.75337	-1.25175	-1.39558	-0.266221
Arhgap18	-0.697997	-1.20404	-0.349973	-0.599351	-0.628386	-0.547492	-1.25343	-0.250945	0.032071
Cdc14b	-0.534481	-1.26156	-0.555562	-0.656308	-0.921596	-0.69289	-1.25521	-0.574162	-0.379163
Cbfa2t3	-0.166811	-0.879194	-0.414585	-0.799118	-1.20596	-1.29307	-1.2557	-1.604	-1.07191
Esyt3	-0.748802	-1.52639	-1.18773	-1.148	-1.02574	-1.16125	-1.25676	-1.11983	-0.719929
Reep6	-0.769914	-1.60812	-1.52467	-1.24122	-1.20433	-1.57066	-1.25759	-0.952016	-0.645048
Enkur	-0.988155	-1.37058	-1.06133	-1.01886	-0.988836	-1.10719	-1.25776	-0.692779	-0.411767
Sdc2	-0.306432	-1.16827	-0.633034	-0.488189	-0.506235	-0.930694	-1.25835	-0.608633	-0.424227
Ghitm	-0.652085	-0.526546	-0.0758325	-0.457833	-0.568002	-0.0629719	-1.25923	-0.281583	-0.173978
Acaa1b	-0.0585485	-1.62338	-1.05489	-0.909284	-1.65012	-1.68255	-1.26348	-1.62288	-1.47395
Iyd	-0.754877	-1.32716	-1.06348	-1.0794	-1.14553	-1.295	-1.26349	-1.25555	-0.866232
Vtn	-0.10418	-0.790901	-0.533392	-0.85639	-0.897944	-1.17512	-1.26399	-1.13012	-0.909925
Reep3	-0.642005	-0.760541	-0.302999	-0.431829	-0.640851	-0.341402	-1.26735	-0.311473	-0.419194
Tnn	-0.273985	-1.38873	-0.654962	-0.70144	-0.796318	-1.11036	-1.268	-1.16518	-0.663682
Lrrc23	-1.11951	-1.72548	-1.27316	-1.38643	-1.04598	-1.21643	-1.27012	-0.360559	0.0492599
Cyp4b1	-0.118667	0.368157	-0.40929	-0.766259	-1.31396	-1.23711	-1.27088	-2.08459	-2.05639
Ncbp2	-0.443346	-1.12084	-0.307901	-0.308029	-0.467723	-0.638032	-1.27186	-0.24668	-0.15234
Ripply3	-0.168876	-1.11017	-0.57271	-0.586046	-1.07266	-1.19806	-1.27311	-1.11095	-0.871154
Tcf21	-0.0358896	-0.983644	-0.664738	-0.248268	-0.685671	-1.24634	-1.27561	-1.02952	-0.32251
Tek	-0.14298	-0.521761	-0.496088	-0.721955	-0.774017	-1.03455	-1.2769	-1.00997	-1.16726
Gstm2	-0.31723	-0.988856	-0.700972	-0.806204	-0.987568	-1.17807	-1.27706	-1.06085	-0.817975
Gprasp1	-0.161778	-1.34193	-0.991616	-1.01152	-1.02022	-1.39873	-1.2778	-1.08327	-0.839137
Sprr2a1	-0.924909	-1.20263	-0.398432	-0.582113	-0.701986	-0.194909	-1.27886	-0.218644	-0.0274279
6030458C11Rik	-0.731334	-1.08498	-0.37702	-0.618884	-0.641679	-0.43038	-1.28059	-0.307434	-0.0970972
Myo6	-0.160572	-0.934257	-0.661071	-0.638049	-0.757975	-0.942886	-1.28393	-0.691889	-0.364548
Rgs9	0.115261	-0.54953	-0.394989	-0.735642	-0.600716	-1.28826	-1.28502	-0.713626	-0.359176
Klhl13	-0.597387	-1.21173	-0.752743	-0.82103	-0.818204	-0.81861	-1.28657	-0.690527	-0.329399
Gjb6	-0.421227	-1.22786	-1.04565	-0.803424	-0.985826	-1.28894	-1.2872	-0.471865	-0.304997
Dixdc1	-0.61184	-1.42187	-1.14603	-1.18739	-1.12852	-1.1498	-1.30242	-1.09328	-0.648827
Mapre2	-0.275726	-1.02612	-0.612912	-0.661635	-0.706035	-0.80189	-1.30292	-0.49443	-0.442626
1190002N15Rik	-0.544694	-1.25019	-0.745066	-0.75343	-0.913364	-0.96945	-1.30411	-0.713799	-0.807293
Rbp4	-0.372192	-0.867907	-0.756381	-0.71295	-0.911747	-1.34306	-1.3048	-0.95744	-0.752695
Cetn2	-0.703336	-0.912492	-0.520537	-0.542972	-0.578245	-0.519069	-1.30565	-0.306214	-0.267505
Myo1b	-0.217187	-1.03384	-0.684454	-0.697407	-0.704729	-0.829285	-1.30676	-0.646076	-0.505974
Inmt	0.327716	-2.07903	-0.900667	-0.724454	-0.911239	-1.4649	-1.30956	-1.36292	-0.757284
Hamp	0.569477	-0.0330719	-0.237535	-0.922944	-1.35079	-1.44346	-1.3109	-1.69494	-1.52114
2510003E04Rik	-0.724785	-0.978413	-0.360852	-0.524307	-0.606442	-0.48341	-1.31166	-0.322022	-0.184212
Nme3	-0.489339	-1.27456	-0.750676	-0.561388	-0.800813	-1.19562	-1.31172	-0.617051	-0.303033
Afap1l1	-0.19021	-0.644207	-0.559008	-0.449319	-0.756713	-1.12416	-1.31206	-0.889304	-1.0093
Tinag	-0.252413	-1.32594	-0.84179	-0.76912	-0.766533	-1.26457	-1.32021	-0.343803	0.309871
Pvrl3	-0.392406	-1.05208	-0.654165	-0.828898	-0.901657	-0.777824	-1.32209	-0.773846	-0.655479
Ddah2	-0.440911	-1.15248	-0.525054	-0.453344	-0.621503	-0.81242	-1.32249	-0.482863	-0.311057
Wfdc1	-0.140881	-2.02848	-1.40359	-0.852135	-0.995805	-1.83359	-1.32268	-1.00542	-0.481927
Eng	-0.11811	-0.0335343	-0.349322	-0.696702	-0.86939	-1.15933	-1.32276	-1.07475	-1.09415
Lrrc1	-0.339378	-1.24235	-0.668188	-0.844817	-0.863349	-0.955082	-1.32428	-0.463077	-0.424375
Stmnd1	-0.971627	-1.30633	-0.996568	-1.20084	-1.09449	-1.27683	-1.325	-0.908666	-0.683534
Sgpp2	0.0673228	-1.31579	-1.19451	-0.857111	-0.715579	-1.49336	-1.32943	-0.650745	-0.437376
Oxr1	-0.564693	-1.11538	-0.650656	-0.830383	-0.786142	-0.575913	-1.33059	-0.5262	-0.315407
Smarca2	-0.230964	-1.09762	-0.682033	-0.657267	-0.736799	-1.20324	-1.3321	-0.785526	-0.397324
Shisa2	-0.375613	-1.4068	-1.14999	-0.887636	-1.03955	-1.40015	-1.33257	-1.06752	-0.413678
Piezo2	-0.539534	-1.15528	-0.39067	-0.714638	-0.745578	-0.908191	-1.33499	-0.697461	-0.16357
Tm4sf1	-0.4682	-0.880308	-0.660172	-0.835334	-0.780975	-0.808223	-1.33841	-0.775152	-0.701295
Rftn2	-0.0467498	-1.39023	-1.03167	-0.789718	-0.909926	-1.44591	-1.33927	-1.10192	-0.669982
Zfp704	-0.446948	-1.3464	-1.1245	-0.89986	-1.05762	-1.32951	-1.34203	-0.696545	-0.467474
Nrp1	-0.284503	-1.02421	-0.446316	-0.537482	-0.721287	-0.91679	-1.34456	-0.759454	-0.44929
Gng11	-0.520759	-1.15883	-0.341925	-0.68497	-0.993574	-0.824164	-1.34581	-0.90062	-0.437848
Mcf2l	0.214305	0.206126	-0.260382	-0.717202	-0.922074	-0.895977	-1.34597	-1.3153	-0.69709
Pcmt1	-0.674061	-0.973035	-0.387069	-0.551272	-0.673889	-0.691281	-1.34631	-0.541616	-0.413922
Prelp	0.187947	-0.350975	-0.485199	-0.348941	-0.493781	-1.29093	-1.34947	-0.817829	-0.416728
Abi3bp	-0.132255	-0.972202	-0.998136	-0.895527	-0.653212	-1.2092	-1.35475	-1.1251	-1.1331
Plscr4	-0.217656	-1.44374	-1.22277	-1.07199	-1.14708	-1.35235	-1.35577	-1.02055	-0.796338
Tmod3	-0.509374	-0.608137	-0.309151	-0.474613	-0.584465	-0.370734	-1.35802	-0.328515	-0.406616
Lurap1l	-0.261957	-1.40288	-0.791515	-0.645124	-0.987275	-1.16714	-1.36345	-0.803588	-0.57972
Pgrmc1	-0.651034	-1.08564	-0.587268	-0.859277	-1.02861	-0.64382	-1.37016	-0.697563	-0.590046
Lrrn3	-0.464929	-1.07788	-0.747037	-0.811338	-1.14949	-1.35096	-1.37169	-1.09651	-0.804153
Tspan18	-0.259907	-0.925661	-0.792443	-0.821205	-0.929792	-1.37347	-1.37177	-1.35605	-1.00028
Sdf4	-0.318049	-0.494918	-0.649491	-0.954949	-0.940431	-0.997952	-1.37548	-0.976302	-0.694824
Ppp1r9a	-0.31001	-1.54356	-0.876735	-1.06315	-1.15028	-1.29542	-1.37566	-0.809999	-0.345873
Serbp1	-0.338879	-0.769406	-0.49309	-0.330193	-0.373215	-0.789592	-1.37737	-0.282938	-0.209241
Glt8d1	-0.919078	-1.15936	-0.143068	-0.589034	-0.735922	-0.325185	-1.378	-0.324973	-0.294008
Zhx1	-0.182064	-1.05578	-0.785626	-0.667384	-0.733738	-1.1619	-1.38608	-0.747955	-0.366518
Gfod1	-0.716117	-1.18798	-0.489006	-0.977906	-1.13305	-0.871793	-1.38811	-1.07505	-0.671166
Arhgef15	-0.109166	-1.1531	-0.795913	-0.718889	-0.963864	-1.57792	-1.39059	-1.16761	-0.844064
Scube2	-0.397282	-1.67285	-1.35068	-1.10325	-0.517445	-1.23668	-1.39106	-1.23375	-0.986577
Mxi1	-0.746051	-1.55775	-0.696298	-0.954699	-1.19935	-0.842453	-1.39257	-0.907118	-0.42872
Rnf125	-0.864414	-0.785789	-0.041444	-0.879716	-0.758012	-0.358056	-1.39458	-0.803193	-0.700509
Fkbp4	-0.342424	-1.26203	-0.548131	-0.433356	-0.732712	-1.16881	-1.39712	-0.580652	-0.540101
Syne1	-0.674095	-0.88901	-0.299118	-1.04851	-1.14024	-0.877762	-1.39849	-0.90977	-0.653782
Rdm1	-0.228981	-1.42935	-1.0793	-1.08363	-1.12119	-1.42641	-1.39927	-0.759051	-0.349863
1600029D21Rik	-0.703044	-1.19848	-0.671272	-0.824809	-0.641772	-0.720761	-1.40068	-0.665792	-0.359113
Trf	-0.43235	-1.26423	-1.00257	-0.713087	-0.932735	-1.25833	-1.40138	-0.872751	-1.23856
Tnxb	-0.0772229	-1.12153	-0.885407	-0.759436	-1.05195	-1.40491	-1.40574	-1.20407	-0.939876
Chst7	-0.3477	-1.46056	-0.805109	-0.674705	-0.827148	-1.3647	-1.40684	-0.979002	-0.605911
Mmp15	-0.246566	-1.82507	-1.21352	-0.965478	-1.07848	-1.95609	-1.40743	-1.07769	-0.435381
Pla2g1b	0.129573	-1.73581	-0.947056	-0.867098	-1.09971	-1.75493	-1.409	-0.715014	0.203687
Rrm2b	-0.415043	-0.970188	-0.592479	-0.695799	-0.817235	-0.916762	-1.40937	-0.699304	-0.567448
Fhdc1	-0.576905	-1.80992	-1.44868	-1.44397	-1.3686	-1.59676	-1.41221	-1.25488	-0.815346
Zxda	-0.831764	-1.34676	-0.184752	-1.40555	-1.19855	-0.560143	-1.41458	-0.614835	0.247314
Pltp	-0.597024	-1.38957	-0.766594	-0.913838	-0.929816	-1.11786	-1.41526	-1.2978	-0.947936
Ube3a	-0.898168	-1.12634	-0.329284	-0.633052	-0.701223	-0.33591	-1.41657	-0.282619	-0.0981093
Ctsa	-0.0995271	-1.70114	-1.06133	-1.02676	-0.932375	-1.60954	-1.41916	-1.50615	-0.717099
Pecam1	-0.702121	-0.563673	-0.0321573	-0.593501	-0.650676	-0.763919	-1.42104	-0.709229	-0.269181
Ogt	-0.74963	-1.39438	-0.532024	-1.04079	-0.960291	-0.691225	-1.42793	-0.484403	-0.224053
Tceal1	-0.357073	-1.07193	-0.656701	-0.70142	-0.758735	-1.00529	-1.42904	-0.746336	-0.408145
Srsf7	-0.0247494	-0.58941	-0.496745	-0.371872	-0.27824	-0.906209	-1.43046	-0.272424	-0.178822
Gucy1b3	-0.326671	-0.653345	-0.248006	-0.448085	-0.42677	-0.72806	-1.43124	-0.446701	-0.373747
Cbr1	-0.831511	-1.49125	-0.879061	-0.863941	-0.997536	-0.911027	-1.43303	-0.765731	-0.662754
Tmem178	-0.272734	-1.16546	-0.704367	-0.917996	-0.890032	-1.10402	-1.43769	-0.972348	-0.589179
Hoxb5	-0.0654792	-0.72548	-0.942771	-1.1541	-1.48116	-1.39031	-1.44083	-1.63205	-1.34319
Pcdha6	-0.0966341	-0.756585	-0.821193	-0.72079	-0.81178	-1.22901	-1.44398	-1.11302	-0.772493
Atp6v1c2	-0.196763	-1.37075	-1.01732	-1.24117	-1.30493	-1.80852	-1.45465	-0.84906	-0.529546
Adcy8	-0.214553	-0.688605	-0.494522	-0.494181	-0.738608	-1.21386	-1.45859	-1.03871	-0.765424
Lgi3	-0.393333	-2.6201	-1.36576	-1.3695	-1.59598	-1.97719	-1.46154	-0.644059	0.0828002
Tppp	-0.625438	-1.42015	-1.08652	-1.17006	-1.36229	-1.30343	-1.46876	-1.26936	-0.73313
Sema3e	-0.202883	-1.12468	-0.980305	-0.799979	-0.717215	-1.09462	-1.47577	-0.667024	-0.388456
Efemp1	-0.582469	-1.32412	-0.561404	-0.670604	-0.722508	-0.937713	-1.48066	-0.87941	-0.363562
Ogn	-0.377306	-2.2121	-0.9727	-0.795862	-0.900824	-1.16921	-1.48408	-1.2796	-0.833569
Bpifa1	-3.62318	-3.89724	-3.47066	-3.1679	-3.14024	-2.8743	-1.48434	-1.11266	-1.3949
Spag6	-1.09789	-1.59273	-1.30254	-1.46644	-0.987647	-1.46785	-1.49152	-0.945891	-0.684161
Soga2	-0.210032	-1.07992	-0.708677	-0.73747	-1.00224	-1.52137	-1.49295	-0.980065	-0.912673
Prkcz	-0.0022457	-1.50884	-1.1569	-1.16852	-1.20188	-1.64629	-1.49862	-1.05946	-0.34942
Meis1	-0.277291	-1.12424	-0.535413	-0.562301	-0.916013	-0.889332	-1.50263	-0.864227	-0.661233
Sftpa1	-0.362569	-1.22886	-0.733194	-0.644409	-0.625659	-1.12575	-1.50954	0.083371	0.300251
Ndst1	-0.410591	-1.26716	-0.875009	-1.12935	-1.07925	-0.8796	-1.51513	-0.935932	-0.48806
Akap14	-1.10979	-1.48355	-1.20202	-1.33755	-1.12545	-1.2962	-1.51717	-0.933188	-0.406896
Wif1	-0.793017	-1.13686	-1.13409	-1.27851	-1.15602	-0.958157	-1.52247	-1.01255	-0.779596
B230219D22Rik	-0.794966	-1.47362	-0.615304	-0.879125	-0.976304	-0.885516	-1.52501	-0.655565	-0.357918
Cd97	-0.349675	-0.8202	-0.616354	-0.810199	-1.15874	-1.4248	-1.53108	-1.10121	-1.36019
Hist2h2be	-0.293852	-1.24944	-0.911248	-0.914676	-0.96665	-1.3101	-1.53517	-0.858363	-0.321627
Cldn10	-0.785421	-1.68061	-1.46755	-1.49117	-1.21416	-1.14036	-1.54473	-1.12368	-1.01115
Armcx1	-0.152485	-0.972202	-0.74144	-0.470616	-0.665574	-0.893934	-1.54478	-0.786492	-0.439292
Kcnk2	-0.886346	-1.82184	-1.27801	-1.28537	-1.22353	-1.09359	-1.55448	-0.623032	-0.17976
Sox18	-0.046847	-1.08806	-0.968094	-0.907854	-1.46628	-1.85725	-1.55897	-1.23981	-0.7393
Gap43	-0.299338	-1.51841	-0.814631	-0.341401	-0.717726	-1.47602	-1.56309	-0.742234	-0.0950952
Alcam	-0.827529	-1.6134	-0.640899	-0.985938	-1.02197	-0.502229	-1.5633	-0.444082	-0.301184
Camk2n1	-0.0889766	-0.609749	-0.885613	-1.03558	-1.26447	-1.47148	-1.57162	-1.40264	-0.840805
Fmo1	0.0645619	-0.681854	-0.868446	-0.987228	-1.22029	-1.58676	-1.58678	-1.74091	-1.36163
Myl7	-0.217874	-0.982916	-0.50716	-0.583912	-1.24481	-1.74082	-1.59691	-1.06871	-0.949147
Gsta3	-0.584732	-0.830683	-0.528967	-0.669145	-1.33121	-1.19129	-1.59806	-1.51895	-1.22035
Mme	-0.452121	-1.66846	-1.10564	-0.971824	-0.912014	-1.35094	-1.59826	-1.15464	-0.83999
Rnf144a	-0.189913	-1.57818	-1.03089	-1.05702	-1.16427	-1.59408	-1.60852	-1.42921	-0.901134
Bex2	-0.147916	-1.72463	-1.22564	-0.874168	-1.25823	-1.64606	-1.61651	-0.806817	-0.717722
Cat	-0.306886	-1.75631	-1.29328	-1.06579	-1.27424	-1.82759	-1.6216	-1.19544	-0.642987
Map1lc3b	-0.730038	-0.860988	-0.467621	-0.776156	-0.928765	-0.531779	-1.63136	-0.583987	-0.29347
Tspan2	-0.528326	-2.17166	-1.17494	-0.868668	-1.0623	-1.20896	-1.6363	-0.917692	-0.729054
Npr3	-0.522668	-0.647282	-1.20872	-1.46888	-1.43027	-1.26382	-1.64098	-1.61306	-1.21542
Chia	-0.335661	-1.68505	-1.36795	-0.93612	-1.34939	-1.47195	-1.65022	-0.740915	-0.0170348
Arntl	-1.01942	-0.589052	-0.976571	-1.19348	-0.925478	-0.862367	-1.65562	-1.19	-0.701806
Mb	0.166776	-1.12978	-0.84092	-1.12469	-1.4201	-2.01655	-1.65581	-1.58401	-1.61065
Tril	-0.0624366	-2.27616	-1.77096	-1.16651	-1.23797	-1.8862	-1.66091	-1.12278	-0.606327
Ces2g	-0.155757	-1.85272	-1.14624	-0.987779	-1.27937	-1.7279	-1.67745	-1.67113	-0.859675
Mapt	-0.460005	-1.36201	-0.740156	-0.947417	-1.201	-1.47132	-1.6832	-1.29083	-1.08552
9230104L09Rik	-0.0910318	-1.34497	-0.493739	-0.629473	-0.961349	-1.8379	-1.68914	-1.17643	-0.895299
Nrn1	-0.449163	-1.89734	-1.50168	-1.38533	-1.53434	-2.01764	-1.7064	-0.834786	-0.401928
Tbx3	-0.5842	-0.619639	-0.295819	-0.775671	-1.03243	-1.04062	-1.71245	-0.995379	-1.05372
Stmn2	-0.325148	-1.74851	-0.990223	-0.640424	-0.862653	-1.86176	-1.71387	-1.09709	-0.794963
Antxr1	-0.582203	-1.64016	-0.748679	-0.926935	-0.595523	-0.870122	-1.71625	-0.528978	-0.16414
Acvrl1	-0.33826	-0.898019	-0.53885	-0.751827	-0.95052	-1.36271	-1.71742	-1.10786	-1.02714
Sema3c	-0.753264	-1.3212	-0.39108	-0.428522	-0.601396	-0.775332	-1.73162	-0.66358	-0.189811
Aldh1a1	-0.842044	-1.18962	-0.923634	-0.995866	-1.22421	-1.0221	-1.74267	-1.0287	-0.845092
Hpgd	-0.352684	0.214144	-0.136882	-0.303213	-0.678041	-0.752114	-1.74729	-0.931721	-0.880312
Scn7a	-0.517697	-1.86531	-0.813614	-0.501168	-0.618648	-1.34844	-1.74729	-0.831747	-0.785007
Cyp2f2	-0.403431	-3.72325	-2.58895	-2.26405	-1.9721	-3.04473	-1.75008	-1.63788	-1.12133
Aard	-0.0920504	-1.3475	-0.854002	-0.771724	-0.980349	-1.92799	-1.75391	-1.09441	-0.36561
Prps2	-0.859156	-1.81333	-1.00181	-1.02014	-1.04426	-1.10132	-1.7579	-0.480581	-0.168545
Rassf3	-0.803145	-1.62047	-0.876936	-1.03553	-1.20241	-1.22907	-1.77686	-0.760754	-0.577618
Slc7a10	-0.405818	-2.32471	-0.926395	-0.859977	-0.908121	-2.00092	-1.78522	-1.55956	-0.526719
Lrat	-0.022383	-2.65449	-1.201	-0.86183	-1.17162	-1.62158	-1.79624	-1.47957	-1.37682
Ppp1r14c	-1.14084	-2.0117	-1.14259	-1.34609	-1.45636	-1.27534	-1.80742	-0.818473	-0.031086
Calcrl	-0.481013	-1.35939	-0.609973	-0.458084	-0.694763	-0.956499	-1.81083	-0.756554	-0.82518
Gabrp	-1.06309	-1.8593	-1.68966	-1.82419	-1.27995	-1.9162	-1.81111	-0.890005	-1.05737
Tff2	-1.88205	-2.08318	-1.20947	-2.11878	-2.00462	-2.09815	-1.81689	-1.65465	-1.43237
Cdh16	-0.0841894	-1.91196	-1.6055	-1.37453	-1.36877	-1.96118	-1.82051	-1.22791	-0.285274
Aldh3a1	-1.40487	-1.8525	-1.91945	-1.99009	-2.10017	-2.36103	-1.82599	-1.88577	-1.50248
Rbms3	-0.789794	-1.0392	-0.291855	-0.903062	-1.09074	-0.784728	-1.83411	-0.776898	-0.588027
Scgb3a1	-2.88167	-3.12116	-3.46248	-3.41898	-3.31476	-3.34782	-1.83986	-0.982538	-0.41449
Lpcat1	-1.16764	-2.06887	-1.23292	-1.40552	-1.31692	-1.18563	-1.85744	-0.637403	-0.00341889
Rasgrp3	-0.445231	-1.40793	-0.729911	-0.726879	-0.71396	-1.4434	-1.8587	-0.554223	-0.115741
Alas2	0.304443	-0.326233	-0.667582	-2.0601	-3.03399	-3.30632	-1.89002	-2.07165	-0.530108
Sec14l3	-0.875293	-1.65259	-1.33653	-1.31856	-1.36073	-1.43277	-1.89935	-1.23865	-1.21684
Fmo3	-1.53672	-2.50349	-2.26788	-2.11935	-2.5354	-2.21651	-1.90387	-2.15698	-2.13064
Bmp6	-0.186825	-0.799384	-1.11887	-1.14701	-1.32869	-2.00079	-1.94273	-1.70371	-1.26783
Ltbp4	-0.150309	-1.19397	-1.58906	-1.3668	-1.65171	-2.22254	-1.95456	-1.88731	-1.26549
Ear12	-0.368624	-0.918657	-0.56405	-0.911683	-1.26006	-0.991842	-1.95568	-1.5045	-0.959736
Fgf1	-0.317612	-1.2235	-1.04091	-1.03654	-1.28925	-1.69541	-1.96064	-1.22108	-1.28467
Ear10	-0.423188	-1.05993	-0.588642	-1.00719	-1.41558	-1.08859	-1.97087	-1.75772	-1.04777
Gstm1	-0.161355	-1.80133	-1.36457	-1.12025	-1.56366	-2.31251	-1.98495	-1.75615	-1.35137
Hmgcs2	-0.650153	-1.9811	-1.36786	-1.44492	-1.95172	-1.87949	-1.98834	-2.28158	-1.66088
Hbb-b2	-0.338214	-0.719337	-0.463481	-1.81569	-2.79668	-3.48587	-1.99402	-1.66492	-0.137645
Hey1	0.179566	-1.35591	-1.18255	-1.27565	-1.45775	-2.14168	-2.02501	-1.25324	-0.896314
Efnb2	-0.431993	-1.09408	-0.668025	-0.971022	-1.09263	-1.5587	-2.02876	-1.23905	-1.0067
Hbb-b1	-0.397851	-0.958088	-0.637607	-2.00985	-2.7466	-3.09864	-2.03198	-1.6095	-0.0506423
Mamdc2	-0.937222	-2.34868	-1.42405	-1.54168	-1.15541	-1.40629	-2.0354	-0.986127	-0.652903
Ednrb	-0.339154	-1.46786	-1.00032	-1.06464	-1.33953	-1.67103	-2.05127	-1.79355	-1.27346
Igfbp6	-0.0900004	-1.05323	-1.07947	-1.55058	-1.87811	-1.95672	-2.09872	-2.21079	-1.67688
Scgb3a2	-1.02809	-2.98652	-2.44038	-2.16169	-1.96201	-2.76461	-2.12423	-1.37626	-0.696254
Pcolce2	-0.250442	-2.53296	-1.58042	-1.31814	-1.51319	-2.19924	-2.2181	-1.57804	-1.31725
Tspan12	-0.400113	-1.30219	-0.926639	-1.09587	-1.26028	-1.75934	-2.24335	-1.13439	-0.834362
Aplnr	0.227361	-2.15692	-1.78153	-1.35809	-1.53351	-2.46311	-2.26906	-1.47813	-0.634896
Esm1	-0.189671	-1.02276	-1.53298	-2.33641	-2.2292	-1.90339	-2.29004	-1.54365	-1.71674
5330417C22Rik	-1.09871	-2.18529	-1.68857	-1.69745	-1.741	-1.87175	-2.29806	-1.31744	-0.85213
Tppp3	-0.595759	-2.13646	-1.7567	-1.64344	-1.77555	-2.13795	-2.29844	-1.83634	-1.0955
Synm	-0.496932	-2.15653	-1.32644	-1.40524	-1.73766	-2.09133	-2.35025	-1.70719	-1.08697
Hc	-0.372483	-2.64234	-1.9216	-1.49132	-1.17876	-2.3182	-2.5589	-1.01944	0.0927491
Aox3	-0.601974	-3.37538	-2.35332	-2.1175	-2.63975	-3.38064	-2.92602	-2.26016	-1.39628
Pon1	-0.946796	-3.37995	-2.50052	-2.30307	-2.87331	-3.73642	-2.92943	-2.99271	-2.08724
