# Supplementary material for: Differential Biphasic Transcriptional Host Response Associated with Coevolution of Hemagglutinin Quasispecies of Influenza A Virus
Source: Front Microbiol. 2016 Aug 3;7:1167. doi: 10.3389/fmicb.2016.01167 (PMC4971777; doi:10.3389/fmicb.2016.01167)
Supplement: Supplementary file 2 [file Table2.XLSX]

## Sheet: Sheet1
Table S2. Overrepresented Functional Categories over all DEGs. A total of 1,628 DEGs identified during the infection process of 12 days p.i. compared to controls were mapped to significantly overrepresented functional categories sing the DAVID tool (1,2).
Category	Term	Count	%	PValue	Genes	List Total	Pop Hits	Pop Total	Fold Enrichment	Bonferroni	Benjamini	FDR
BIOCARTA	m_il10Pathway:IL-10 Anti-inflammatory Signaling Pathway	7	0.44843	4.02876217608228E-4	BLVRA, IL6, TNF, IL10RA, HMOX1, STAT1, IL10	195	8	1171	5.25449	0.0822497	0.0822497	0.508971
BIOCARTA	m_ctla4Pathway:The Co-Stimulatory Signal During T-cell Activation	9	0.576553	0.00190804	ITK, CD86, CD3G, CD3D, CD3E, ICOS, LCK, CTLA4, PIK3CA	195	16	1171	3.37788	0.334223	0.184048	2.38947
BIOCARTA	m_classicPathway:Classical Complement Pathway	8	0.512492	0.00217188	C1QA, GM5077, HC, C3, C4B, C6, C2, C1S	195	13	1171	3.69546	0.370679	0.143046	2.71571
BIOCARTA	m_compPathway:Complement Pathway	9	0.576553	0.00479497	C1QA, GM5077, HC, C3, C4B, CFB, C6, C2, C1S	195	18	1171	3.00256	0.640768	0.225817	5.90501
BIOCARTA	m_tcraPathway:Lck and Fyn tyrosine kinases in initiation of TCR Activation	6	0.384369	0.00845711	PTPRC, CD3G, CD3D, CD3E, LCK, ZAP70	195	9	1171	4.00342	0.836186	0.303582	10.1967
BIOCARTA	m_caspasePathway:Caspase Cascade in Apoptosis	9	0.576553	0.014204	CASP4, LMNB1, CASP7, LMNA, APAF1, BIRC3, CASP1, BIRC2, ARHGDIB	195	21	1171	2.57363	0.952506	0.398217	16.5696
BIOCARTA	m_inflamPathway:Cytokines and Inflammatory Response	9	0.576553	0.0253831	CSF2, IL6, TNF, PDGFA, IFNB1, CSF1, IFNG, IL15, IL10	195	23	1171	2.34983	0.995816	0.542667	27.7891
BIOCARTA	m_Ccr5Pathway:Pertussis toxin-insensitive CCR5 Signaling in Macrophage	7	0.44843	0.0357493	FOS, CCL2, CCR5, CXCR4, CXCL12, CCL4, PRKCB	195	16	1171	2.62724	0.999571	0.620634	36.934
BIOCARTA	m_alternativePathway:Alternative Complement Pathway	5	0.320307	0.0464285	CFP, HC, C3, CFB, C6	195	9	1171	3.33618	0.99996	0.675391	45.2294
BIOCARTA	m_tcapoptosisPathway:HIV Induced T Cell Apoptosis	5	0.320307	0.0464285	CD3G, CCR5, CD3D, CD3E, FAS	195	9	1171	3.33618	0.99996	0.675391	45.2294
BIOCARTA	m_mspPathway:Msp/Ron Receptor Signaling Pathway	4	0.256246	0.0608489	TNF, CCL2, CSF1, IL1B	195	6	1171	4.00342	0.999998	0.737418	54.8409
BIOCARTA	m_pepiPathway:Proepithelin Conversion to Epithelin and Wound Repair Control	3	0.192184	0.0730086	GRN, SLPI, CELA2A	195	3	1171	6.00513	1	0.769609	61.7109
BIOCARTA	m_ctlPathway:CTL mediated immune response against target cells	5	0.320307	0.0929033	CD3G, CD3D, CD3E, FAS, B2M	195	11	1171	2.7296	1	0.822846	70.9088
BIOCARTA	m_IL12Pathway:IL12 and Stat4 Dependent Signaling Pathway in Th1 Development	7	0.44843	0.0976998	STAT4, CD3G, CCR5, CD3D, CD3E, IFNG, CXCR3	195	20	1171	2.10179	1	0.814457	72.7978
COG_ONTOLOGY	Inorganic ion transport and metabolism	6	0.384369	0.0247578	SGSH, TST, IDS, CAT, POR, SOD2	117	30	2040	3.48718	0.478896	0.478896	18.5832
COG_ONTOLOGY	Amino acid transport and metabolism	7	0.44843	0.0824538	ASS1, GATM, PREPL, CTSA, ENPEP, DDAH2, SLC15A3	117	54	2040	2.26021	0.89326	0.673289	50.6235
COG_ONTOLOGY	Defense mechanisms	4	0.256246	0.0893015	ABCA9, ABCB1B, TAP2, ABCA8A	117	19	2040	3.67072	0.91215	0.555457	53.5655
GOTERM_BP_FAT	GO:0006955~immune response	141	9.03267	2.765555708334475E-42	CADM1, TLR1, PGLYRP1, TLR2, TLR3, VTN, IL15, TLR6, CXCL12, TLR7, C1QC, IL10, CXCL10, B2M, CFP, MYD88, KLHL6, CLEC4E, OASL2, OASL1, IFNG, GBP10, IL1B, FAS, CLEC4D, MX1, MX2, IL1A, CIITA, DBNL, GBP5, C4B, RELB, H2-DMB1, SERPING1, C1QA, C1QB, LAT2, PPBP, CCR5, VEGFA, LILRB4, CX3CR1, OAS1B, CD300LF, OAS1A, GBP3, OAS1G, CLEC5A, GBP2, GBP1, IFIH1, CCL3, CCL2, ENPP2, CCL9, OAS3, FCGRT, CX3CL1, OAS2, CCL…	1160	471	13588	3.50668	9.42501385400389E-39	9.42501385400389E-39	5.050569311219866E-39
GOTERM_BP_FAT	GO:0006952~defense response	110	7.04676	7.601489538926853E-25	TLR1, PGLYRP1, TLR2, TLR3, TLR6, TLR7, C1QC, IL10, CXCL10, B2M, TAPBP, CFP, MYD88, IFNG, IL1B, MX1, DDAH2, MX2, IL1A, CIITA, C4B, IFI47, SERPING1, C1QA, C1QB, WFDC12, HIF1A, CCR5, DARC, IFNB1, CCL3, IFIH1, CCL2, NFKBID, CCL5, CCL4, CD74, CCL7, TRF, SLC11A1, SERPINA1B, CNR2, ITGB6, DHX58, PTPN6, CFB, HC, TLR13, SPHK1, MYO1F, MALT1, H2-Q7, FCGR1, H2-Q8, FCGR3, DDX58, LAT, CD55, GM5077, CXCL13, CLEC…	1160	448	13588	2.87615	2.5905876348662715E-21	1.2952938174331357E-21	1.3882146604084819E-21
GOTERM_BP_FAT	GO:0006954~inflammatory response	73	4.67649	3.446095369043186E-24	NDST1, LY86, TLR1, TLR2, TLR3, TLR6, C1QC, TLR7, CXCL10, CFP, MYD88, IL1B, IL1A, KNG1, CIITA, NFKBIZ, C4B, SAA3, SERPING1, CD163, C1QA, C1QB, SERPINA3N, HIF1A, CCR5, DARC, PLA2G7, CXCL1, CCL3, TNF, CCL2, NFKBID, C3, CXCL2, CXCL9, C1S, CCL5, CCL4, CCL7, TRF, MIF, CALCA, SLC11A1, MEFV, SERPINA1B, CNR2, ITGB6, C2, THBS1, SELP, IL6, CFB, HC, SPHK1, TLR13, IDO1, FCGR1, STAT3, CD180, FCGR3, CCL11, LAT,…	1160	225	13588	3.80048	1.1744293017699178E-20	3.914764339233059E-21	6.2933982714483905E-21
GOTERM_BP_FAT	GO:0009611~response to wounding	93	5.95772	6.3063169106255985E-24	NDST1, LY86, F13A1, TLR1, TLR2, TLR3, TLR6, TLR7, C1QC, SHH, CXCL10, CFP, MYD88, IL1B, IL1A, KNG1, CIITA, NFKBIZ, F10, GATM, C4B, SAA3, SERPING1, CD163, PLAUR, C1QA, C1QB, SERPINA3N, HIF1A, THBD, CCR5, DARC, PLA2G7, CTSB, LCP1, GAP43, CXCL1, CCL3, CCL2, TNF, NFKBID, C3, CXCL2, CXCL9, C1S, CX3CL1, CCL5, CCL4, TIMP3, MDK, TRF, CCL7, MIF, CALCA, SLC11A1, ARG1, MEFV, SERPINA1B, CNR2, ITGB6, C2, THBS1…	1160	347	13588	3.13943	2.1491928031412038E-20	5.3729820078530095E-21	1.1516850143226414E-20
GOTERM_BP_FAT	GO:0050778~positive regulation of immune response	48	3.07495	9.710226365659265E-18	CADM1, TLR2, PTPN22, IL15, C1QC, B2M, CFP, KLHL6, MYD88, LAG3, H2-K1, CD3E, C4B, SERPING1, THY1, C1QA, C1QB, LAT2, TNFSF13B, LCK, H2-AA, C3, UNC93B1, KLRK1, NFKBIA, C1S, SLC11A1, TAP2, ZAP70, C2, PTPN6, PTPRC, H2-M3, HC, CFB, MALT1, IDO1, H2-Q7, FCGR1, H2-Q8, FCGR3, GM5077, CD55, BCL2A1D, HPX, PLCG2, CD79B, CLEC7A, H2-DMA	1160	136	13588	4.13428	3.3092451454166776E-14	6.618490290833355E-15	1.7733206798040527E-14
GOTERM_BP_FAT	GO:0048584~positive regulation of response to stimulus	56	3.58744	4.6804299822193445E-17	CADM1, TLR2, PTPN22, TLR3, IL15, CXCL12, C1QC, B2M, CFP, KLHL6, MYD88, IL1B, LAG3, H2-K1, C4B, CD3E, SERPING1, THY1, C1QA, C1QB, LAT2, TNFSF13B, LCK, H2-AA, TNF, C3, KLRK1, UNC93B1, NFKBIA, C1S, SLC11A1, TAP2, TGM2, ZAP70, C2, THBS1, PTPN6, PTPRC, H2-M3, HC, CFB, MALT1, IDO1, H2-Q7, FCGR1, H2-Q8, FCGR3, BCL2A1D, GM5077, CD55, HPX, PLCG2, FTSJD2, CD79B, CLEC7A, H2-DMA, APBB1	1160	186	13588	3.52673	1.5950905379403526E-13	2.6584842299005875E-14	8.547589896768556E-14
GOTERM_BP_FAT	GO:0002684~positive regulation of immune system process	58	3.71557	4.552303299505517E-16	CADM1, TLR2, PTPN22, IL15, C1QC, B2M, CFP, KLHL6, MYD88, IFNG, LAG3, H2-K1, C4B, CD3E, SERPING1, THY1, C1QA, C1QB, LAT2, TNFSF13B, LCK, H2-AA, BLM, C3, KLRK1, UNC93B1, NFKBIA, C1S, IL7R, CD74, SLC11A1, TAP2, ZAP70, C2, THBS1, SELP, PTPN6, PTPRC, IL6, H2-M3, CFB, HC, MALT1, IDO1, H2-Q7, FCGR1, H2-Q8, FOXP1, FCGR3, BCL2A1D, CD55, CORO1A, GM5077, CDKN1A, HPX, PLCG2, CD79B, CLEC7A, H2-DMA	1160	206	13588	3.29806	1.5134560271690134E-12	2.1616042289451798E-13	8.104628079763643E-13
GOTERM_BP_FAT	GO:0048002~antigen processing and presentation of peptide antigen	21	1.34529	3.3292171518909015E-13	H2-K1, H2-M3, UNC93B1, H2-DMB1, H2-AB1, H2-Q7, FCGR1, H2-Q8, CD74, FCGR3, B2M, TAPBP, SLC11A1, FCGR2B, GM8909, TAP2, H2-EB1, CTSE, H2-AA, H2-T23, TAPBPL, H2-DMA	1160	35	13588	7.02828	1.1347136563699678E-9	1.4183920704624597E-10	6.08058048356952E-10
GOTERM_BP_FAT	GO:0001944~vasculature development	59	3.77963	1.0561811950881247E-12	ACVRL1, NRP1, PDGFA, EDN1, ENPEP, GJA4, CXCL12, GJA5, SHH, WNT2, WARS, HEY1, APOE, CTGF, CXCR4, HMOX1, IL1B, SEMA3C, ANGPT1, SOX18, SOX17, LOX, FGF1, CYR61, RECK, EGFL7, SOCS3, PDPN, EFNB2, MMP14, JUNB, THY1, HIF1A, NUS1, VEGFA, COL1A1, TNFAIP2, EMCN, TNFRSF12A, COL3A1, CX3CL1, MEIS1, SEMA5A, TCF21, TGM2, ZC3H12A, PPAP2B, COL18A1, BMP4, TBX3, EPAS1, SPHK1, COL5A1, MEOX2, NOTCH4, NTRK2, TGFBR3, HB…	1160	250	13588	2.76446	3.599376796614706E-9	3.999307551794118E-10	1.9287904606812845E-9
GOTERM_BP_FAT	GO:0002253~activation of immune response	32	2.04997	1.1412620354809227E-12	C3, TLR2, KLRK1, UNC93B1, NFKBIA, PTPN22, C1S, C1QC, CFP, KLHL6, MYD88, ZAP70, C2, PTPN6, PTPRC, C4B, CFB, CD3E, HC, MALT1, SERPING1, THY1, C1QA, C1QB, BCL2A1D, CD55, LAT2, GM5077, LCK, PLCG2, CD79B, CLEC7A	1160	86	13588	4.35862	3.8895819898243644E-9	3.8895819898243644E-10	2.0843105019707764E-9
GOTERM_BP_FAT	GO:0002252~immune effector process	39	2.4984	2.0274076727565315E-12	C3, UNG, RSAD2, C1S, IL7R, TLR7, C1QC, CD74, CFP, SLC11A1, MYD88, BCL3, FAS, C2, PTX3, ERCC1, PTPRC, PTPN6, C4B, CFB, HC, SAMHD1, MYO1F, SERPING1, FCGR1, H2-Q7, H2-Q8, FOXP1, FCGR3, C1QA, C1QB, LAT, CD55, LAT2, GM5077, FCGR2B, TNFSF13B, IRF7, H2-AA, H2-DMA	1160	126	13588	3.6257	6.909305128033338E-9	6.281186681889039E-10	3.7024827648224345E-9
GOTERM_BP_FAT	GO:0045087~innate immune response	35	2.24215	5.769925753698271E-12	IFIH1, C3, TLR1, TLR2, TLR3, C1S, TLR6, TLR7, C1QC, MIF, CFP, SLC11A1, MYD88, C2, MX1, MX2, DHX58, CIITA, PTPN6, IRGM1, C4B, CFB, HC, TLR13, SAMHD1, MALT1, SERPING1, FCGR1, CD180, C1QA, DDX58, C1QB, CD55, GM5077, CLEC7A	1160	107	13588	3.83161	1.9663955574955594E-8	1.63866298308335E-9	1.0537293260171054E-8
GOTERM_BP_FAT	GO:0001568~blood vessel development	56	3.58744	1.3807752319971753E-11	ACVRL1, NRP1, PDGFA, EDN1, ENPEP, GJA4, CXCL12, GJA5, SHH, WNT2, WARS, HEY1, CTGF, CXCR4, APOE, HMOX1, IL1B, SEMA3C, ANGPT1, SOX18, SOX17, LOX, FGF1, CYR61, RECK, EGFL7, SOCS3, MMP14, JUNB, THY1, HIF1A, NUS1, VEGFA, COL1A1, TNFAIP2, EMCN, TNFRSF12A, COL3A1, CX3CL1, MEIS1, SEMA5A, TGM2, ZC3H12A, PPAP2B, COL18A1, BMP4, TBX3, EPAS1, SPHK1, COL5A1, MEOX2, NOTCH4, NTRK2, HBEGF, TGFBR3, ENG	1160	244	13588	2.68841	4.705675205052273E-8	3.6197502772949974E-9	2.5216240207015517E-8
GOTERM_BP_FAT	GO:0002478~antigen processing and presentation of exogenous peptide antigen	16	1.02498	2.150495106168143E-11	H2-K1, H2-M3, UNC93B1, H2-DMB1, H2-AB1, FCGR1, CD74, TAPBP, B2M, FCGR3, FCGR2B, TAP2, H2-EB1, CTSE, H2-AA, H2-DMA	1160	23	13588	8.14873	7.328872708711742E-8	5.2349092838355205E-9	3.9273129193162504E-8
GOTERM_BP_FAT	GO:0019884~antigen processing and presentation of exogenous antigen	17	1.08905	8.07073221134063E-11	H2-K1, H2-M3, UNC93B1, H2-DMB1, H2-AB1, FCGR1, CD74, TAPBP, B2M, FCGR3, FCGR2B, PSME1, TAP2, H2-EB1, CTSE, H2-AA, H2-DMA	1160	28	13588	7.11195	2.7505054178700306E-7	1.833670515427599E-8	1.4739097720095629E-7
GOTERM_BP_FAT	GO:0002250~adaptive immune response	29	1.85778	1.203371611220248E-10	C3, C1S, TLR6, C1QC, CD74, SLC11A1, KLHL6, MYD88, BCL3, C2, FAS, ERCC1, C4B, HC, CFB, RELB, SERPING1, FCGR1, FCGR3, C1QA, C1QB, GM5077, CD55, FCGR2B, IRF7, VEGFA, GADD45G, H2-AA, H2-DMA	1160	84	13588	4.04405	4.1010904128224723E-7	2.563181999981623E-8	2.1976461761497035E-7
GOTERM_BP_FAT	GO:0002460~adaptive immune response based on somatic recombination of immune receptors built from immunoglobulin superfamily domains	29	1.85778	1.203371611220248E-10	C3, C1S, TLR6, C1QC, CD74, SLC11A1, KLHL6, MYD88, BCL3, C2, FAS, ERCC1, C4B, HC, CFB, RELB, SERPING1, FCGR1, FCGR3, C1QA, C1QB, GM5077, CD55, FCGR2B, IRF7, VEGFA, GADD45G, H2-AA, H2-DMA	1160	84	13588	4.04405	4.1010904128224723E-7	2.563181999981623E-8	2.1976461761497035E-7
GOTERM_BP_FAT	GO:0001525~angiogenesis	37	2.37028	2.3611085913704515E-10	EMCN, NRP1, ACVRL1, PDGFA, TNFRSF12A, EDN1, CX3CL1, ENPEP, CXCL12, MEIS1, SHH, SEMA5A, WARS, CTGF, CXCR4, HMOX1, ZC3H12A, IL1B, ANGPT1, SOX18, SOX17, FGF1, CYR61, COL18A1, BMP4, EGFL7, EPAS1, MMP14, THY1, HIF1A, NUS1, MEOX2, NOTCH4, VEGFA, HBEGF, ENG, TNFAIP2	1160	133	13588	3.25872	8.046656528870599E-7	4.733329161954458E-8	4.3119525727775E-7
GOTERM_BP_FAT	GO:0002526~acute inflammatory response	28	1.79372	2.5794855946924506E-10	C3, C1S, C1QC, TRF, CFP, SERPINA1B, IL1B, C2, IL1A, IL6, HC, CFB, C4B, SAA3, SERPING1, IDO1, FCGR1, STAT3, CD163, FCGR3, C1QA, C1QB, ORM1, SERPINA3N, GM5077, CD55, NUPR1, ORM2	1160	81	13588	4.04921	8.790882769504904E-7	4.883825788226659E-8	4.710760448389806E-7
GOTERM_BP_FAT	GO:0006935~chemotaxis	32	2.04997	1.108424321860378E-9	CCL3, CCL2, S100A8, ENPP2, EAR12, CXCL2, S100A9, CCL9, CXCR2, FPR2, CX3CL1, CCL5, CXCL12, CCL4, CCL7, CXCL10, EAR2, RAC2, IFNG, CSF3R, IL1B, SEMA3A, CYR61, FCGR3, CCL11, CORO1A, CXCL13, CXCL16, CX3CR1, CMTM8, CMTM7, XCL1, CMTM4	1160	109	13588	3.43891	3.777503059909648E-6	1.9881630630713687E-7	2.024249212695395E-6
GOTERM_BP_FAT	GO:0042330~taxis	32	2.04997	1.108424321860378E-9	CCL3, CCL2, S100A8, ENPP2, EAR12, CXCL2, S100A9, CCL9, CXCR2, FPR2, CX3CL1, CCL5, CXCL12, CCL4, CCL7, CXCL10, EAR2, RAC2, IFNG, CSF3R, IL1B, SEMA3A, CYR61, FCGR3, CCL11, CORO1A, CXCL13, CXCL16, CX3CR1, CMTM8, CMTM7, XCL1, CMTM4	1160	109	13588	3.43891	3.777503059909648E-6	1.9881630630713687E-7	2.024249212695395E-6
GOTERM_BP_FAT	GO:0019882~antigen processing and presentation	28	1.79372	1.5754974807242915E-9	UNC93B1, FCGRT, CD74, TAPBP, B2M, SLC11A1, TAP2, IFNG, H2-K1, H2-M3, RELB, H2-DMB1, H2-AB1, H2-Q7, FCGR1, H2-Q8, PSMB8, FCGR3, PSMB9, GM8909, FCGR2B, PSME1, H2-EB1, CTSE, H2-AA, H2-T23, H2-T24, TAPBPL, H2-DMA	1160	87	13588	3.76996	5.369281104505852E-6	2.6846473988317854E-7	2.877237015308509E-6
GOTERM_BP_FAT	GO:0002443~leukocyte mediated immunity	28	1.79372	2.7604129278252537E-9	C3, C1S, C1QC, CD74, SLC11A1, MYD88, BCL3, C2, FAS, ERCC1, PTPN6, HC, CFB, C4B, MYO1F, SERPING1, FCGR1, FCGR3, C1QA, C1QB, LAT, LAT2, GM5077, CD55, FCGR2B, IRF7, H2-AA, H2-DMA	1160	89	13588	3.68524	9.40744291999529E-6	4.479754791564261E-7	5.041177186804191E-6
GOTERM_BP_FAT	GO:0045321~leukocyte activation	47	3.01089	7.214328420829019E-9	CSF2, SBNO2, BLM, TLR1, SNCA, KLRK1, PTPN22, IL15, IL7R, CXCL12, CD74, SLC11A1, CXCR4, ZAP70, BCL3, NDRG1, FAS, IMPDH1, ERCC1, EGR1, FYB, PTPRC, H2-M3, CD3D, CD3E, RELB, IL11RA1, MYO1F, MALT1, RPS6, WAS, VAV1, FOXP1, FCGR3, LAT, BCL2A1D, CD86, LAT2, FCGR2B, CX3CR1, GADD45G, PLCG2, LCK, IRF1, H2-DMA, LCP1, LCP2	1160	219	13588	2.51392	2.4586129263592937E-5	1.1175644440974963E-6	1.3175096624795657E-5
GOTERM_BP_FAT	GO:0019724~B cell mediated immunity	23	1.47341	8.480201436114294E-9	HC, C3, C4B, CFB, SERPING1, C1S, C1QC, FCGR1, CD74, FCGR3, C1QA, C1QB, CD55, GM5077, MYD88, FCGR2B, IRF7, BCL3, H2-AA, C2, FAS, H2-DMA, ERCC1	1160	65	13588	4.14488	2.890010897960149E-5	1.2565438451961342E-6	1.5486884541449086E-5
GOTERM_BP_FAT	GO:0002449~lymphocyte mediated immunity	25	1.60154	8.6346459473303E-9	C3, C1S, C1QC, CD74, SLC11A1, MYD88, BCL3, C2, FAS, ERCC1, PTPN6, HC, CFB, C4B, SERPING1, FCGR1, FCGR3, C1QA, C1QB, GM5077, CD55, FCGR2B, IRF7, H2-AA, H2-DMA	1160	76	13588	3.85322	2.9426440722679637E-5	1.226118985342417E-6	1.5768937400295613E-5
GOTERM_BP_FAT	GO:0001763~morphogenesis of a branching structure	33	2.11403	1.0433965708779432E-8	NRP1, FGF7, CSF1, NPNT, EDN1, PML, CXCL12, IL10, SHH, SEMA5A, TCF21, GPC3, CXCR4, TGM2, SEMA3C, SEMA3A, BMP4, IL6, TBX3, SOCS3, FOXA1, IGF1, MMP14, GZF1, CCL11, EPHA7, SFRP1, ADM, TIMELESS, NOTCH4, VEGFA, AREG, ENG	1160	125	13588	3.09244	3.555832304980022E-5	1.4223571989102624E-6	1.9054927014039436E-5
GOTERM_BP_FAT	GO:0001775~cell activation	50	3.20307	1.46021777635034E-8	SNCA, TLR1, PTPN22, IL15, CXCL12, CXCR4, FAS, IMPDH1, EGR1, CD3D, CD3E, RELB, IL11RA1, WAS, LAT2, CD86, CX3CR1, GADD45G, LCK, LCP1, LCP2, CSF2, SBNO2, TNF, BLM, KLRK1, IL7R, CD74, TIMP1, SLC11A1, ZAP70, BCL3, NDRG1, ERCC1, FYB, PTPRC, H2-M3, PLEK, MYO1F, MALT1, RPS6, VAV1, FOXP1, FCGR3, LAT, BCL2A1D, FCGR2B, PLCG2, IRF1, H2-DMA	1160	246	13588	2.38085	4.976298408820856E-5	1.9140067185619003E-6	2.666708233123316E-5
GOTERM_BP_FAT	GO:0048514~blood vessel morphogenesis	43	2.75464	2.4064636599205222E-8	EMCN, ACVRL1, NRP1, PDGFA, TNFRSF12A, EDN1, CX3CL1, ENPEP, CXCL12, MEIS1, SHH, SEMA5A, WARS, HEY1, APOE, CTGF, CXCR4, HMOX1, TGM2, ZC3H12A, IL1B, SEMA3C, ANGPT1, SOX18, SOX17, FGF1, CYR61, COL18A1, BMP4, EGFL7, EPAS1, MMP14, JUNB, THY1, HIF1A, NUS1, MEOX2, NOTCH4, NTRK2, VEGFA, HBEGF, TNFAIP2, ENG	1160	198	13588	2.5439	8.200891966136936E-5	3.03748733410103E-6	4.3947800276722404E-5
GOTERM_BP_FAT	GO:0016064~immunoglobulin mediated immune response	22	1.40935	2.513138303850155E-8	HC, C3, C4B, CFB, SERPING1, C1S, C1QC, FCGR1, CD74, FCGR3, C1QA, C1QB, CD55, GM5077, MYD88, FCGR2B, IRF7, BCL3, H2-AA, C2, H2-DMA, ERCC1	1160	63	13588	4.09053	8.56440869679842E-5	3.058843701442271E-6	4.589593485260224E-5
GOTERM_BP_FAT	GO:0002757~immune response-activating signal transduction	19	1.21717	3.0866090932458075E-8	PTPN6, PTPRC, CD3E, TLR2, UNC93B1, KLRK1, NFKBIA, PTPN22, MALT1, THY1, BCL2A1D, LAT2, MYD88, KLHL6, LCK, PLCG2, ZAP70, CD79B, CLEC7A	1160	48	13588	4.63671	1.051861069825133E-4	3.6272913327417555E-6	5.6368884371327255E-5
GOTERM_BP_FAT	GO:0001817~regulation of cytokine production	34	2.17809	4.5429112484761573E-8	TNF, PANX1, TLR1, KLRK1, TLR2, TLR3, CX3CL1, TLR6, TLR7, IL10, SLC11A1, MYD88, HMOX1, IFNG, IL1B, BCL3, CASP1, LAG3, IL1A, SRGN, SCAMP5, IL6, CEBPB, H2-M3, CD3E, SPHK1, CD276, IDO1, H2-Q7, H2-Q8, FCGR3, DDX58, IRF1, CLEC7A, CD14	1160	139	13588	2.86524	1.5481043444864895E-4	5.160733977382925E-6	8.296444387045909E-5
GOTERM_BP_FAT	GO:0035295~tube development	51	3.26714	5.724342150488981E-8	NRP1, FGF7, PDGFA, NPNT, WNT3A, EDN1, ZEB2, GJA5, CXCL12, SHH, WNT2, GPC3, CTGF, CXCR4, LOX, FGF1, PDPN, MGP, CFTR, MMP14, GZF1, MAN2A1, HIF1A, ADM, TIMELESS, CFL1, VEGFA, ADAMTS2, RBP4, RAB3A, CSF1, PML, SEMA5A, PFN1, TCF21, CRISPLD2, TGM2, NKX2-1, BMP4, TBX3, EPAS1, FOXA1, IGF1, FOXP1, FZD6, CCL11, NOTCH4, AREG, APAF1, ENG, NFIB	1160	264	13588	2.26289	1.9506655829926167E-4	6.293063626205964E-6	1.045401922250555E-4
GOTERM_BP_FAT	GO:0001819~positive regulation of cytokine production	21	1.34529	1.0047548067309277E-7	TNF, PANX1, H2-M3, CD3E, TLR2, KLRK1, TLR3, CX3CL1, IDO1, TLR7, H2-Q7, H2-Q8, DDX58, SLC11A1, MYD88, IFNG, IL1B, BCL3, CLEC7A, CASP1, CD14, IL1A	1160	62	13588	3.96758	3.4236183628000294E-4	1.070058198193724E-5	1.834922138121975E-4
GOTERM_BP_FAT	GO:0002764~immune response-regulating signal transduction	19	1.21717	1.2956303777041994E-7	PTPN6, PTPRC, CD3E, TLR2, UNC93B1, KLRK1, NFKBIA, PTPN22, MALT1, THY1, BCL2A1D, LAT2, MYD88, KLHL6, LCK, PLCG2, ZAP70, CD79B, CLEC7A	1160	52	13588	4.28004	4.41453391997082E-4	1.3380239612059697E-5	2.366129774777903E-4
GOTERM_BP_FAT	GO:0002697~regulation of immune effector process	25	1.60154	1.9886585736037907E-7	RBP4, TNF, CADM1, C3, KLRK1, IL15, IL7R, B2M, HMOX1, TAP2, IFNG, CLEC2D, LAG3, H2-K1, PTPN6, PTPRC, H2-M3, SERPING1, H2-Q7, FCGR1, H2-Q8, FOXP1, FCGR3, DDX58, FCGR2B, HPX	1160	88	13588	3.32778	6.775052987649799E-4	1.9933181013676027E-5	3.631762213740508E-4
GOTERM_BP_FAT	GO:0002274~myeloid leukocyte activation	15	0.960922	4.1871086058859236E-7	FYB, CSF2, SBNO2, RELB, SNCA, TLR1, MYO1F, FCGR3, SLC11A1, LAT, LAT2, FCGR2B, CX3CR1, NDRG1, LCP2	1160	35	13588	5.0202	0.00142595	4.076965207977512E-5	7.646638878311407E-4
GOTERM_BP_FAT	GO:0030097~hemopoiesis	47	3.01089	5.20071236819016E-7	TWSG1, CSF2, TNF, BLM, WNT3A, PML, PTPN22, IL15, CBFA2T3, IL7R, MEIS1, CD74, MLF1, TIMP1, ALAS2, ZAP70, BCL3, HBB-B1, FAS, HBB-B2, ERCC1, MB, EGR1, BMP4, PTPRC, CD3D, EPAS1, CD3E, HCLS1, RELB, IL11RA1, MALT1, RPS6, VAV1, FOXP1, SOD2, HBA-A1, BCL2A1D, HIF1A, GADD45G, PLCG2, LCK, IRF8, VEGFA, IRF1, TGFBR3, CD300LF, H2-DMA	1160	251	13588	2.19342	0.00177083	4.923221127950406E-5	9.49770792890714E-4
GOTERM_BP_FAT	GO:0002429~immune response-activating cell surface receptor signaling pathway	16	1.02498	6.370544203701904E-7	PTPN6, PTPRC, CD3E, KLRK1, TLR2, PTPN22, MALT1, THY1, BCL2A1D, LAT2, KLHL6, LCK, PLCG2, ZAP70, CD79B, CLEC7A	1160	41	13588	4.57124	0.00216873	5.86761745946518E-5	0.00116341
GOTERM_BP_FAT	GO:0010033~response to organic substance	77	4.93274	6.440303085033449E-7	TLR1, TLR2, SERPINA3F, TLR3, B2M, WNT2, FOS, MYD88, APOE, HMOX1, IFNG, IL1B, FAS, CASP1, DDAH2, CYR61, EGR1, CIITA, SGK1, EGR2, CYP2D22, GATM, MGP, CFTR, MMP14, MMP13, DDIT3, SERPINA3N, CCND1, SERPINA3M, THBD, SPRR2A1, SERPINA3H, SERPINA3G, EIF4A2, CFL1, SORT1, COL1A1, EIF2AK2, PPP1R15A, ME1, RBP4, HMGB2, CYP1B1, PANX1, NFKBIA, ACP2, BCL2L1, CCL5, VARS, TIMP3, TTC3, TRF, SLC11A1, INPP5K, SERPINA1…	1160	505	13588	1.78606	0.00219245	5.7757700334559736E-5	0.00117615
GOTERM_BP_FAT	GO:0051270~regulation of cell motion	27	1.72966	7.417692369027967E-7	NRP1, CSF1, TLR2, CXCL12, SHH, CXCL10, CXCR4, TEK, SEMA3A, TIE1, ARHGAP8, THBS1, COL18A1, SELP, EGFL7, PDPN, MYO1F, THY1, BBS2, CORO1A, HIF1A, PECAM1, TMOD3, HBEGF, TGFBR3, STMN1, ARAP3	1160	107	13588	2.95582	0.00252476	6.48171427912736E-5	0.00135464
GOTERM_BP_FAT	GO:0050865~regulation of cell activation	34	2.17809	8.024544606016512E-7	NFKBID, BLM, SNCA, ZEB1, IL15, IL7R, CD74, IL10, SHH, MYD88, HMOX1, IFNG, ZAP70, FAS, LAG3, PTPRC, PTPN6, SELP, IL6, PLEK, CD3E, CD276, MALT1, IDO1, THY1, LAT, CDKN1A, CORO1A, FCGR2B, TNFSF13B, CD274, LCK, H2-AA, H2-DMA	1160	156	13588	2.55301	0.00273103	6.836681035327086E-5	0.00146546
GOTERM_BP_FAT	GO:0042110~T cell activation	28	1.79372	1.1365536248343471E-6	BLM, PTPN22, IL15, IL7R, CXCL12, CD74, SLC11A1, CXCR4, ZAP70, BCL3, FAS, EGR1, PTPRC, H2-M3, CD3D, CD3E, RELB, MALT1, RPS6, VAV1, WAS, BCL2A1D, CD86, LCK, GADD45G, IRF1, H2-DMA, LCP1	1160	116	13588	2.82747	0.00386589	9.446814625591049E-5	0.0020756
GOTERM_BP_FAT	GO:0002768~immune response-regulating cell surface receptor signaling pathway	16	1.02498	1.8076886078322037E-6	PTPN6, PTPRC, CD3E, KLRK1, TLR2, PTPN22, MALT1, THY1, BCL2A1D, LAT2, KLHL6, LCK, PLCG2, ZAP70, CD79B, CLEC7A	1160	44	13588	4.25956	0.00614167	1.46670393884607E-4	0.00330122
GOTERM_BP_FAT	GO:0042127~regulation of cell proliferation	79	5.06086	2.0320666843647936E-6	APOBEC1, FGF7, MARCKSL1, PDGFA, EDN1, PTGS1, IL15, ZEB1, SHH, IL10, SLFN1, SLFN2, CXCL10, WNT2, MYD88, GPC3, CDCA7, PTGES, HMOX1, KIFAP3, IFNG, CALCRL, FGF1, CD3E, IL11RA1, TNFSF13B, ADM, GRN, VEGFA, TBRG1, EIF2AK2, SMARCA2, CSF2, RBP4, CAV2, CCL2, TNF, BLM, CSF1, IFITM3, PML, NFKBIA, BCL2L1, MIF, RAC2, TEK, ZAP70, TGM2, DPT, BMP4, NOX4, COL18A1, PTPRC, PTPN6, IL6, TBX3, HCLS1, SPHK1, CD276, IGF1…	1160	538	13588	1.72006	0.00690137	1.6104029433217093E-4	0.00371098
GOTERM_BP_FAT	GO:0002819~regulation of adaptive immune response	18	1.15311	2.36523579642456E-6	H2-K1, PTPN6, PTPRC, IL6, H2-M3, C3, IDO1, IL7R, H2-Q7, FCGR1, H2-Q8, B2M, FCGR3, SLC11A1, TNFSF13B, FCGR2B, HPX, TAP2, IFNG	1160	56	13588	3.76515	0.00802833	1.831817003432601E-4	0.0043194
GOTERM_BP_FAT	GO:0002822~regulation of adaptive immune response based on somatic recombination of immune receptors built from immunoglobulin superfamily domains	18	1.15311	2.36523579642456E-6	H2-K1, PTPN6, PTPRC, IL6, H2-M3, C3, IDO1, IL7R, H2-Q7, FCGR1, H2-Q8, B2M, FCGR3, SLC11A1, TNFSF13B, FCGR2B, HPX, TAP2, IFNG	1160	56	13588	3.76515	0.00802833	1.831817003432601E-4	0.0043194
GOTERM_BP_FAT	GO:0048534~hemopoietic or lymphoid organ development	49	3.13901	2.420842257109602E-6	WNT3A, PTPN22, IL15, CBFA2T3, ALAS2, HBB-B1, HBB-B2, FAS, MB, EGR1, CD3D, CD3E, RELB, IL11RA1, HIF1A, GADD45G, LCK, VEGFA, CD300LF, TWSG1, CSF2, TNF, BLM, PML, IL7R, MEIS1, CD74, TIMP1, MLF1, TCF21, ZAP70, BCL3, ERCC1, BMP4, PTPRC, EPAS1, HCLS1, MALT1, RPS6, VAV1, FOXP1, SOD2, HBA-A1, BCL2A1D, CXCL13, PLCG2, IRF8, IRF1, TGFBR3, H2-DMA	1160	281	13588	2.04262	0.0082163	1.8332187001357525E-4	0.00442095
GOTERM_BP_FAT	GO:0007155~cell adhesion	81	5.18898	2.8945547362181943E-6	PCDHA6, PVR, CTNNAL1, NRP1, CLDN4, CADM1, NPNT, VTN, LY9, CD97, NRCAM, PCDH1, WISP1, CTGF, TGFBI, CSF3R, CYR61, PDPN, FLOT2, CDHR3, FBLIM1, PTPRS, PCDH7, CERCAM, THY1, CD84, AMIGO1, SIGLEC1, CPXM1, CNTN1, ROR2, LAMC2, MFAP4, EMCN, TNFRSF12A, TNC, ITGAE, CX3CL1, VCAM1, ALCAM, LGALS3BP, FAT4, PVRL3, TEK, ITGB6, MSLN, PSTPIP1, COL6A1, TNN, SCARB2, CD6, AMICA1, GPNMB, THBS1, SELPLG, THBS2, THBS3, DPT…	1160	561	13588	1.6913	0.00981616	2.1442606870414327E-4	0.00528602
GOTERM_BP_FAT	GO:0022610~biological adhesion	81	5.18898	3.0882093191671263E-6	PCDHA6, PVR, CTNNAL1, NRP1, CLDN4, CADM1, NPNT, VTN, LY9, CD97, NRCAM, PCDH1, WISP1, CTGF, TGFBI, CSF3R, CYR61, PDPN, FLOT2, CDHR3, FBLIM1, PTPRS, PCDH7, CERCAM, THY1, CD84, AMIGO1, SIGLEC1, CPXM1, CNTN1, ROR2, LAMC2, MFAP4, EMCN, TNFRSF12A, TNC, ITGAE, CX3CL1, VCAM1, ALCAM, LGALS3BP, FAT4, PVRL3, TEK, ITGB6, MSLN, PSTPIP1, COL6A1, TNN, SCARB2, CD6, AMICA1, GPNMB, THBS1, SELPLG, THBS2, THBS3, DPT…	1160	562	13588	1.68829	0.0104694	2.2390330461141694E-4	0.00563966
GOTERM_BP_FAT	GO:0002263~cell activation during immune response	13	0.832799	4.275137319791884E-6	SBNO2, H2-M3, RELB, MYO1F, RPS6, SLC11A1, LAT, LAT2, PLCG2, GADD45G, CX3CR1, BCL3, LCP1	1160	31	13588	4.91224	0.0144641	3.034893363269564E-4	0.00780714
GOTERM_BP_FAT	GO:0002366~leukocyte activation during immune response	13	0.832799	4.275137319791884E-6	SBNO2, H2-M3, RELB, MYO1F, RPS6, SLC11A1, LAT, LAT2, PLCG2, GADD45G, CX3CR1, BCL3, LCP1	1160	31	13588	4.91224	0.0144641	3.034893363269564E-4	0.00780714
GOTERM_BP_FAT	GO:0002520~immune system development	50	3.20307	4.305962942481345E-6	WNT3A, PTPN22, IL15, CBFA2T3, ALAS2, HBB-B1, HBB-B2, FAS, MB, EGR1, CD3D, CD3E, RELB, IL11RA1, HIF1A, GADD45G, LCK, VEGFA, CD300LF, TWSG1, CSF2, TNF, BLM, UNG, PML, IL7R, MEIS1, CD74, TIMP1, MLF1, TCF21, ZAP70, BCL3, ERCC1, BMP4, PTPRC, EPAS1, HCLS1, MALT1, RPS6, VAV1, FOXP1, SOD2, HBA-A1, BCL2A1D, CXCL13, PLCG2, IRF8, IRF1, TGFBR3, H2-DMA	1160	295	13588	1.98539	0.0145676	2.9943992018677257E-4	0.00786343
GOTERM_BP_FAT	GO:0002694~regulation of leukocyte activation	32	2.04997	5.127687309899417E-6	BLM, NFKBID, SNCA, ZEB1, IL15, IL7R, IL10, SHH, CD74, MYD88, HMOX1, IFNG, ZAP70, FAS, LAG3, PTPRC, PTPN6, IL6, CD3E, CD276, MALT1, IDO1, THY1, LAT, CDKN1A, CORO1A, FCGR2B, TNFSF13B, CD274, LCK, H2-AA, H2-DMA	1160	154	13588	2.43403	0.0173234	3.4944299368500076E-4	0.00936397
GOTERM_BP_FAT	GO:0030334~regulation of cell migration	23	1.47341	6.876369644829787E-6	COL18A1, SELP, EGFL7, PDPN, CSF1, TLR2, MYO1F, CXCL12, SHH, THY1, CXCL10, CORO1A, HIF1A, CXCR4, TEK, PECAM1, HBEGF, TGFBR3, TIE1, SEMA3A, ARHGAP8, ARAP3, THBS1	1160	92	13588	2.92845	0.0231623	4.593993128763074E-4	0.0125572
GOTERM_BP_FAT	GO:0045785~positive regulation of cell adhesion	15	0.960922	7.385110905299738E-6	TNXB, SPOCK2, CSF1, NPNT, CCDC80, VTN, CYTH3, VAV1, ABI3BP, CALCA, KIFAP3, TGM2, THBS1, CYR61, SPP1	1160	43	13588	4.08621	0.0248545	4.838934800274197E-4	0.0134861
GOTERM_BP_FAT	GO:0048754~branching morphogenesis of a tube	23	1.47341	8.292312645004884E-6	BMP4, NRP1, TBX3, CSF1, NPNT, FOXA1, EDN1, PML, IGF1, MMP14, CXCL12, SHH, GZF1, CCL11, SEMA5A, TCF21, GPC3, TIMELESS, CXCR4, NOTCH4, VEGFA, AREG, ENG	1160	93	13588	2.89696	0.0278647	5.330714266488235E-4	0.0151427
GOTERM_BP_FAT	GO:0051249~regulation of lymphocyte activation	30	1.92184	1.0146875070476652E-5	BLM, NFKBID, ZEB1, IL15, IL7R, IL10, SHH, CD74, MYD88, IFNG, ZAP70, FAS, LAG3, PTPN6, PTPRC, IL6, CD3E, CD276, MALT1, IDO1, THY1, LAT, CDKN1A, CORO1A, FCGR2B, TNFSF13B, CD274, LCK, H2-AA, H2-DMA	1160	144	13588	2.44037	0.0339896	6.401788070088399E-4	0.018529
GOTERM_BP_FAT	GO:0030198~extracellular matrix organization	24	1.53748	1.0248627436123383E-5	COL18A1, RECK, TNF, TNXB, LGALS3, SPOCK2, NPNT, ELN, COL3A1, CCDC80, VTN, COL5A2, COL5A1, ABI3BP, FBLN1, CRISPLD2, TGFBI, FOXF2, BCL3, LOX, ADAMTS2, APBB1, CYR61, DPT	1160	101	13588	2.78348	0.0343246	6.348438791553557E-4	0.0187148
GOTERM_BP_FAT	GO:0050863~regulation of T cell activation	25	1.60154	1.0333259294304223E-5	BLM, NFKBID, ZEB1, IL15, IL7R, SHH, CD74, IFNG, ZAP70, LAG3, PTPN6, PTPRC, IL6, CD3E, CD276, MALT1, IDO1, THY1, LAT, CORO1A, TNFSF13B, LCK, CD274, H2-AA, H2-DMA	1160	108	13588	2.71153	0.0346031	6.286581977050787E-4	0.0188693
GOTERM_BP_FAT	GO:0019221~cytokine-mediated signaling pathway	17	1.08905	1.112541915973652E-5	PTPN6, IL6, TNF, CCL2, IIGP1B, CSF2RB2, SOCS1, IL11RA1, CX3CL1, STAT1, STAT3, STAT4, KRT18, MYD88, KRT8, CX3CR1, IL1B	1160	56	13588	3.55597	0.0372058	6.64965468724743E-4	0.0203157
GOTERM_BP_FAT	GO:0002824~positive regulation of adaptive immune response based on somatic recombination of immune receptors built from immunoglobulin superfamily domains	13	0.832799	1.3053032939475432E-5	H2-K1, PTPRC, H2-M3, C3, IDO1, H2-Q7, FCGR1, H2-Q8, B2M, FCGR3, SLC11A1, TNFSF13B, HPX, TAP2	1160	34	13588	4.4788	0.0435101	7.666891606386006E-4	0.0238353
GOTERM_BP_FAT	GO:0002821~positive regulation of adaptive immune response	13	0.832799	1.3053032939475432E-5	H2-K1, PTPRC, H2-M3, C3, IDO1, H2-Q7, FCGR1, H2-Q8, B2M, FCGR3, SLC11A1, TNFSF13B, HPX, TAP2	1160	34	13588	4.4788	0.0435101	7.666891606386006E-4	0.0238353
GOTERM_BP_FAT	GO:0040012~regulation of locomotion	25	1.60154	1.4360415198949638E-5	CSF1, SNCA, TLR2, CXCL12, SHH, CXCL10, CXCR4, TEK, SEMA3A, TIE1, ARHGAP8, THBS1, COL18A1, SELP, EGFL7, PDPN, MYO1F, THY1, BBS2, CORO1A, HIF1A, PECAM1, HBEGF, TGFBR3, ARAP3	1160	110	13588	2.66223	0.0477624	8.29158539329522E-4	0.0262223
GOTERM_BP_FAT	GO:0009615~response to virus	20	1.28123	1.4561305788430122E-5	PTPRC, IFIH1, SAMHD1, RSAD2, TLR3, TLR7, H2-Q7, H2-Q8, LCN2, DDX58, MYD88, IFNB1, IRF7, IFI27L2A, IFNG, OAS1B, TGTP1, OAS1A, EIF2AK2, MX1, MX2	1160	76	13588	3.08258	0.0484141	8.267462473834364E-4	0.0265891
GOTERM_BP_FAT	GO:0030217~T cell differentiation	20	1.28123	1.4561305788430122E-5	EGR1, PTPRC, BLM, CD3D, CD3E, RELB, PTPN22, IL15, RPS6, IL7R, VAV1, CD74, BCL2A1D, LCK, GADD45G, ZAP70, IRF1, BCL3, FAS, H2-DMA	1160	76	13588	3.08258	0.0484141	8.267462473834364E-4	0.0265891
GOTERM_BP_FAT	GO:0002703~regulation of leukocyte mediated immunity	19	1.21717	1.6037516618151127E-5	H2-K1, PTPN6, PTPRC, CADM1, H2-M3, C3, KLRK1, IL7R, H2-Q7, FCGR1, H2-Q8, B2M, FCGR3, FCGR2B, HPX, TAP2, HMOX1, IFNG, CLEC2D, LAG3	1160	70	13588	3.17946	0.0531895	8.956035421449071E-4	0.0292843
GOTERM_BP_FAT	GO:0030324~lung development	25	1.60154	1.686534512691378E-5	RAB3A, RBP4, FGF7, PDGFA, SHH, WNT2, TCF21, CRISPLD2, CTGF, NKX2-1, LOX, FGF1, BMP4, EPAS1, PDPN, FOXA1, MGP, CFTR, MMP14, FOXP1, MAN2A1, TIMELESS, VEGFA, ADAMTS2, NFIB	1160	111	13588	2.63824	0.0558569	9.266281709037205E-4	0.0307957
GOTERM_BP_FAT	GO:0051240~positive regulation of multicellular organismal process	32	2.04997	1.7053084787482496E-5	TNF, PANX1, CSF1, SNCA, EDN1, FST, KLRK1, TLR2, TLR3, CX3CL1, TLR7, TRF, SLC11A1, MYD88, IFNG, BCL3, IL1B, CASP1, IL1A, BMP4, H2-M3, CD3E, CD276, IDO1, H2-Q7, H2-Q8, DDX58, KRT17, NTRK2, ADRA1A, SYTL2, CLEC7A, CD14	1160	163	13588	2.29964	0.0564608	9.220731766096391E-4	0.0311384
GOTERM_BP_FAT	GO:0035239~tube morphogenesis	33	2.11403	1.766455945080525E-5	NRP1, CSF1, NPNT, WNT3A, EDN1, PML, ZEB2, CXCL12, SHH, SEMA5A, PFN1, TCF21, GPC3, CXCR4, TGM2, BMP4, TBX3, PDPN, FOXA1, IGF1, MMP14, FZD6, GZF1, CCL11, HIF1A, ADM, TIMELESS, NOTCH4, CFL1, VEGFA, AREG, APAF1, ENG	1160	171	13588	2.26056	0.0584251	9.402038299736182E-4	0.0322548
GOTERM_BP_FAT	GO:0002455~humoral immune response mediated by circulating immunoglobulin	13	0.832799	1.8331142484624354E-5	CFB, C4B, C3, HC, SERPING1, C1S, C1QC, C1QA, C1QB, GM5077, CD55, BCL3, C2	1160	35	13588	4.35084	0.0605617	9.606629782158427E-4	0.0334718
GOTERM_BP_FAT	GO:0002495~antigen processing and presentation of peptide antigen via MHC class II	9	0.576553	1.888910176757491E-5	FCGR2B, H2-EB1, CTSE, UNC93B1, H2-AA, H2-DMB1, H2-AB1, H2-DMA, CD74	1160	16	13588	6.58901	0.0623464	9.748982172834708E-4	0.0344904
GOTERM_BP_FAT	GO:0019886~antigen processing and presentation of exogenous peptide antigen via MHC class II	9	0.576553	1.888910176757491E-5	FCGR2B, H2-EB1, CTSE, UNC93B1, H2-AA, H2-DMB1, H2-AB1, H2-DMA, CD74	1160	16	13588	6.58901	0.0623464	9.748982172834708E-4	0.0344904
GOTERM_BP_FAT	GO:0006958~complement activation, classical pathway	12	0.768738	1.9791452670319462E-5	C1QA, C1QB, GM5077, CD55, HC, C3, C4B, CFB, SERPING1, C2, C1S, C1QC	1160	30	13588	4.68552	0.0652255	0.00100621	0.0361378
GOTERM_BP_FAT	GO:0051605~protein maturation by peptide bond cleavage	18	1.15311	2.157804940503287E-5	HC, C3, CFB, C4B, SERPING1, C1S, MMP14, C1QC, CFP, C1QA, C1QB, GM5077, CD55, SPCS3, C2, ADAMTS2, SRGN, ASPRV1	1160	65	13588	3.24382	0.0708999	0.00108087	0.0393994
GOTERM_BP_FAT	GO:0002706~regulation of lymphocyte mediated immunity	18	1.15311	2.157804940503287E-5	H2-K1, PTPRC, PTPN6, CADM1, H2-M3, C3, KLRK1, IL7R, H2-Q7, FCGR1, H2-Q8, B2M, FCGR3, FCGR2B, HPX, TAP2, IFNG, CLEC2D, LAG3	1160	65	13588	3.24382	0.0708999	0.00108087	0.0393994
GOTERM_BP_FAT	GO:0051272~positive regulation of cell motion	14	0.896861	2.1590735319474182E-5	COL18A1, SELP, PDPN, CSF1, TLR2, MYO1F, CXCL12, CXCL10, CORO1A, HIF1A, HBEGF, STMN1, THBS1, ARHGAP8	1160	41	13588	3.99983	0.0709401	0.00106584	0.0394225
GOTERM_BP_FAT	GO:0009725~response to hormone stimulus	32	2.04997	2.1915917459486532E-5	ME1, RBP4, HMGB2, SERPINA3F, TIMP3, WNT2, SERPINA1B, INPP5K, ADH1, HMOX1, SERPINA1D, FAS, SGK1, EGR2, GATM, HCLS1, MGP, CFTR, RCAN1, MMP14, MMP13, STAT3, SERPINA3N, SERPINA3M, SPRR2A1, HMGCS2, SERPINA3H, SERPINA3G, ADRA1A, SORT1, AREG, COL1A1	1160	165	13588	2.27177	0.0719691	0.00106643	0.0400162
GOTERM_BP_FAT	GO:0030323~respiratory tube development	25	1.60154	2.3093490532916147E-5	RAB3A, RBP4, FGF7, PDGFA, SHH, WNT2, TCF21, CRISPLD2, CTGF, NKX2-1, LOX, FGF1, BMP4, EPAS1, PDPN, FOXA1, MGP, CFTR, MMP14, FOXP1, MAN2A1, TIMELESS, VEGFA, ADAMTS2, NFIB	1160	113	13588	2.59155	0.0756861	0.00110789	0.0421659
GOTERM_BP_FAT	GO:0001558~regulation of cell growth	22	1.40935	2.3668607546852302E-5	NRP1, CCDC85B, TNFRSF12A, ZMAT3, IGFBP6, PML, ESM1, EI24, WISP1, KRT17, SEMA4F, CTGF, MAPT, ULK2, HTRA3, SEMA3A, IGFBP2, IGFBP3, APBB1, IGFBP4, SERTAD1, CYR61	1160	92	13588	2.80112	0.077496	0.0011197	0.0432157
GOTERM_BP_FAT	GO:0006956~complement activation	13	0.832799	2.5376962430857485E-5	CFB, C4B, C3, HC, SERPING1, C1S, C1QC, C1QA, CFP, C1QB, GM5077, CD55, C2	1160	36	13588	4.22998	0.0828514	0.00118404	0.0463343
GOTERM_BP_FAT	GO:0050851~antigen receptor-mediated signaling pathway	13	0.832799	2.5376962430857485E-5	PTPRC, PTPN6, CD3E, PTPN22, MALT1, THY1, LAT2, BCL2A1D, KLHL6, LCK, PLCG2, ZAP70, CD79B	1160	36	13588	4.22998	0.0828514	0.00118404	0.0463343
GOTERM_BP_FAT	GO:0002541~activation of plasma proteins involved in acute inflammatory response	13	0.832799	2.5376962430857485E-5	CFB, C4B, C3, HC, SERPING1, C1S, C1QC, C1QA, CFP, C1QB, GM5077, CD55, C2	1160	36	13588	4.22998	0.0828514	0.00118404	0.0463343
GOTERM_BP_FAT	GO:0008283~cell proliferation	42	2.69058	2.603020501593206E-5	RBP4, TNF, PDGFA, WNT3A, FST, ZEB2, BCL2L1, ENPEP, IL15, IL7R, CXCL12, CD74, SHH, SLC11A1, STAT4, CXCR4, PLA2G1B, IL1B, IMPDH1, ERCC1, IL1A, ASPM, BMP4, PTPRC, IL6, CEBPB, CFB, PDPN, MALT1, MMP14, RPS6, APPL2, SH2D2A, CCND1, CD86, UHRF1, RASGRF1, VEGFA, TGFBR3, ID4, AREG, MYH10	1160	247	13588	1.99182	0.084891	0.00119809	0.0475267
GOTERM_BP_FAT	GO:0046649~lymphocyte activation	35	2.24215	2.9119604576717746E-5	BLM, KLRK1, PTPN22, IL15, IL7R, CXCL12, CD74, SLC11A1, CXCR4, ZAP70, BCL3, FAS, IMPDH1, ERCC1, EGR1, PTPRC, H2-M3, CD3D, CD3E, RELB, IL11RA1, MALT1, RPS6, WAS, VAV1, FOXP1, BCL2A1D, LAT2, CD86, GADD45G, LCK, PLCG2, IRF1, H2-DMA, LCP1	1160	191	13588	2.14651	0.0944756	0.00132234	0.053166
GOTERM_BP_FAT	GO:0009719~response to endogenous stimulus	34	2.17809	3.246942371407356E-5	ME1, RBP4, HMGB2, SERPINA3F, TIMP3, WNT2, SERPINA1B, INPP5K, ADH1, HMOX1, SERPINA1D, FAS, SGK1, EGR2, GATM, HCLS1, MGP, CFTR, RCAN1, MMP14, MMP13, DDIT3, STAT3, SERPINA3N, SERPINA3M, SPRR2A1, HMGCS2, SERPINA3H, SERPINA3G, CFL1, SORT1, ADRA1A, AREG, COL1A1	1160	184	13588	2.16451	0.104755	0.00145496	0.0592804
GOTERM_BP_FAT	GO:0002474~antigen processing and presentation of peptide antigen via MHC class I	9	0.576553	3.3012873043381094E-5	H2-K1, GM8909, H2-T23, TAPBPL, H2-Q7, FCGR1, H2-Q8, FCGR3, B2M, TAPBP	1160	17	13588	6.20142	0.106411	0.0014601	0.0602723
GOTERM_BP_FAT	GO:0030335~positive regulation of cell migration	13	0.832799	3.466421825117277E-5	COL18A1, SELP, PDPN, CSF1, TLR2, MYO1F, CXCL12, CXCL10, CORO1A, HIF1A, HBEGF, THBS1, ARHGAP8	1160	37	13588	4.11566	0.111426	0.00151344	0.0632863
GOTERM_BP_FAT	GO:0032970~regulation of actin filament-based process	17	1.08905	3.603818120250526E-5	DBNL, PLEK, TNNC1, ELN, MYO1F, RDX, TMSB10, ARPC5, KANK3, KANK4, PFN1, ARPC1B, CORO1A, GSN, CFL1, TMOD3, MLST8	1160	61	13588	3.2645	0.115577	0.00155348	0.0657939
GOTERM_BP_FAT	GO:0050900~leukocyte migration	14	0.896861	3.8148537033127916E-5	SELP, TNF, PODXL, CXCL2, S100A9, CX3CL1, FCGR3, CORO1A, IFNG, CX3CR1, CSF3R, IL1B, CELA2A, SELPLG	1160	43	13588	3.81379	0.121916	0.00162384	0.0696455
GOTERM_BP_FAT	GO:0002237~response to molecule of bacterial origin	15	0.960922	3.9136919412718735E-5	H2-M3, TLR1, TLR2, NFKBIA, MALT1, IDO1, STAT1, B2M, SLC11A1, MYD88, THBD, TAP2, PLCG2, IL1B, CD14	1160	49	13588	3.58586	0.124869	0.00164533	0.0714493
GOTERM_BP_FAT	GO:0060541~respiratory system development	26	1.6656	3.983902590045708E-5	RAB3A, RBP4, FGF7, PDGFA, ANO1, SHH, WNT2, TCF21, CRISPLD2, CTGF, NKX2-1, LOX, FGF1, BMP4, EPAS1, PDPN, FOXA1, MGP, CFTR, MMP14, FOXP1, MAN2A1, TIMELESS, VEGFA, ADAMTS2, NFIB	1160	124	13588	2.45612	0.12696	0.00165441	0.0727306
GOTERM_BP_FAT	GO:0034097~response to cytokine stimulus	12	0.768738	3.985642352497431E-5	CIITA, SLC11A1, CORO1A, SERPINA3N, SERPINA3M, SERPINA3H, SERPINA1B, SERPINA3G, SERPINA1D, SERPINA3F, BCL2L1, CCL5	1160	32	13588	4.39267	0.127012	0.00163521	0.0727624
GOTERM_BP_FAT	GO:0043062~extracellular structure organization	29	1.85778	5.364097708556368E-5	TNF, CADM1, SPOCK2, TNC, NPNT, ELN, COL3A1, VTN, ABI3BP, ANK3, CRISPLD2, TGFBI, FOXF2, BCL3, LOX, CYR61, DPT, COL18A1, RECK, TNXB, MYO6, LGALS3, CCDC80, NLGN2, COL5A2, COL5A1, FBLN1, APBB1, ADAMTS2	1160	149	13588	2.27987	0.167076	0.00217398	0.097916
GOTERM_BP_FAT	GO:0009617~response to bacterium	30	1.92184	5.5135784382514513E-5	TNF, TLR1, PGLYRP1, TLR2, NFKBIA, IL10, B2M, SLC11A1, MYD88, HAMP, TAP2, IFNG, IL1B, BCL3, H2-K1, LYZ2, LYZ1, H2-M3, MYO1F, MALT1, IDO1, STAT1, FCGR1, WFDC12, THBD, CCR5, IFNB1, IRF8, PLCG2, CD14	1160	157	13588	2.2383	0.171309	0.00220824	0.100643
GOTERM_BP_FAT	GO:0002521~leukocyte differentiation	28	1.79372	5.8648600469841166E-5	CSF2, TNF, BLM, PTPN22, IL15, IL7R, CBFA2T3, CD74, ZAP70, BCL3, FAS, EGR1, PTPRC, CD3D, CD3E, RELB, IL11RA1, MALT1, RPS6, VAV1, FOXP1, BCL2A1D, LCK, GADD45G, PLCG2, IRF1, CD300LF, H2-DMA	1160	142	13588	2.30976	0.181171	0.00232149	0.107052
GOTERM_BP_FAT	GO:0007626~locomotory behavior	40	2.56246	5.986013239461986E-5	CCL3, CCL2, S100A8, ENPP2, HEXB, EAR12, S100A9, CXCL2, SNCA, CCL9, CXCR2, CX3CL1, FPR2, CCL5, CXCL12, CCL4, CCL7, CXCL10, EAR2, RAC2, PDE1B, IFNG, CSF3R, NKX2-1, IL1B, SEMA3A, SEPP1, CYR61, MYO6, FCGR3, SOD2, CCL11, CORO1A, CXCL13, CXCL16, CX3CR1, CMTM8, CSTB, CMTM7, CMTM4, XCL1	1160	239	13588	1.96047	0.184545	0.00234219	0.109263
GOTERM_BP_FAT	GO:0022612~gland morphogenesis	20	1.28123	6.522402983621703E-5	BMP4, TWSG1, IL6, NRP1, FGF7, TNF, TBX3, CSF1, TNC, FOXA1, PML, IGF1, SHH, CCL11, CYP7B1, SFRP1, TGM2, SEMA3C, SEMA3A, AREG	1160	84	13588	2.789	0.199317	0.00252284	0.119048
GOTERM_BP_FAT	GO:0051493~regulation of cytoskeleton organization	22	1.40935	7.493948946520778E-5	DBNL, PLEK, ROCK2, ELN, MYO1F, TMSB10, RDX, MID1IP1, ARPC5, KANK3, KANK4, WNT2, ARPC1B, PFN1, PLK4, CORO1A, GSN, MAPT, CFL1, TMOD3, MLST8, STMN1	1160	99	13588	2.60307	0.225396	0.00286559	0.136769
GOTERM_BP_FAT	GO:0030098~lymphocyte differentiation	24	1.53748	7.9099088543037E-5	EGR1, PTPRC, BLM, CD3D, CD3E, RELB, IL11RA1, PTPN22, MALT1, IL15, RPS6, IL7R, VAV1, CD74, FOXP1, BCL2A1D, GADD45G, LCK, PLCG2, IRF1, ZAP70, BCL3, FAS, H2-DMA	1160	114	13588	2.46606	0.2363	0.00299086	0.144355
GOTERM_BP_FAT	GO:0002705~positive regulation of leukocyte mediated immunity	13	0.832799	8.221755717531565E-5	H2-K1, PTPRC, CADM1, H2-M3, C3, KLRK1, H2-Q7, FCGR1, H2-Q8, B2M, FCGR3, HPX, TAP2, LAG3	1160	40	13588	3.80698	0.244374	0.00307448	0.150043
GOTERM_BP_FAT	GO:0002708~positive regulation of lymphocyte mediated immunity	13	0.832799	8.221755717531565E-5	H2-K1, PTPRC, CADM1, H2-M3, C3, KLRK1, H2-Q7, FCGR1, H2-Q8, B2M, FCGR3, HPX, TAP2, LAG3	1160	40	13588	3.80698	0.244374	0.00307448	0.150043
GOTERM_BP_FAT	GO:0045088~regulation of innate immune response	14	0.896861	8.337543552033524E-5	CADM1, H2-M3, UNC93B1, KLRK1, TLR2, NFKBIA, SAMHD1, MYO1F, SERPING1, MYD88, HPX, CLEC2D, CLEC7A, LAG3	1160	46	13588	3.56507	0.24735	0.00308388	0.152154
GOTERM_BP_FAT	GO:0002699~positive regulation of immune effector process	14	0.896861	8.337543552033524E-5	H2-K1, PTPRC, CADM1, H2-M3, C3, KLRK1, H2-Q7, FCGR1, FOXP1, H2-Q8, B2M, FCGR3, HPX, TAP2, LAG3	1160	46	13588	3.56507	0.24735	0.00308388	0.152154
GOTERM_BP_FAT	GO:0002504~antigen processing and presentation of peptide or polysaccharide antigen via MHC class II	9	0.576553	8.789446401183594E-5	FCGR2B, H2-EB1, CTSE, UNC93B1, H2-AA, H2-DMB1, H2-AB1, H2-DMA, CD74	1160	19	13588	5.54864	0.258854	0.00321587	0.160395
GOTERM_BP_FAT	GO:0032535~regulation of cellular component size	30	1.92184	8.824169224110817E-5	NRP1, CCDC85B, TNFRSF12A, ZMAT3, ELN, PML, RDX, ARPC5, IL7R, PFN1, GSN, MAPT, TNN, SEMA3A, MLST8, SERTAD1, DBNL, PLEK, TMSB10, ARPC1B, EI24, CORO1A, KRT17, SEMA4F, ULK2, CFL1, ADRA1A, TMOD3, EMP3, APBB1	1160	161	13588	2.18269	0.25973	0.00319426	0.161028
GOTERM_BP_FAT	GO:0032956~regulation of actin cytoskeleton organization	16	1.02498	1.1394027297514623E-4	DBNL, PLEK, ELN, MYO1F, RDX, TMSB10, ARPC5, KANK3, KANK4, PFN1, ARPC1B, CORO1A, GSN, CFL1, TMOD3, MLST8	1160	60	13588	3.12368	0.321812	0.00407935	0.207878
GOTERM_BP_FAT	GO:0051050~positive regulation of transport	26	1.6656	1.1607581816619304E-4	NCBP2, RBP4, TNF, PANX1, C3, SNCA, SHH, SIRPB1A, SLC11A1, GPC3, IFNG, C1QTNF2, CASP1, PTX3, SCAMP5, SGK1, PFKM, CD63, FCGR1, NIACR1, THY1, FCGR3, FCGR2B, PLCG2, SYTL2, CLEC7A	1160	132	13588	2.30726	0.32673	0.00411245	0.21177
GOTERM_BP_FAT	GO:0051301~cell division	44	2.81871	1.1876078633493768E-4	RBP4, PRC1, WNT3A, KNTC1, CETN2, ANLN, CEP55, DAXX, SPC25, CDC45, NCAPH, CDCA7, KATNA1, INCENP, PSTPIP1, CDCA2, TOP2A, ASPM, CDCA3, CDC6, CDK1, ROCK2, LIG1, SGOL1, PAPD7, NUSAP1, BIRC5, NDC80, CDC20, MCM5, ARL3, NCAPD2, CENPH, CCNB1, CCND1, MAD2L1, TIMELESS, SPAG5, PLK1, CFL1, FTSJD2, MAPRE2, CDK11B, MYH10	1160	281	13588	1.83419	0.332864	0.0041641	0.216664
GOTERM_BP_FAT	GO:0031341~regulation of cell killing	11	0.704676	1.2049085383492104E-4	H2-K1, PTPRC, CADM1, H2-M3, TAP2, KLRK1, CLEC2D, IL7R, H2-Q7, LAG3, H2-Q8, B2M	1160	30	13588	4.29506	0.336786	0.00418162	0.219817
GOTERM_BP_FAT	GO:0006953~acute-phase response	11	0.704676	1.2049085383492104E-4	ORM1, IL6, SERPINA3N, SERPINA1B, SAA3, IL1B, ORM2, STAT3, IL1A, TRF, CD163	1160	30	13588	4.29506	0.336786	0.00418162	0.219817
GOTERM_BP_FAT	GO:0001910~regulation of leukocyte mediated cytotoxicity	11	0.704676	1.2049085383492104E-4	H2-K1, PTPRC, CADM1, H2-M3, TAP2, KLRK1, CLEC2D, IL7R, H2-Q7, LAG3, H2-Q8, B2M	1160	30	13588	4.29506	0.336786	0.00418162	0.219817
GOTERM_BP_FAT	GO:0001914~regulation of T cell mediated cytotoxicity	7	0.44843	1.2065723998675647E-4	H2-K1, PTPRC, H2-M3, TAP2, IL7R, H2-Q7, H2-Q8, B2M	1160	11	13588	7.45423	0.337162	0.00414517	0.22012
GOTERM_BP_FAT	GO:0006959~humoral immune response	15	0.960922	1.256028457103312E-4	TNF, HC, CFB, C4B, C3, SERPING1, C1S, C1QC, C1QA, CFP, C1QB, GM5077, CD55, BCL3, C2	1160	54	13588	3.25383	0.348242	0.00427166	0.229132
GOTERM_BP_FAT	GO:0040008~regulation of growth	41	2.62652	1.2860161514980674E-4	RBP4, ENOX2, NRP1, CCDC85B, TNFRSF12A, ZMAT3, CSF1, LGMN, IGFBP6, PML, TLR2, ESM1, GPC3, MYD88, WISP1, APOE, CTGF, MAPT, IFNG, PIK3CA, SEMA3A, HTRA3, SERTAD1, CYR61, SOCS3, SOCS1, CISH, STAT3, OSM, BBS2, EI24, HIF1A, KRT17, SEMA4F, ULK2, OGFR, IGFBP2, IGFBP3, APBB1, GAP43, IGFBP4	1160	256	13588	1.87604	0.354869	0.00433023	0.234597
GOTERM_BP_FAT	GO:0016477~cell migration	39	2.4984	1.4193328208447658E-4	PVR, NRP1, TNF, PLXNA2, TNFRSF12A, S100A9, CXCL2, ZEB2, CX3CL1, ENPEP, CXCL12, SHH, WNT2, EDNRB, CTGF, CXCR4, KATNA1, IFNG, CSF3R, IL1B, NKX2-1, SEMA3C, TNN, SELPLG, SELP, PODXL, ITGA3, MMP14, FCGR3, CORO1A, HIF1A, CFL1, CX3CR1, VEGFA, HBEGF, CELA2A, APBB1, PLAU, MYH10	1160	240	13588	1.90349	0.383528	0.00473135	0.258887
GOTERM_BP_FAT	GO:0016485~protein processing	20	1.28123	1.7347078401034108E-4	HC, C3, C4B, CFB, SERPING1, C1S, MMP14, C1QC, SHH, CFP, C1QA, C1QB, GM5077, CD55, SPCS3, C2, CASP1, ADAMTS2, SRGN, ASPRV1	1160	90	13588	2.60307	0.446359	0.00572375	0.316325
GOTERM_BP_FAT	GO:0010942~positive regulation of cell death	40	2.56246	1.90522081607445E-4	BID, TNF, NFKBID, PML, RRM2B, BCL2L1, IL10, GCH1, ALDH1A1, CASP4, APOE, HMOX1, CASP7, SHISA5, TGM2, BCL3, NGFRAP1, FAS, CASP1, COL18A1, BMP4, PTPRC, PTPN6, CEBPB, CD3E, IDO1, NIACR1, FCGR1, DDIT3, FCGR3, EPHA7, CDKN1A, EI24, NUPR1, LCK, RIPK3, APAF1, IGFBP3, APBB1, IFI204	1160	252	13588	1.85933	0.477621	0.0062244	0.347368
GOTERM_BP_FAT	GO:0060429~epithelium development	42	2.69058	2.17306184743516E-4	NRP1, TNC, NPNT, ELF5, CSF1, PTGS1, PML, ZEB2, SHH, ALDH1A1, TCF21, PFN1, GPC3, TGM1, NKX2-1, SEMA3C, SEMA3A, COL18A1, BMP4, CEBPB, TBX3, PSAP, FOXA1, IGF1, FZD2, SCEL, FZD6, GZF1, CCL11, CYP7B1, SPRR2A1, KRT17, TIMELESS, ADM, SFRP1, SPRR1A, HOXB5, CFL1, KRT14, VEGFA, APAF1, AREG	1160	271	13588	1.81542	0.523201	0.00702908	0.39611
GOTERM_BP_FAT	GO:0040017~positive regulation of locomotion	13	0.832799	2.2547310961743827E-4	COL18A1, SELP, PDPN, CSF1, TLR2, MYO1F, CXCL12, CXCL10, CORO1A, HIF1A, HBEGF, THBS1, ARHGAP8	1160	44	13588	3.46089	0.536291	0.00722377	0.410968
GOTERM_BP_FAT	GO:0032271~regulation of protein polymerization	15	0.960922	2.3383495582626494E-4	DBNL, ELN, RDX, TMSB10, ARPC5, WNT2, PFN1, ARPC1B, CORO1A, GSN, TPPP, MAPT, TMOD3, MLST8, STMN1	1160	57	13588	3.08258	0.549322	0.00742095	0.426178
GOTERM_BP_FAT	GO:0033043~regulation of organelle organization	28	1.79372	2.4144255115203685E-4	RAB3A, TNF, ELN, PML, RDX, ARPC5, WNT2, PFN1, GSN, MAPT, MLST8, DBNL, PLEK, ROCK2, MYO1F, NUSAP1, TMSB10, MID1IP1, KANK3, KANK4, ARPC1B, PLK4, CORO1A, MAD2L1, CFL1, TMOD3, CDK11B, STMN1	1160	154	13588	2.12978	0.560859	0.00759082	0.440014
GOTERM_BP_FAT	GO:0000910~cytokinesis	10	0.640615	2.6400402020268276E-4	PRC1, ROCK2, INCENP, CFL1, PSTPIP1, NUSAP1, BIRC5, ANLN, DAXX, MYH10	1160	27	13588	4.33844	0.593367	0.00822147	0.481038
GOTERM_BP_FAT	GO:0051129~negative regulation of cellular component organization	20	1.28123	2.717148759979756E-4	DBNL, NRP1, RDX, TMSB10, MID1IP1, KANK3, MMP14, KANK4, TTC3, THY1, PFN1, MAD2L1, SEMA4F, GSN, ULK2, MAPT, TMOD3, TGFBR3, SEMA3A, STMN1	1160	93	13588	2.5191	0.603916	0.00838402	0.495055
GOTERM_BP_FAT	GO:0048732~gland development	33	2.11403	2.8959734978091864E-4	XDH, TWSG1, NRP1, FGF7, TNF, UBE3A, TNC, WNT3A, ELF5, FKBP4, CSF1, PML, MDK, SHH, WNT2, LY6E, TGM2, NKX2-1, SEMA3C, SEMA3A, BMP4, IL6, CEBPB, TBX3, PSAP, FOXA1, IGF1, CCL11, CYP7B1, CCND1, SFRP1, VEGFA, AREG	1160	197	13588	1.96221	0.627341	0.00885329	0.527554
GOTERM_BP_FAT	GO:0070482~response to oxygen levels	16	1.02498	2.9642910431402423E-4	EPAS1, PDGFA, EDN1, PML, MMP14, BIRC2, MMP13, TRF, SOD2, HIF1A, ALAS2, HMOX1, VEGFA, CASP1, PLAU, MB	1160	65	13588	2.8834	0.635919	0.00898068	0.539968
GOTERM_BP_FAT	GO:0043254~regulation of protein complex assembly	16	1.02498	2.9642910431402423E-4	DBNL, PLEK, ELN, RDX, TMSB10, ARPC5, WNT2, PFN1, ARPC1B, CORO1A, GSN, TPPP, MAPT, TMOD3, MLST8, STMN1	1160	65	13588	2.8834	0.635919	0.00898068	0.539968
GOTERM_BP_FAT	GO:0022402~cell cycle process	55	3.52338	3.0672656540608366E-4	DBF4, KNTC1, RPRM, DAXX, SLFN1, RSPH1, INCENP, CDCA2, TUBB5, H2AFX, ASPM, CDCA3, CDC6, CDK1, SGOL1, PAPD7, TPX2, NUSAP1, DDIT3, NCAPD2, RAD51, CCND1, MAD2L1, TIMELESS, SPAG5, TBRG1, MAPRE2, AKAP8, STMN1, PMP22, PML, CETN2, ANLN, CEP55, SESN1, MLF1, SPC25, NCAPH, KATNA1, KRT7, MNS1, TFDP1, CDC20, NDC80, BIRC5, RPS6, CENPH, CCNB1, CDKN1A, PLK1, RASSF1, FTSJD2, ID4, APBB1, MYH10	1160	393	13588	1.63933	0.648479	0.00920941	0.558676
GOTERM_BP_FAT	GO:0030155~regulation of cell adhesion	20	1.28123	3.138283852190068E-4	EMCN, TNXB, SPOCK2, NPNT, PODXL, CSF1, CCDC80, MYO1F, VTN, CYTH3, MMP14, VAV1, ABI3BP, CALCA, KIFAP3, TGM2, COL1A1, THBS1, CYR61, SPP1	1160	94	13588	2.4923	0.656887	0.0093394	0.571576
GOTERM_BP_FAT	GO:0043068~positive regulation of programmed cell death	39	2.4984	3.3107913825385364E-4	BID, TNF, NFKBID, PML, RRM2B, BCL2L1, IL10, GCH1, ALDH1A1, CASP4, APOE, HMOX1, CASP7, SHISA5, TGM2, BCL3, NGFRAP1, FAS, CASP1, COL18A1, PTPRC, PTPN6, CEBPB, CD3E, IDO1, NIACR1, FCGR1, DDIT3, FCGR3, EPHA7, CDKN1A, EI24, NUPR1, LCK, RIPK3, APAF1, IGFBP3, APBB1, IFI204	1160	250	13588	1.82735	0.676483	0.00976509	0.602905
GOTERM_BP_FAT	GO:0006928~cell motion	52	3.3312	3.405839346759189E-4	PVR, NRP1, PLXNA2, S100A9, ZEB2, ENPEP, CXCL12, SHH, WNT2, NRCAM, EDNRB, CTGF, CXCR4, ANK3, IFNG, CSF3R, IL1B, SEMA3C, SEMA3A, EGR2, PDPN, MMP14, HIF1A, SPAG6, SEMA4F, CFL1, CX3CR1, VEGFA, GAP43, TNF, TNFRSF12A, CXCL2, CX3CL1, ALCAM, SEMA5A, KATNA1, NKX2-1, TNN, STRBP, SELPLG, SELP, PODXL, ITGA3, FCGR3, CORO1A, EPHA7, HBEGF, CELA2A, BMPR1B, APBB1, PLAU, MYH10	1160	367	13588	1.65972	0.686798	0.00995791	0.620163
GOTERM_BP_FAT	GO:0050870~positive regulation of T cell activation	16	1.02498	3.538480008713488E-4	PTPRC, IL6, BLM, CD3E, MALT1, IL15, IL7R, CD74, THY1, CORO1A, TNFSF13B, IFNG, LCK, ZAP70, H2-AA, H2-DMA	1160	66	13588	2.83971	0.700646	0.0102558	0.644242
GOTERM_BP_FAT	GO:0051604~protein maturation	20	1.28123	4.1537976600536646E-4	HC, C3, C4B, CFB, SERPING1, C1S, MMP14, C1QC, SHH, CFP, C1QA, C1QB, GM5077, CD55, SPCS3, C2, CASP1, ADAMTS2, SRGN, ASPRV1	1160	96	13588	2.44037	0.757295	0.0119275	0.75587
GOTERM_BP_FAT	GO:0001912~positive regulation of leukocyte mediated cytotoxicity	9	0.576553	4.18577901674052E-4	H2-K1, PTPRC, CADM1, H2-M3, TAP2, KLRK1, H2-Q7, LAG3, H2-Q8, B2M	1160	23	13588	4.58366	0.759927	0.0119184	0.761668
GOTERM_BP_FAT	GO:0031343~positive regulation of cell killing	9	0.576553	4.18577901674052E-4	H2-K1, PTPRC, CADM1, H2-M3, TAP2, KLRK1, H2-Q7, LAG3, H2-Q8, B2M	1160	23	13588	4.58366	0.759927	0.0119184	0.761668
GOTERM_BP_FAT	GO:0001916~positive regulation of T cell mediated cytotoxicity	6	0.384369	4.2115312782165903E-4	H2-K1, PTPRC, H2-M3, TAP2, H2-Q7, H2-Q8, B2M	1160	9	13588	7.8092	0.762026	0.011892	0.766337
GOTERM_BP_FAT	GO:0044087~regulation of cellular component biogenesis	19	1.21717	4.437299196203105E-4	DBNL, PLEK, ELN, RDX, TMSB10, ARPC5, MMP14, KANK3, KANK4, WNT2, ARPC1B, PFN1, CORO1A, GSN, TPPP, MAPT, TMOD3, MLST8, STMN1	1160	89	13588	2.5007	0.779656	0.0124227	0.807261
GOTERM_BP_FAT	GO:0007049~cell cycle	77	4.93274	4.917792947851665E-4	E2F1, CLSPN, PRC1, DBF4, RPRM, KNTC1, AURKA, DAXX, SLFN1, CDT1, CDC45, RSPH1, INCENP, MAP3K8, TUBB5, CDCA2, H2AFX, ARHGAP8, MTUS1, ASPM, CDCA3, CDC6, CDK1, PDPN, LIG1, SGOL1, RBL1, TPX2, PAPD7, NUSAP1, PIM3, MCM2, ESCO2, DDIT3, RAD51, MCM6, NCAPD2, ARL3, UHRF1, CCND1, MAD2L1, TIMELESS, SPAG5, TBRG1, CDK11B, MAPRE2, AKAP8, STMN1, PMP22, PML, CETN2, ANLN, CEP55, SESN1, MLF1, SPC25, NCAPH, KRT7, KAT…	1160	611	13588	1.47621	0.812953	0.013647	0.894305
GOTERM_BP_FAT	GO:0010941~regulation of cell death	72	4.61243	5.063943324892458E-4	NUAK2, SNCA, IL10, CASP4, APOE, CASP7, HMOX1, PIK3CA, NGFRAP1, FAS, CASP1, CD3G, CD3E, DDIT3, NME5, HIF1A, TNFSF13B, CX3CR1, LCK, VEGFA, RIPK3, TRAF1, BID, CSF2, IFIH1, TNF, NFKBID, PML, BCL2L1, CX3CL1, RRM2B, CD74, TIMP1, GCH1, ALDH1A1, TSC22D3, SHISA5, TGM2, BCL3, ERCC1, SPP1, ANGPTL4, BMP4, COL18A1, PTPRC, PTPN6, IL6, CEBPB, TBX3, SPHK1, IGF1, MALT1, BIRC5, IDO1, BIRC3, RPS6, FCGR1, NIACR1, BI…	1160	563	13588	1.49803	0.822046	0.0139364	0.920767
GOTERM_BP_FAT	GO:0048729~tissue morphogenesis	37	2.37028	5.153333472755698E-4	TWSG1, NRP1, FGF7, TNC, WNT3A, CSF1, NPNT, FST, PML, ZEB2, SHH, ALDH1A1, TCF21, PFN1, FOXQ1, GPC3, LY6E, SEMA3C, SEMA3A, BMP4, ACTC1, TBX3, FOXA1, IGF1, FZD6, GZF1, CCL11, CYP7B1, SFRP1, ADM, KRT17, TIMELESS, CFL1, TGFBR3, AREG, APAF1, KLF4	1160	238	13588	1.82105	0.827388	0.0140671	0.936948
GOTERM_BP_FAT	GO:0043065~positive regulation of apoptosis	38	2.43434	5.672416739823465E-4	BID, TNF, NFKBID, PML, RRM2B, BCL2L1, IL10, GCH1, ALDH1A1, CASP4, APOE, HMOX1, CASP7, SHISA5, TGM2, BCL3, NGFRAP1, FAS, CASP1, COL18A1, PTPRC, PTPN6, CEBPB, CD3E, IDO1, NIACR1, FCGR1, DDIT3, FCGR3, EPHA7, EI24, NUPR1, LCK, RIPK3, APAF1, IGFBP3, APBB1, IFI204	1160	248	13588	1.79486	0.855389	0.0153506	1.03086
GOTERM_BP_FAT	GO:0002683~negative regulation of immune system process	17	1.08905	5.694625500118008E-4	PTPN6, PTPRC, NFKBID, CD276, SERPING1, IDO1, IL7R, IL10, SHH, CD74, THY1, FCGR2B, HMOX1, CD274, CLEC2D, FAS, LAG3	1160	76	13588	2.62019	0.85648	0.0152889	1.03488
GOTERM_BP_FAT	GO:0007584~response to nutrient	17	1.08905	5.694625500118008E-4	SOAT2, GATM, CFB, MGP, VARS, DDIT3, HMGCS2, ADH1, HMOX1, TEK, COL1A1, CP, TIE1, DDAH2, KLF4, MEST, RPL36AL	1160	76	13588	2.62019	0.85648	0.0152889	1.03488
GOTERM_BP_FAT	GO:0001569~patterning of blood vessels	9	0.576553	5.813106153692078E-4	SEMA5A, NRP1, CXCR4, EDN1, NOTCH4, VEGFA, ENG, CXCL12, SHH	1160	24	13588	4.39267	0.862163	0.0154827	1.0563
GOTERM_BP_FAT	GO:0051130~positive regulation of cellular component organization	23	1.47341	5.917198100011591E-4	TNF, PLEK, C3, TNFRSF12A, ROCK2, PML, NUSAP1, CD63, FCGR1, FCGR3, WNT2, AMIGO1, SIRPB1A, SLC11A1, PLK4, GPC3, FCGR2B, TPPP, MAPT, CFL1, CLEC7A, MLST8, PTX3	1160	122	13588	2.20834	0.86697	0.0156357	1.07512
GOTERM_BP_FAT	GO:0002286~T cell activation during immune response	7	0.44843	6.266698891845377E-4	SLC11A1, H2-M3, RELB, GADD45G, BCL3, RPS6, LCP1	1160	14	13588	5.8569	0.881916	0.0164246	1.13828
GOTERM_BP_FAT	GO:0007610~behavior	55	3.52338	6.407614899600091E-4	S100A8, ADCY8, HEXB, S100A9, SNCA, CXCR2, CXCL12, CXCL10, EAR2, IFNG, CSF3R, IL1B, SEPP1, SEMA3A, CYR61, EGR1, EGR2, MYO6, DDO, OSM, BBS2, CX3CR1, CSTB, CCL3, CCL2, ENPP2, EAR12, CXCL2, CCL9, CX3CL1, FPR2, CCL5, CCL4, CCL7, CALCA, RAC2, PDE1B, ADH1, NKX2-1, STRBP, ITGA3, IDO1, STAT3, FCGR3, APRT, SOD2, CCL11, CORO1A, CXCL13, CXCL16, NTRK2, CMTM8, CMTM7, CMTM4, XCL1, APBB1	1160	405	13588	1.59076	0.887456	0.0166628	1.16374
GOTERM_BP_FAT	GO:0002285~lymphocyte activation during immune response	8	0.512492	6.495466755802448E-4	SLC11A1, H2-M3, RELB, PLCG2, GADD45G, BCL3, RPS6, LCP1	1160	19	13588	4.93212	0.890778	0.0167616	1.1796
GOTERM_BP_FAT	GO:0043067~regulation of programmed cell death	71	4.54837	7.093431251921326E-4	NUAK2, SNCA, IL10, CASP4, APOE, CASP7, HMOX1, PIK3CA, NGFRAP1, FAS, CASP1, CD3G, CD3E, DDIT3, NME5, HIF1A, TNFSF13B, CX3CR1, LCK, VEGFA, RIPK3, TRAF1, BID, CSF2, IFIH1, TNF, NFKBID, PML, BCL2L1, CX3CL1, RRM2B, CD74, TIMP1, GCH1, ALDH1A1, TSC22D3, SHISA5, TGM2, BCL3, ERCC1, SPP1, ANGPTL4, COL18A1, PTPRC, PTPN6, IL6, CEBPB, TBX3, SPHK1, IGF1, MALT1, BIRC5, IDO1, BIRC3, RPS6, FCGR1, NIACR1, BIRC2, F…	1160	560	13588	1.48514	0.910927	0.0181536	1.28753
GOTERM_BP_FAT	GO:0045596~negative regulation of cell differentiation	30	1.92184	7.514304506943569E-4	TWSG1, IRX3, NRP1, NFKBID, CCDC85B, FST, NFKBIA, ZEB1, MEIS1, SHH, TTC3, CD74, CLEC2D, RHOC, SEMA3A, ASPM, ZFP36, BMP4, TBX3, DLL1, RCAN1, THY1, SOD2, CCND1, SEMA4F, ULK2, NOTCH4, TGFBR3, ID4, KLF4	1160	182	13588	1.93085	0.922837	0.0190776	1.36343
GOTERM_BP_FAT	GO:0042981~regulation of apoptosis	70	4.4843	8.018219210125784E-4	NUAK2, SNCA, IL10, CASP4, APOE, CASP7, HMOX1, PIK3CA, NGFRAP1, FAS, CASP1, CD3G, CD3E, DDIT3, NME5, HIF1A, TNFSF13B, CX3CR1, LCK, VEGFA, RIPK3, TRAF1, BID, CSF2, IFIH1, TNF, NFKBID, PML, BCL2L1, CX3CL1, RRM2B, CD74, TIMP1, GCH1, ALDH1A1, TSC22D3, SHISA5, TGM2, BCL3, ERCC1, SPP1, ANGPTL4, COL18A1, PTPRC, PTPN6, IL6, CEBPB, TBX3, SPHK1, IGF1, MALT1, BIRC5, IDO1, BIRC3, RPS6, FCGR1, NIACR1, BIRC2, F…	1160	553	13588	1.48276	0.935022	0.0201941	1.45423
GOTERM_BP_FAT	GO:0050867~positive regulation of cell activation	20	1.28123	8.020010087444517E-4	SELP, PTPRC, IL6, PLEK, BLM, CD3E, MALT1, IL15, IL7R, CD74, THY1, CORO1A, CDKN1A, MYD88, TNFSF13B, IFNG, LCK, ZAP70, H2-AA, H2-DMA	1160	101	13588	2.31956	0.935062	0.0200505	1.45455
GOTERM_BP_FAT	GO:0008064~regulation of actin polymerization or depolymerization	13	0.832799	8.048970373413395E-4	DBNL, PLEK, ELN, RDX, TMSB10, ARPC5, PFN1, ARPC1B, CORO1A, GSN, CFL1, TMOD3, MLST8	1160	50	13588	3.04559	0.9357	0.0199757	1.45977
GOTERM_BP_FAT	GO:0045926~negative regulation of growth	16	1.02498	8.058678250663186E-4	NRP1, CCDC85B, LGMN, ZMAT3, TLR2, PML, BBS2, EI24, GPC3, HIF1A, MYD88, SEMA4F, ULK2, SEMA3A, APBB1, SERTAD1	1160	71	13588	2.63973	0.935912	0.019855	1.46152
GOTERM_BP_FAT	GO:0000278~mitotic cell cycle	37	2.37028	8.237471619139155E-4	DBF4, KNTC1, CETN2, AURKA, ANLN, CEP55, SLFN1, SPC25, NCAPH, KATNA1, INCENP, CDCA2, ASPM, TFDP1, CDCA3, CDC6, CDK1, SGOL1, PAPD7, NUSAP1, BIRC5, NDC80, CDC20, RPS6, NCAPD2, CENPH, CCNB1, CCND1, MAD2L1, TIMELESS, SPAG5, PLK1, FTSJD2, MAPRE2, ID4, AKAP8, STMN1	1160	244	13588	1.77627	0.939704	0.0201457	1.49371
GOTERM_BP_FAT	GO:0042035~regulation of cytokine biosynthetic process	15	0.960922	8.285119077174304E-4	IL6, CEBPB, CD3E, TLR1, CD276, TLR3, TLR6, TLR7, FCGR3, MYD88, IFNG, IRF1, BCL3, IL1B, LAG3	1160	64	13588	2.74542	0.940676	0.0201168	1.50229
GOTERM_BP_FAT	GO:0001666~response to hypoxia	15	0.960922	8.285119077174304E-4	EPAS1, PDGFA, EDN1, PML, MMP14, BIRC2, MMP13, TRF, HIF1A, ALAS2, HMOX1, VEGFA, CASP1, PLAU, MB	1160	64	13588	2.74542	0.940676	0.0201168	1.50229
GOTERM_BP_FAT	GO:0031349~positive regulation of defense response	14	0.896861	8.307734635575474E-4	CADM1, H2-M3, C3, UNC93B1, KLRK1, TLR2, NFKBIA, IDO1, FCGR1, FCGR3, MYD88, TGM2, CLEC7A, LAG3	1160	57	13588	2.87707	0.941132	0.0200285	1.50636
GOTERM_BP_FAT	GO:0045664~regulation of neuron differentiation	20	1.28123	9.084784190866853E-4	IRX3, NRP1, TNFRSF12A, EFNA1, FOXA1, DLL1, MEIS1, SHH, TTC3, THY1, AMIGO1, SEMA4F, MAPT, ULK2, NTRK2, ID4, RHOC, SEMA3A, KNDC1, ASPM	1160	102	13588	2.29682	0.954838	0.0217286	1.64615
GOTERM_BP_FAT	GO:0045061~thymic T cell selection	7	0.44843	9.694587006663246E-4	PTPRC, CD3D, CD3E, ZAP70, FAS, H2-DMA, CD74	1160	15	13588	5.46644	0.96332	0.0230094	1.75573
GOTERM_BP_FAT	GO:0045576~mast cell activation	7	0.44843	9.694587006663246E-4	FYB, LAT, LAT2, FCGR2B, NDRG1, LCP2, FCGR3	1160	15	13588	5.46644	0.96332	0.0230094	1.75573
GOTERM_BP_FAT	GO:0030832~regulation of actin filament length	13	0.832799	9.721922963982885E-4	DBNL, PLEK, ELN, RDX, TMSB10, ARPC5, PFN1, ARPC1B, CORO1A, GSN, CFL1, TMOD3, MLST8	1160	51	13588	2.98587	0.96366	0.0229141	1.76064
GOTERM_BP_FAT	GO:0045619~regulation of lymphocyte differentiation	14	0.896861	9.886169085362646E-4	PTPN6, PTPRC, IL6, NFKBID, ZEB1, IL15, IL7R, SHH, CD74, LCK, ZAP70, H2-AA, FAS, H2-DMA	1160	58	13588	2.82747	0.96564	0.023137	1.79013
GOTERM_BP_FAT	GO:0032944~regulation of mononuclear cell proliferation	17	1.08905	0.00102592	PTPRC, PTPN6, BLM, CD3E, CD276, IDO1, IL15, IL10, SHH, CORO1A, CDKN1A, MYD88, TNFSF13B, FCGR2B, CD274, IFNG, ZAP70	1160	80	13588	2.48918	0.969746	0.0238363	1.85707
GOTERM_BP_FAT	GO:0050670~regulation of lymphocyte proliferation	17	1.08905	0.00102592	PTPRC, PTPN6, BLM, CD3E, CD276, IDO1, IL15, IL10, SHH, CORO1A, CDKN1A, MYD88, TNFSF13B, FCGR2B, CD274, IFNG, ZAP70	1160	80	13588	2.48918	0.969746	0.0238363	1.85707
GOTERM_BP_FAT	GO:0032675~regulation of interleukin-6 production	10	0.640615	0.00107059	TNF, MYD88, CEBPB, IFNG, TLR1, TLR2, TLR3, IL1B, TLR6, TLR7	1160	32	13588	3.66056	0.974022	0.0246935	1.93718
GOTERM_BP_FAT	GO:0010740~positive regulation of protein kinase cascade	18	1.15311	0.00108983	PTPRC, IL6, TNF, LITAF, UBE3A, HCLS1, LPAR3, TLR3, LPAR1, TLR6, OSM, MYD88, HPX, IFNG, TGM2, IL1B, ADRA1A, CAT	1160	88	13588	2.396	0.975673	0.0249631	1.97168
GOTERM_BP_FAT	GO:0022604~regulation of cell morphogenesis	19	1.21717	0.00128275	NRP1, TNFRSF12A, PDPN, EFNA1, FBLIM1, TTC3, THY1, AMIGO1, CORO1A, SPRR2A1, SEMA4F, MAPT, ULK2, TGFBR3, SEMA3A, ARAP3, CDC42EP4, KNDC1, MYH10	1160	97	13588	2.29445	0.987404	0.0291243	2.31685
GOTERM_BP_FAT	GO:0045058~T cell selection	8	0.512492	0.00128809	PTPRC, CD3D, CD3E, ZAP70, IL15, FAS, H2-DMA, CD74	1160	21	13588	4.4624	0.987632	0.0290505	2.32639
GOTERM_BP_FAT	GO:0001932~regulation of protein amino acid phosphorylation	22	1.40935	0.00129834	BMP4, PTPN6, PTPRC, IL6, TNXB, TNF, PDGFA, CD3E, SOCS3, HCLS1, SOCS1, ZEB2, TLR6, OSM, ARRB2, INPP5K, HPX, IFNG, HBB-B1, MLST8, HBB-B2, FGF1, IGFBP3	1160	121	13588	2.12978	0.988057	0.029086	2.34469
GOTERM_BP_FAT	GO:0070663~regulation of leukocyte proliferation	17	1.08905	0.00135161	PTPRC, PTPN6, BLM, CD3E, CD276, IDO1, IL15, IL10, SHH, CORO1A, CDKN1A, MYD88, TNFSF13B, FCGR2B, CD274, IFNG, ZAP70	1160	82	13588	2.42847	0.990042	0.0300646	2.43978
GOTERM_BP_FAT	GO:0008285~negative regulation of cell proliferation	34	2.17809	0.0013641	CAV2, RBP4, TNF, IFITM3, PML, ZEB1, IL10, SHH, SLFN1, SLFN2, WNT2, GPC3, PTGES, HMOX1, KIFAP3, DPT, NOX4, BMP4, PTPN6, CD276, GJB6, IDO1, SOD2, CDKN1A, NUPR1, FCGR2B, CD274, TBRG1, TGFBR3, EIF2AK2, IGFBP3, SMARCA2, KLF4, NFIB	1160	224	13588	1.77799	0.990458	0.0301418	2.46206
GOTERM_BP_FAT	GO:0010647~positive regulation of cell communication	30	1.92184	0.00137982	TWSG1, TNF, LITAF, UBE3A, CSF1, NPNT, SNCA, LPAR3, TLR3, ZEB2, LPAR1, TLR6, GPC3, MYD88, IFNG, ZAP70, TGM2, IL1B, CAT, THBS1, PTPRC, IL6, CD3E, HCLS1, OSM, HIF1A, HPX, NTRK2, VEGFA, ADRA1A	1160	189	13588	1.85933	0.990956	0.0302878	2.49009
GOTERM_BP_FAT	GO:0060326~cell chemotaxis	9	0.576553	0.00139343	CORO1A, CXCL2, IFNG, S100A9, CX3CR1, IL1B, CSF3R, CX3CL1, FCGR3	1160	27	13588	3.9046	0.991367	0.0303866	2.51436
GOTERM_BP_FAT	GO:0010811~positive regulation of cell-substrate adhesion	9	0.576553	0.00139343	SPOCK2, NPNT, CSF1, CCDC80, VTN, THBS1, ABI3BP, CYR61, SPP1	1160	27	13588	3.9046	0.991367	0.0303866	2.51436
GOTERM_BP_FAT	GO:0030595~leukocyte chemotaxis	9	0.576553	0.00139343	CORO1A, CXCL2, IFNG, S100A9, CX3CR1, IL1B, CSF3R, CX3CL1, FCGR3	1160	27	13588	3.9046	0.991367	0.0303866	2.51436
GOTERM_BP_FAT	GO:0007435~salivary gland morphogenesis	9	0.576553	0.00139343	TWSG1, IL6, TNF, FGF7, NRP1, TGM2, SEMA3C, SEMA3A, SHH	1160	27	13588	3.9046	0.991367	0.0303866	2.51436
GOTERM_BP_FAT	GO:0009967~positive regulation of signal transduction	28	1.79372	0.00141112	TWSG1, TNF, LITAF, UBE3A, CSF1, NPNT, TLR3, LPAR3, ZEB2, LPAR1, TLR6, GPC3, MYD88, IFNG, ZAP70, TGM2, IL1B, CAT, THBS1, PTPRC, IL6, CD3E, HCLS1, OSM, HIF1A, HPX, VEGFA, ADRA1A	1160	172	13588	1.9069	0.991872	0.0305713	2.5459
GOTERM_BP_FAT	GO:0045073~regulation of chemokine biosynthetic process	5	0.320307	0.00149356	IL6, MYD88, IFNG, TLR3, IL1B	1160	7	13588	8.367	0.993866	0.0321257	2.69273
GOTERM_BP_FAT	GO:0000280~nuclear division	30	1.92184	0.0014992	KNTC1, CETN2, ANLN, CEP55, SPC25, NCAPH, KATNA1, INCENP, CDCA2, ASPM, CDCA3, CDC6, CDK1, SGOL1, PAPD7, NUSAP1, BIRC5, NDC80, CDC20, RPS6, CENPH, NCAPD2, CCNB1, MAD2L1, TIMELESS, SPAG5, PLK1, FTSJD2, MAPRE2, AKAP8	1160	190	13588	1.84955	0.993983	0.032043	2.70277
GOTERM_BP_FAT	GO:0007067~mitosis	30	1.92184	0.0014992	KNTC1, CETN2, ANLN, CEP55, SPC25, NCAPH, KATNA1, INCENP, CDCA2, ASPM, CDCA3, CDC6, CDK1, SGOL1, PAPD7, NUSAP1, BIRC5, NDC80, CDC20, RPS6, CENPH, NCAPD2, CCNB1, MAD2L1, TIMELESS, SPAG5, PLK1, FTSJD2, MAPRE2, AKAP8	1160	190	13588	1.84955	0.993983	0.032043	2.70277
GOTERM_BP_FAT	GO:0008219~cell death	64	4.09994	0.00150415	E2F1, 1810011O10RIK, NUAK2, CADM1, ZMAT3, PGLYRP1, CXCR2, DNASE1L3, DAXX, SHH, CASP4, CASP7, IFNG, NGFRAP1, FAS, CASP1, SGK1, DDIT4, OSM, PPM1F, KRT18, SERPINA3G, LCK, GADD45G, RIPK3, CDK11B, TNFAIP3, EIF2AK2, PPP1R15A, FAIM2, TRAF1, BID, TNF, LITAF, TNFRSF12A, YPEL3, PML, TRIB3, BCL2L1, SHISA5, KRT8, ZC3H12A, FGL2, TSTA3, PPP2R2B, SRGN, TFDP1, ACTC1, LYZ2, IL6, LYZ1, HC, MALT1, BIRC5, GJB6, RPS6…	1160	507	13588	1.47866	0.994083	0.0319469	2.71156
GOTERM_BP_FAT	GO:0002009~morphogenesis of an epithelium	28	1.79372	0.00153976	NRP1, CSF1, NPNT, TNC, PML, ZEB2, SHH, ALDH1A1, PFN1, TCF21, GPC3, SEMA3C, SEMA3A, BMP4, TBX3, FOXA1, IGF1, FZD6, GZF1, CCL11, CYP7B1, SFRP1, ADM, KRT17, TIMELESS, CFL1, AREG, APAF1	1160	173	13588	1.89587	0.994761	0.0324891	2.77491
GOTERM_BP_FAT	GO:0010810~regulation of cell-substrate adhesion	11	0.704676	0.00154981	SPOCK2, NPNT, CSF1, CCDC80, VTN, COL1A1, MMP14, THBS1, ABI3BP, CYR61, SPP1	1160	40	13588	3.22129	0.994937	0.0324968	2.79278
GOTERM_BP_FAT	GO:0043009~chordate embryonic development	55	3.52338	0.00157038	ACVRL1, NDST1, WNT3A, EDN1, ZEB2, ZEB1, IL10, SHH, WNT2, DAB2, CYR61, SOCS3, DLL1, MYH6, JUNB, SLC34A2, MAN2A1, KRT19, HIF1A, ADM, GRN, CFL1, ROR2, CDK11B, RBP4, IFITM1, C6, KEAP1, BCL2L1, VCAM1, PFN1, SERPINA1B, INPP5K, LY6E, KRT8, BMP4, CEBPB, TBX3, EPAS1, HC, FZD6, CCNB1, HBA-A1, NMT1, PLK4, SFRP1, MEOX2, PSMC4, SFRP2, MEOX1, HOXB5, HBEGF, TGFBR3, APAF1, MYH10	1160	421	13588	1.53031	0.99528	0.0327201	2.82934
GOTERM_BP_FAT	GO:0042325~regulation of phosphorylation	41	2.62652	0.00164534	TNF, PDGFA, EFNA1, CSF1, TLR1, EDN1, LPAR3, TRIB3, ZEB2, LPAR1, TLR6, CD74, SLC11A1, INPP5K, IFNG, C1QTNF2, IL1B, HBB-B1, HBB-B2, MLST8, FGF1, PPP1R14C, PPP1R14A, BMP4, PTPRC, PTPN6, IL6, TNXB, SOCS3, CD3E, HCLS1, PKIG, SOCS1, SPHK1, CISH, THY1, OSM, CDKN1A, ARRB2, HPX, GADD45G, IGFBP3	1160	290	13588	1.65609	0.996346	0.0340484	2.96249
GOTERM_BP_FAT	GO:0045807~positive regulation of endocytosis	10	0.640615	0.00171438	SIRPB1A, SLC11A1, GPC3, FCGR2B, C3, CLEC7A, PTX3, CD63, FCGR1, FCGR3	1160	34	13588	3.44523	0.997113	0.0352392	3.08498
GOTERM_BP_FAT	GO:0050852~T cell receptor signaling pathway	8	0.512492	0.00175159	PTPRC, BCL2A1D, CD3E, PLCG2, ZAP70, PTPN22, MALT1, THY1	1160	22	13588	4.25956	0.997458	0.0357752	3.15092
GOTERM_BP_FAT	GO:0019220~regulation of phosphate metabolic process	42	2.69058	0.0018339	TNF, PDGFA, EFNA1, CSF1, TLR1, EDN1, LPAR3, TRIB3, ZEB2, LPAR1, TLR6, CD74, SLC11A1, INPP5K, IFNG, C1QTNF2, IL1B, HBB-B1, HBB-B2, MLST8, FGF1, PPP1R14C, PPP1R14A, BMP4, PTPRC, PTPN6, IL6, TNXB, SOCS3, CD3E, HCLS1, PKIG, SOCS1, SPHK1, RCAN1, CISH, THY1, OSM, CDKN1A, ARRB2, HPX, GADD45G, IGFBP3	1160	301	13588	1.63448	0.99808	0.0372034	3.29665
GOTERM_BP_FAT	GO:0051174~regulation of phosphorus metabolic process	42	2.69058	0.0018339	TNF, PDGFA, EFNA1, CSF1, TLR1, EDN1, LPAR3, TRIB3, ZEB2, LPAR1, TLR6, CD74, SLC11A1, INPP5K, IFNG, C1QTNF2, IL1B, HBB-B1, HBB-B2, MLST8, FGF1, PPP1R14C, PPP1R14A, BMP4, PTPRC, PTPN6, IL6, TNXB, SOCS3, CD3E, HCLS1, PKIG, SOCS1, SPHK1, RCAN1, CISH, THY1, OSM, CDKN1A, ARRB2, HPX, GADD45G, IGFBP3	1160	301	13588	1.63448	0.99808	0.0372034	3.29665
GOTERM_BP_FAT	GO:0009991~response to extracellular stimulus	23	1.47341	0.00191618	SOAT2, GATM, NUAK2, CFB, GSDMD, AXL, MGP, VARS, DDIT3, FOS, HMGCS2, ADH1, SFRP2, HMOX1, TEK, COL1A1, CP, TIE1, DDAH2, KLF4, ANGPTL4, MEST, RPL36AL	1160	133	13588	2.02569	0.998551	0.0386119	3.44212
GOTERM_BP_FAT	GO:0009792~embryonic development ending in birth or egg hatching	55	3.52338	0.00193971	ACVRL1, NDST1, WNT3A, EDN1, ZEB2, ZEB1, IL10, SHH, WNT2, DAB2, CYR61, SOCS3, DLL1, MYH6, JUNB, SLC34A2, MAN2A1, KRT19, HIF1A, ADM, GRN, CFL1, ROR2, CDK11B, RBP4, IFITM1, C6, KEAP1, BCL2L1, VCAM1, PFN1, SERPINA1B, INPP5K, LY6E, KRT8, BMP4, CEBPB, TBX3, EPAS1, HC, FZD6, CCNB1, HBA-A1, NMT1, PLK4, SFRP1, MEOX2, PSMC4, SFRP2, MEOX1, HOXB5, HBEGF, TGFBR3, APAF1, MYH10	1160	425	13588	1.5159	0.998663	0.0388478	3.4837
GOTERM_BP_FAT	GO:0045580~regulation of T cell differentiation	12	0.768738	0.00196627	PTPRC, IL6, NFKBID, LCK, ZAP70, H2-AA, IL15, ZEB1, IL7R, H2-DMA, CD74, SHH	1160	48	13588	2.92845	0.998778	0.0391399	3.53059
GOTERM_BP_FAT	GO:0030029~actin filament-based process	28	1.79372	0.00198806	NUAK2, PDLIM7, AIF1, PDGFA, ELN, S100A9, FHDC1, PFN1, RAC2, GSN, ARHGAP8, DBNL, ACTC1, TNXB, ACTA1, ROCK2, TMSB10, MYH6, WAS, MYRIP, PPP1R9A, CORO1A, NRAP, CFL1, ANTXR1, APBB1, LCP1, MYH10	1160	176	13588	1.86356	0.998866	0.0393359	3.56904
GOTERM_BP_FAT	GO:0008284~positive regulation of cell proliferation	40	2.56246	0.00201916	CSF2, TNF, CCL2, FGF7, BLM, MARCKSL1, PDGFA, CSF1, EDN1, BCL2L1, IL15, SHH, CXCL10, MYD88, RAC2, IFNG, TGM2, ZAP70, CALCRL, FGF1, COL18A1, PTPRC, IL6, TBX3, CD3E, HCLS1, SPHK1, IL11RA1, IGF1, FOXP1, CYP7B1, CORO1A, CDKN1A, TNFSF13B, ADM, GRN, NOTCH4, VEGFA, HBEGF, ID4	1160	284	13588	1.64983	0.99898	0.0397093	3.62391
GOTERM_BP_FAT	GO:0051674~localization of cell	40	2.56246	0.00201916	PVR, NRP1, TNF, PLXNA2, TNFRSF12A, S100A9, CXCL2, ZEB2, CX3CL1, ENPEP, CXCL12, SHH, WNT2, EDNRB, CTGF, CXCR4, KATNA1, IFNG, CSF3R, IL1B, NKX2-1, SEMA3C, TNN, SELPLG, SELP, PODXL, ITGA3, MMP14, FCGR3, CORO1A, HIF1A, SPAG6, CFL1, CX3CR1, VEGFA, HBEGF, CELA2A, APBB1, PLAU, MYH10	1160	284	13588	1.64983	0.99898	0.0397093	3.62391
GOTERM_BP_FAT	GO:0048870~cell motility	40	2.56246	0.00201916	PVR, NRP1, TNF, PLXNA2, TNFRSF12A, S100A9, CXCL2, ZEB2, CX3CL1, ENPEP, CXCL12, SHH, WNT2, EDNRB, CTGF, CXCR4, KATNA1, IFNG, CSF3R, IL1B, NKX2-1, SEMA3C, TNN, SELPLG, SELP, PODXL, ITGA3, MMP14, FCGR3, CORO1A, HIF1A, SPAG6, CFL1, CX3CR1, VEGFA, HBEGF, CELA2A, APBB1, PLAU, MYH10	1160	284	13588	1.64983	0.99898	0.0397093	3.62391
GOTERM_BP_FAT	GO:0009620~response to fungus	7	0.44843	0.00206619	MYD88, HAMP, TLR2, MALT1, CLEC7A, PTX3, COTL1	1160	17	13588	4.82333	0.999132	0.0403834	3.70682
GOTERM_BP_FAT	GO:0000087~M phase of mitotic cell cycle	30	1.92184	0.0020704	KNTC1, CETN2, ANLN, CEP55, SPC25, NCAPH, KATNA1, INCENP, CDCA2, ASPM, CDCA3, CDC6, CDK1, SGOL1, PAPD7, NUSAP1, BIRC5, NDC80, CDC20, RPS6, CENPH, NCAPD2, CCNB1, MAD2L1, TIMELESS, SPAG5, PLK1, FTSJD2, MAPRE2, AKAP8	1160	194	13588	1.81141	0.999144	0.0402335	3.71422
GOTERM_BP_FAT	GO:0006915~apoptosis	59	3.77963	0.00207905	E2F1, 1810011O10RIK, CADM1, NUAK2, ZMAT3, PGLYRP1, CXCR2, DNASE1L3, DAXX, SHH, CASP4, CASP7, IFNG, NGFRAP1, FAS, CASP1, SGK1, DDIT4, OSM, PPM1F, KRT18, SERPINA3G, GADD45G, LCK, RIPK3, CDK11B, TNFAIP3, EIF2AK2, PPP1R15A, FAIM2, TRAF1, BID, TNF, LITAF, TNFRSF12A, YPEL3, PML, TRIB3, BCL2L1, SHISA5, KRT8, ZC3H12A, PPP2R2B, SRGN, TFDP1, ACTC1, IL6, MALT1, BIRC5, GJB6, RPS6, BIRC3, NIACR1, BIRC2, SOD2,…	1160	465	13588	1.48627	0.999169	0.0401696	3.72947
GOTERM_BP_FAT	GO:0002758~innate immune response-activating signal transduction	6	0.384369	0.00212915	MYD88, TLR2, KLRK1, UNC93B1, NFKBIA, CLEC7A	1160	12	13588	5.8569	0.9993	0.0408871	3.81771
GOTERM_BP_FAT	GO:0007178~transmembrane receptor protein serine/threonine kinase signaling pathway	16	1.02498	0.00219217	BMP4, TWSG1, ACVRL1, CCL2, PDGFA, LTBP4, FST, PML, MYD88, TGFBR3, PPM1L, AKAP7, BMPR1B, ENG, HPGD, BMP6	1160	78	13588	2.40283	0.999435	0.0418375	3.92858
GOTERM_BP_FAT	GO:0001701~in utero embryonic development	38	2.43434	0.00221347	ACVRL1, WNT3A, C6, EDN1, KEAP1, BCL2L1, IL10, WNT2, VCAM1, DAB2, LY6E, SERPINA1B, INPP5K, KRT8, CYR61, CEBPB, TBX3, EPAS1, SOCS3, HC, DLL1, MYH6, JUNB, SLC34A2, CCNB1, HBA-A1, NMT1, MAN2A1, KRT19, PLK4, HIF1A, ADM, PSMC4, GRN, TGFBR3, HBEGF, CDK11B, MYH10	1160	267	13588	1.66713	0.999475	0.0420009	3.96603
GOTERM_BP_FAT	GO:0042108~positive regulation of cytokine biosynthetic process	11	0.704676	0.00230123	MYD88, CD3E, IFNG, TLR1, IRF1, BCL3, TLR3, IL1B, TLR6, TLR7, FCGR3	1160	42	13588	3.0679	0.999611	0.0433899	4.12015
GOTERM_BP_FAT	GO:0051251~positive regulation of lymphocyte activation	18	1.15311	0.00230389	PTPRC, IL6, BLM, CD3E, MALT1, IL15, IL7R, CD74, THY1, CORO1A, CDKN1A, MYD88, TNFSF13B, IFNG, LCK, ZAP70, H2-AA, H2-DMA	1160	94	13588	2.24307	0.999614	0.0432003	4.12482
GOTERM_BP_FAT	GO:0019883~antigen processing and presentation of endogenous antigen	4	0.256246	0.00231832	H2-M3, TAPBPL, H2-Q7, H2-Q8, TAPBP	1160	4	13588	11.7138	0.999633	0.0432279	4.15015
GOTERM_BP_FAT	GO:0002483~antigen processing and presentation of endogenous peptide antigen	4	0.256246	0.00231832	H2-M3, TAPBPL, H2-Q7, H2-Q8, TAPBP	1160	4	13588	11.7138	0.999633	0.0432279	4.15015
GOTERM_BP_FAT	GO:0002428~antigen processing and presentation of peptide antigen via MHC class Ib	4	0.256246	0.00231832	H2-M3, TAP2, H2-Q7, H2-Q8, B2M	1160	4	13588	11.7138	0.999633	0.0432279	4.15015
GOTERM_BP_FAT	GO:0046631~alpha-beta T cell activation	8	0.512492	0.00233478	BLM, H2-M3, RELB, GADD45G, IRF1, ZAP70, BCL3, IL15	1160	23	13588	4.07436	0.999653	0.0432919	4.17903
GOTERM_BP_FAT	GO:0050766~positive regulation of phagocytosis	8	0.512492	0.00233478	SIRPB1A, SLC11A1, FCGR2B, C3, CLEC7A, PTX3, FCGR1, FCGR3	1160	23	13588	4.07436	0.999653	0.0432919	4.17903
GOTERM_BP_FAT	GO:0032963~collagen metabolic process	8	0.512492	0.00233478	HIF1A, TNXB, PRSS2, MMP14, MMP3, ADAMTS2, MMP13, TENC1	1160	23	13588	4.07436	0.999653	0.0432919	4.17903
GOTERM_BP_FAT	GO:0006260~DNA replication	25	1.60154	0.00233494	BLM, DBF4, RRM2B, MCM10, CDT1, TK1, CDC45, CTGF, KRT7, FEN1, CDC6, LIG1, PAPD7, MCM2, MCM4, MCM5, MCM6, RAD51, RFC5, RFC4, RRM2, TBRG1, RRM1, CHAF1B, NFIB	1160	152	13588	1.92661	0.999653	0.0430608	4.17931
GOTERM_BP_FAT	GO:0043434~response to peptide hormone stimulus	18	1.15311	0.0025884	RBP4, SGK1, EGR2, GATM, SERPINA3F, CFTR, STAT3, WNT2, SERPINA3N, SERPINA3M, SERPINA1B, INPP5K, SERPINA3H, HMGCS2, SERPINA3G, SERPINA1D, SORT1, COL1A1	1160	95	13588	2.21946	0.999854	0.0473724	4.62289
GOTERM_BP_FAT	GO:0048285~organelle fission	30	1.92184	0.00261313	KNTC1, CETN2, ANLN, CEP55, SPC25, NCAPH, KATNA1, INCENP, CDCA2, ASPM, CDCA3, CDC6, CDK1, SGOL1, PAPD7, NUSAP1, BIRC5, NDC80, CDC20, RPS6, CENPH, NCAPD2, CCNB1, MAD2L1, TIMELESS, SPAG5, PLK1, FTSJD2, MAPRE2, AKAP8	1160	197	13588	1.78383	0.999866	0.0475597	4.66607
GOTERM_BP_FAT	GO:0016265~death	64	4.09994	0.00261863	E2F1, 1810011O10RIK, NUAK2, CADM1, ZMAT3, PGLYRP1, CXCR2, DNASE1L3, DAXX, SHH, CASP4, CASP7, IFNG, NGFRAP1, FAS, CASP1, SGK1, DDIT4, OSM, PPM1F, KRT18, SERPINA3G, LCK, GADD45G, RIPK3, CDK11B, TNFAIP3, EIF2AK2, PPP1R15A, FAIM2, TRAF1, BID, TNF, LITAF, TNFRSF12A, YPEL3, PML, TRIB3, BCL2L1, SHISA5, KRT8, ZC3H12A, FGL2, TSTA3, PPP2R2B, SRGN, TFDP1, ACTC1, LYZ2, IL6, LYZ1, HC, MALT1, BIRC5, GJB6, RPS6…	1160	519	13588	1.44448	0.999868	0.0474047	4.67568
GOTERM_BP_FAT	GO:0007010~cytoskeleton organization	44	2.81871	0.00267957	PRKCZ, TPPP3, PDLIM7, NUAK2, PDGFA, AIF1, S100A9, ELN, FHDC1, SHH, WNT2, PFN1, SPC25, RAC2, GSN, MAPT, KATNA1, TUBB5, ARHGAP8, DBNL, ACTC1, TNXB, ACTA1, ROCK2, TPX2, NUSAP1, BIRC5, TMSB10, NDC80, MYH6, WAS, THY1, BBS2, CORO1A, PPP1R9A, KRT17, NRAP, TPPP, CFL1, KRT14, ANTXR1, STMN1, LCP1, MYH10	1160	326	13588	1.581	0.999893	0.0482266	4.78199
GOTERM_BP_FAT	GO:0010769~regulation of cell morphogenesis involved in differentiation	12	0.768738	0.00277776	AMIGO1, NRP1, SEMA4F, TNFRSF12A, EFNA1, ULK2, MAPT, TGFBR3, SEMA3A, KNDC1, TTC3, THY1	1160	50	13588	2.81131	0.999924	0.0496895	4.95304
GOTERM_BP_FAT	GO:0009263~deoxyribonucleotide biosynthetic process	5	0.320307	0.00278579	TYMS, RRM2, RRM1, RRM2B, CMPK2	1160	8	13588	7.32112	0.999926	0.0495699	4.96701
GOTERM_BP_FAT	GO:0042088~T-helper 1 type immune response	5	0.320307	0.00278579	RELB, GADD45G, VEGFA, BCL3, TLR6	1160	8	13588	7.32112	0.999926	0.0495699	4.96701
GOTERM_BP_FAT	GO:0045059~positive thymic T cell selection	5	0.320307	0.00278579	PTPRC, CD3D, ZAP70, H2-DMA, CD74	1160	8	13588	7.32112	0.999926	0.0495699	4.96701
GOTERM_BP_FAT	GO:0060445~branching involved in salivary gland morphogenesis	7	0.44843	0.00287798	IL6, FGF7, NRP1, TGM2, SEMA3C, SEMA3A, SHH	1160	18	13588	4.55536	0.999946	0.0509049	5.12734
GOTERM_BP_FAT	GO:0002709~regulation of T cell mediated immunity	7	0.44843	0.00287798	H2-K1, PTPRC, H2-M3, TAP2, IL7R, H2-Q7, H2-Q8, B2M	1160	18	13588	4.55536	0.999946	0.0509049	5.12734
GOTERM_BP_FAT	GO:0055066~di-, tri-valent inorganic cation homeostasis	24	1.53748	0.00293271	PTPRC, CCL2, ATOX1, HEXB, EDN1, CSRP3, TRF, PRKCB, SOD2, CALCA, SLC11A1, ALAS2, HIF1A, SLC24A3, APOE, HAMP, LCK, TGM2, MT2, MT1, IL1B, ADRA1A, XCL1, CUTC	1160	146	13588	1.92556	0.999955	0.0515816	5.22239
GOTERM_BP_FAT	GO:0010627~regulation of protein kinase cascade	25	1.60154	0.00303567	TNF, LITAF, NFKBID, UBE3A, TLR3, LPAR3, ZEB2, LPAR1, TLR6, MYD88, IFNG, TGM2, IL1B, CAT, PTPN6, PTPRC, IL6, TNXB, PSAP, HCLS1, SOCS1, OSM, AIDA, HPX, ADRA1A	1160	155	13588	1.88932	0.999968	0.0530728	5.40096
GOTERM_BP_FAT	GO:0044259~multicellular organismal macromolecule metabolic process	8	0.512492	0.0030568	HIF1A, TNXB, PRSS2, MMP14, MMP3, ADAMTS2, MMP13, TENC1	1160	24	13588	3.9046	0.999971	0.0531607	5.43758
GOTERM_BP_FAT	GO:0012501~programmed cell death	59	3.77963	0.00305808	E2F1, 1810011O10RIK, CADM1, NUAK2, ZMAT3, PGLYRP1, CXCR2, DNASE1L3, DAXX, SHH, CASP4, CASP7, IFNG, NGFRAP1, FAS, CASP1, SGK1, DDIT4, OSM, PPM1F, KRT18, SERPINA3G, GADD45G, LCK, RIPK3, CDK11B, TNFAIP3, EIF2AK2, PPP1R15A, FAIM2, TRAF1, BID, TNF, LITAF, TNFRSF12A, YPEL3, PML, TRIB3, BCL2L1, SHISA5, KRT8, ZC3H12A, PPP2R2B, SRGN, TFDP1, ACTC1, IL6, MALT1, BIRC5, GJB6, RPS6, BIRC3, NIACR1, BIRC2, SOD2,…	1160	473	13588	1.46113	0.999971	0.0529127	5.43979
GOTERM_BP_FAT	GO:0002711~positive regulation of T cell mediated immunity	6	0.384369	0.00321872	H2-K1, PTPRC, H2-M3, TAP2, H2-Q7, H2-Q8, B2M	1160	13	13588	5.40637	0.999983	0.0553378	5.71766
GOTERM_BP_FAT	GO:0030036~actin cytoskeleton organization	26	1.6656	0.00338531	NUAK2, PDLIM7, AIF1, PDGFA, ELN, S100A9, FHDC1, PFN1, RAC2, GSN, ARHGAP8, DBNL, ACTC1, TNXB, ACTA1, ROCK2, TMSB10, MYH6, WAS, PPP1R9A, CORO1A, NRAP, CFL1, ANTXR1, LCP1, MYH10	1160	165	13588	1.84581	0.99999	0.0578311	6.00502
GOTERM_BP_FAT	GO:0042129~regulation of T cell proliferation	13	0.832799	0.00363953	PTPRC, PTPN6, BLM, CD3E, CD276, IDO1, IL15, SHH, CORO1A, TNFSF13B, IFNG, CD274, ZAP70	1160	59	13588	2.58101	0.999996	0.0617358	6.44192
GOTERM_BP_FAT	GO:0007431~salivary gland development	9	0.576553	0.00364611	TWSG1, IL6, TNF, FGF7, NRP1, TGM2, SEMA3C, SEMA3A, SHH	1160	31	13588	3.40078	0.999996	0.0615386	6.45321
GOTERM_BP_FAT	GO:0051098~regulation of binding	17	1.08905	0.00365102	HMGB2, TNF, BLM, NFKBID, RUNX1T1, TLR2, NFKBIA, TLR3, MALT1, DPH3, SHH, DDIT3, MYD88, AIDA, HMOX1, TGFBR3, CAT	1160	90	13588	2.21261	0.999996	0.061316	6.46163
GOTERM_BP_FAT	GO:0006022~aminoglycan metabolic process	12	0.768738	0.00383954	B3GNT8, LYVE1, CHIA, MAMDC2, NDST1, SPOCK2, FBN1, HEXB, PGLYRP1, ITIH4, CHI3L1, HS2ST1	1160	52	13588	2.70318	0.999998	0.0640694	6.78432
GOTERM_BP_FAT	GO:0050764~regulation of phagocytosis	8	0.512492	0.00393773	SIRPB1A, SLC11A1, FCGR2B, C3, CLEC7A, PTX3, FCGR1, FCGR3	1160	25	13588	3.74841	0.999999	0.065337	6.95197
GOTERM_BP_FAT	GO:0030833~regulation of actin filament polymerization	11	0.704676	0.00394936	DBNL, ARPC1B, PFN1, CORO1A, GSN, ELN, TMOD3, TMSB10, RDX, ARPC5, MLST8	1160	45	13588	2.86337	0.999999	0.0652072	6.97181
GOTERM_BP_FAT	GO:0002696~positive regulation of leukocyte activation	18	1.15311	0.00403516	PTPRC, IL6, BLM, CD3E, MALT1, IL15, IL7R, CD74, THY1, CORO1A, CDKN1A, MYD88, TNFSF13B, IFNG, LCK, ZAP70, H2-AA, H2-DMA	1160	99	13588	2.12978	0.999999	0.0662583	7.11804
GOTERM_BP_FAT	GO:0048545~response to steroid hormone stimulus	13	0.832799	0.00420439	HMGB2, RCAN1, CFTR, MMP14, TIMP3, MMP13, WNT2, SPRR2A1, ADH1, HMOX1, AREG, FAS, COL1A1	1160	60	13588	2.53799	0.999999	0.0686154	7.40584
GOTERM_BP_FAT	GO:0042742~defense response to bacterium	19	1.21717	0.00436567	H2-K1, LYZ2, TNF, LYZ1, H2-M3, PGLYRP1, TLR2, MYO1F, FCGR1, IL10, SLC11A1, WFDC12, MYD88, CCR5, IFNB1, HAMP, IFNG, IRF8, BCL3	1160	108	13588	2.06076	1	0.0708194	7.67934
GOTERM_BP_FAT	GO:0050866~negative regulation of cell activation	12	0.768738	0.00448003	PTPN6, NFKBID, FCGR2B, HMOX1, CD274, CD276, FAS, IDO1, LAG3, CD74, IL10, SHH	1160	53	13588	2.65218	1	0.0722668	7.8728
GOTERM_BP_FAT	GO:0002695~negative regulation of leukocyte activation	12	0.768738	0.00448003	PTPN6, NFKBID, FCGR2B, HMOX1, CD274, CD276, FAS, IDO1, LAG3, CD74, IL10, SHH	1160	53	13588	2.65218	1	0.0722668	7.8728
GOTERM_BP_FAT	GO:0032649~regulation of interferon-gamma production	9	0.576553	0.00450462	SLC11A1, H2-M3, CD3E, CD276, KLRK1, BCL3, TLR3, H2-Q7, TLR7, H2-Q8	1160	32	13588	3.2945	1	0.0723082	7.91435
GOTERM_BP_FAT	GO:0030005~cellular di-, tri-valent inorganic cation homeostasis	22	1.40935	0.00463388	PTPRC, CCL2, ATOX1, HEXB, EDN1, CSRP3, TRF, PRKCB, CALCA, SLC11A1, ALAS2, HIF1A, SLC24A3, HAMP, APOE, LCK, TGM2, MT2, MT1, IL1B, ADRA1A, XCL1	1160	134	13588	1.92316	1	0.0739617	8.13247
GOTERM_BP_FAT	GO:0050853~B cell receptor signaling pathway	6	0.384369	0.00465875	PTPN6, PTPRC, LAT2, KLHL6, LCK, CD79B	1160	14	13588	5.0202	1	0.0739988	8.17437
GOTERM_BP_FAT	GO:0002218~activation of innate immune response	6	0.384369	0.00465875	MYD88, TLR2, KLRK1, UNC93B1, NFKBIA, CLEC7A	1160	14	13588	5.0202	1	0.0739988	8.17437
GOTERM_BP_FAT	GO:0045060~negative thymic T cell selection	5	0.320307	0.00467749	PTPRC, CD3E, ZAP70, FAS, CD74	1160	9	13588	6.50766	1	0.0739423	8.20595
GOTERM_BP_FAT	GO:0030850~prostate gland development	10	0.640615	0.0047076	BMP4, CYP7B1, SFRP1, PSAP, UBE3A, FKBP4, TNC, FOXA1, IGF1, SHH	1160	39	13588	3.00354	1	0.0740587	8.25664
GOTERM_BP_FAT	GO:0001892~embryonic placenta development	13	0.832799	0.00483741	CEBPB, EPAS1, SOCS3, JUNB, IL10, VCAM1, WNT2, PLK4, KRT19, HIF1A, ADM, KRT8, CYR61	1160	61	13588	2.49638	1	0.075678	8.47491
GOTERM_BP_FAT	GO:0007568~aging	13	0.832799	0.00483741	NOX4, TBX3, PML, DDIT3, PRELP, SOD2, MIF, IFI27L2A, NOTCH4, ADRA1A, CP, ENG, ERCC1	1160	61	13588	2.49638	1	0.075678	8.47491
GOTERM_BP_FAT	GO:0006323~DNA packaging	18	1.15311	0.00497628	HIST1H2BC, HIST1H2AF, HIST1H2AG, HIST1H2AD, NUSAP1, MCM2, NCAPD2, HIST2H2AB, NCAPH, HIST2H2BE, CENPA, HIST2H2AC, H2AFZ, HIST1H2AH, HIST1H2AK, H2AFX, PRM1, AKAP8, SMARCA2, TOP2A, HIST1H2AN	1160	101	13588	2.08761	1	0.0774151	8.70789
GOTERM_BP_FAT	GO:0044236~multicellular organismal metabolic process	8	0.512492	0.0049984	HIF1A, TNXB, PRSS2, MMP14, MMP3, ADAMTS2, MMP13, TENC1	1160	26	13588	3.60424	1	0.0773941	8.74493
GOTERM_BP_FAT	GO:0022403~cell cycle phase	43	2.75464	0.00509142	DBF4, KNTC1, CETN2, ANLN, CEP55, SLFN1, SPC25, NCAPH, RSPH1, KATNA1, KRT7, INCENP, TUBB5, CDCA2, MNS1, H2AFX, ASPM, TFDP1, CDCA3, CDC6, CDK1, SGOL1, PAPD7, TPX2, NUSAP1, BIRC5, NDC80, CDC20, RPS6, NCAPD2, CENPH, RAD51, CCNB1, CCND1, MAD2L1, TIMELESS, SPAG5, PLK1, FTSJD2, MAPRE2, ID4, AKAP8, STMN1	1160	328	13588	1.53565	1	0.0784247	8.90061
GOTERM_BP_FAT	GO:0048660~regulation of smooth muscle cell proliferation	7	0.44843	0.00518371	BMP4, MYD88, NOTCH4, VEGFA, TGM2, HBEGF, CALCRL	1160	20	13588	4.09983	1	0.0794339	9.05481
GOTERM_BP_FAT	GO:0002698~negative regulation of immune effector process	7	0.44843	0.00518371	PTPN6, PTPRC, FCGR2B, HMOX1, CLEC2D, SERPING1, IL7R	1160	20	13588	4.09983	1	0.0794339	9.05481
GOTERM_BP_FAT	GO:0042590~antigen processing and presentation of exogenous peptide antigen via MHC class I	4	0.256246	0.00542757	H2-K1, FCGR1, FCGR3, TAPBP	1160	5	13588	9.37103	1	0.0826514	9.46109
GOTERM_BP_FAT	GO:0045080~positive regulation of chemokine biosynthetic process	4	0.256246	0.00542757	MYD88, IFNG, TLR3, IL1B	1160	5	13588	9.37103	1	0.0826514	9.46109
GOTERM_BP_FAT	GO:0009968~negative regulation of signal transduction	26	1.6656	0.00542842	TWSG1, NFKBID, NFKBIA, GPC3, IL1B, SOX17, PTPN6, PTPRC, SOCS3, CD3E, SOCS1, IGF1, RGS16, CISH, DDIT4, THY1, CYP7B1, CCND1, RGS1, TRIM33, AIDA, RGS3, ADRA1A, WIF1, RGS9, ARAP3	1160	171	13588	1.78104	1	0.0822973	9.4625
GOTERM_BP_FAT	GO:0010975~regulation of neuron projection development	11	0.704676	0.00548762	AMIGO1, NRP1, SEMA4F, TNFRSF12A, EFNA1, ULK2, MAPT, NTRK2, SEMA3A, KNDC1, THY1	1160	47	13588	2.74153	1	0.0827918	9.56086
GOTERM_BP_FAT	GO:0043627~response to estrogen stimulus	9	0.576553	0.00551021	WNT2, SPRR2A1, HMOX1, CFTR, RCAN1, AREG, MMP14, TIMP3, MMP13	1160	33	13588	3.19467	1	0.0827539	9.59837
GOTERM_BP_FAT	GO:0032680~regulation of tumor necrosis factor production	8	0.512492	0.00626014	MYD88, TLR1, TLR2, BCL3, TLR3, CLEC7A, CD14, FCGR3	1160	27	13588	3.47075	1	0.093101	10.8353
GOTERM_BP_FAT	GO:0051494~negative regulation of cytoskeleton organization	11	0.704676	0.00641429	DBNL, PFN1, GSN, MAPT, TMOD3, TMSB10, RDX, STMN1, MID1IP1, KANK3, KANK4	1160	48	13588	2.68441	1	0.0948759	11.0875
GOTERM_BP_FAT	GO:0001890~placenta development	16	1.02498	0.00643017	CEBPB, EPAS1, SOCS3, IL11RA1, RPS6, BIRC2, IL10, JUNB, WNT2, VCAM1, PLK4, KRT19, HIF1A, ADM, KRT8, CYR61	1160	87	13588	2.15426	1	0.0946907	11.1135
GOTERM_BP_FAT	GO:0048661~positive regulation of smooth muscle cell proliferation	6	0.384369	0.00650339	MYD88, NOTCH4, VEGFA, TGM2, HBEGF, CALCRL	1160	15	13588	4.68552	1	0.095309	11.233
GOTERM_BP_FAT	GO:0035272~exocrine system development	10	0.640615	0.00667308	TWSG1, IL6, TNF, FGF7, NRP1, TGM2, SEMA3C, IGF1, SEMA3A, SHH	1160	41	13588	2.85702	1	0.0972622	11.5095
GOTERM_BP_FAT	GO:0030199~collagen fibril organization	7	0.44843	0.00674195	TNXB, COL3A1, LOX, ADAMTS2, COL5A2, COL5A1, DPT	1160	21	13588	3.9046	1	0.0978021	11.6215
GOTERM_BP_FAT	GO:0030099~myeloid cell differentiation	17	1.08905	0.00696216	BMP4, CSF2, TNF, EPAS1, HCLS1, RELB, PML, CBFA2T3, RPS6, TIMP1, HBA-A1, ALAS2, IRF8, VEGFA, CD300LF, TGFBR3, MB	1160	96	13588	2.07432	1	0.100415	11.9786
GOTERM_BP_FAT	GO:0042493~response to drug	16	1.02498	0.00715727	S100A4, SNCA, TLR2, CFTR, RAD54L, DDIT3, ALDH1A1, WNT2, ABP1, FOS, EI24, HMGCS2, ABCB1B, LCK, ADRA1A, RAD54B	1160	88	13588	2.12978	1	0.102657	12.2939
GOTERM_BP_FAT	GO:0040007~growth	28	1.79372	0.00720135	UBE3A, CSF1, BCL2L1, IL7R, TIMP3, TENC1, SHH, LY6E, TNN, SEPP1, ERCC1, BMP4, GATM, PSAP, IGF1, PLAUR, CCL11, INHBA, ADM, ULK2, ADRA1A, HBEGF, TGFBR3, AREG, BMPR1B, EMP3, GAP43, BMP6	1160	193	13588	1.69941	1	0.102827	12.365
GOTERM_BP_FAT	GO:0051960~regulation of nervous system development	23	1.47341	0.0072042	IRX3, NRP1, EFNA1, TNFRSF12A, FOXA1, IGF1, DLL1, MEIS1, TRF, SHH, TTC3, THY1, AMIGO1, SEMA4F, MAPT, ULK2, IFNG, NTRK2, ID4, RHOC, SEMA3A, KNDC1, ASPM	1160	148	13588	1.82039	1	0.102439	12.3696
GOTERM_BP_FAT	GO:0055080~cation homeostasis	27	1.72966	0.00725932	CCL2, ATOX1, HEXB, EDN1, TRF, CALCA, EDNRB, SLC11A1, ALAS2, SLC24A3, HAMP, APOE, MT2, TGM2, IL1B, MT1, CUTC, PTPRC, SGK1, CSRP3, PRKCB, SOD2, SLC26A4, HIF1A, LCK, ADRA1A, XCL1	1160	184	13588	1.71887	1	0.102756	12.4584
GOTERM_BP_FAT	GO:0002221~pattern recognition receptor signaling pathway	5	0.320307	0.0072737	MYD88, TLR2, UNC93B1, NFKBIA, CLEC7A	1160	10	13588	5.8569	1	0.102526	12.4816
GOTERM_BP_FAT	GO:0043368~positive T cell selection	5	0.320307	0.0072737	PTPRC, CD3D, ZAP70, H2-DMA, CD74	1160	10	13588	5.8569	1	0.102526	12.4816
GOTERM_BP_FAT	GO:0006270~DNA replication initiation	5	0.320307	0.0072737	CDC45, MCM2, MCM4, MCM5, MCM6	1160	10	13588	5.8569	1	0.102526	12.4816
GOTERM_BP_FAT	GO:0043383~negative T cell selection	5	0.320307	0.0072737	PTPRC, CD3E, ZAP70, FAS, CD74	1160	10	13588	5.8569	1	0.102526	12.4816
GOTERM_BP_FAT	GO:0042572~retinol metabolic process	5	0.320307	0.0072737	ALDH1A1, RBP4, LRAT, RBP1, ADH1	1160	10	13588	5.8569	1	0.102526	12.4816
GOTERM_BP_FAT	GO:0042116~macrophage activation	5	0.320307	0.0072737	SLC11A1, SBNO2, SNCA, CX3CR1, TLR1	1160	10	13588	5.8569	1	0.102526	12.4816
GOTERM_BP_FAT	GO:0042098~T cell proliferation	8	0.512492	0.00774457	PTPRC, SLC11A1, CD86, CXCR4, MALT1, IL15, RPS6, CXCL12	1160	28	13588	3.3468	1	0.108368	13.2366
GOTERM_BP_FAT	GO:0006917~induction of apoptosis	25	1.60154	0.00785518	TNF, PML, RRM2B, GCH1, CASP4, APOE, CASP7, HMOX1, SHISA5, TGM2, BCL3, NGFRAP1, FAS, CASP1, PTPN6, CEBPB, CD3E, FCGR1, FCGR3, EI24, NUPR1, LCK, RIPK3, APAF1, IFI204	1160	167	13588	1.75356	1	0.109387	13.413
GOTERM_BP_FAT	GO:0012502~induction of programmed cell death	25	1.60154	0.00785518	TNF, PML, RRM2B, GCH1, CASP4, APOE, CASP7, HMOX1, SHISA5, TGM2, BCL3, NGFRAP1, FAS, CASP1, PTPN6, CEBPB, CD3E, FCGR1, FCGR3, EI24, NUPR1, LCK, RIPK3, APAF1, IFI204	1160	167	13588	1.75356	1	0.109387	13.413
GOTERM_BP_FAT	GO:0046651~lymphocyte proliferation	10	0.640615	0.0078654	PTPRC, SLC11A1, CD86, CXCR4, MALT1, IL15, IL7R, RPS6, IMPDH1, CXCL12	1160	42	13588	2.789	1	0.109079	13.4293
GOTERM_BP_FAT	GO:0050727~regulation of inflammatory response	12	0.768738	0.00793288	CALCA, ZFP36, SBNO2, FCGR2B, C3, CD276, TGM2, SERPING1, IDO1, NT5E, FCGR1, FCGR3	1160	57	13588	2.46606	1	0.109521	13.5368
GOTERM_BP_FAT	GO:0001503~ossification	18	1.15311	0.00813015	BMP4, BMP3, TWSG1, PDLIM7, H2-M3, MGP, IGF1, MMP14, MMP13, SHH, CTGF, SORT1, UBD, COL1A1, GPNMB, IGFBP3, BMP6, SPP1	1160	106	13588	1.98913	1	0.111647	13.8502
GOTERM_BP_FAT	GO:0048585~negative regulation of response to stimulus	13	0.832799	0.00816614	ZFP36, PTPRC, PTPN6, SOCS3, SOCS1, CD276, SERPING1, IL7R, FCGR2B, AIDA, CLEC2D, IL1B, NT5E	1160	65	13588	2.34276	1	0.111667	13.9073
GOTERM_BP_FAT	GO:0009891~positive regulation of biosynthetic process	65	4.164	0.00840298	E2F1, GPBP1, TLR1, TLR2, TLR3, ZEB1, TLR6, TLR7, SHH, IL10, ZXDA, FOS, MYD88, IFNG, IL1B, YAP1, RBPJL, TOP2A, SERTAD1, EGR1, CIITA, EGR2, CD3E, ARNTL, HMGA1, DDIT3, OSM, INHBA, HIF1A, KRT17, VEGFA, HMGB2, TNF, UBE3A, KLRK1, TCF21, SLC11A1, C1QTNF2, BCL3, NKX2-1, PTX3, TFDP1, BMP4, BMP3, IL6, CEBPB, EPAS1, TBX3, H2-M3, FOXA1, MAML2, IGF1, CENPK, STAT3, FCGR3, SOD2, MEOX1, CSRNP1, GTF2F2, IRF8, IRF…	1160	557	13588	1.36696	1	0.11427	14.282
GOTERM_BP_FAT	GO:0060284~regulation of cell development	24	1.53748	0.00845284	BMP4, IRX3, NRP1, TBX3, EFNA1, TNFRSF12A, FOXA1, DLL1, MEIS1, SHH, TTC3, THY1, AMIGO1, SEMA4F, MAPT, ULK2, NTRK2, TGFBR3, ID4, RHOC, SEMA3A, IGFBP3, KNDC1, ASPM	1160	159	13588	1.76812	1	0.114456	14.3607
GOTERM_BP_FAT	GO:0031667~response to nutrient levels	19	1.21717	0.00846938	SOAT2, GATM, NUAK2, CFB, MGP, VARS, DDIT3, HMGCS2, ADH1, HMOX1, TEK, COL1A1, CP, TIE1, DDAH2, KLF4, ANGPTL4, MEST, RPL36AL	1160	115	13588	1.93532	1	0.114216	14.3867
GOTERM_BP_FAT	GO:0007411~axon guidance	17	1.08905	0.00849116	EGR2, NRP1, CXCL12, SHH, ALCAM, SEMA5A, NRCAM, EPHA7, CXCR4, ANK3, SEMA4F, NKX2-1, SEMA3A, BMPR1B, APBB1, GAP43, MYH10	1160	98	13588	2.03198	1	0.114045	14.4211
GOTERM_BP_FAT	GO:0051094~positive regulation of developmental process	30	1.92184	0.00851867	IRX3, TNF, TNFRSF12A, CSF1, FST, CX3CL1, IL7R, SHH, CD74, CALCA, MAPT, ZAP70, IL1B, IL1A, SH3PXD2B, BMP4, PTPRC, IL6, SOCS3, FOXA1, CD276, JUNB, AMIGO1, HIF1A, KRT17, LCK, H2-AA, H2-DMA, IGFBP3, IFI204	1160	214	13588	1.64212	1	0.113948	14.4644
GOTERM_BP_FAT	GO:0003018~vascular process in circulatory system	11	0.704676	0.00862809	WNT2, KNG1, CALCA, ACTA2, APOE, EDN1, VEGFA, ADRA1A, CFTR, SOD2, GCH1	1160	50	13588	2.57703	1	0.114881	14.6366
GOTERM_BP_FAT	GO:0002027~regulation of heart rate	6	0.384369	0.00880495	CALCA, IRX5, EPAS1, ADRA1A, SEMA3A, MYH6	1160	16	13588	4.39267	1	0.11665	14.9143
GOTERM_BP_FAT	GO:0051101~regulation of DNA binding	14	0.896861	0.00921146	HMGB2, TNF, NFKBID, RUNX1T1, TLR2, NFKBIA, TLR3, MALT1, SHH, DDIT3, MYD88, HMOX1, TGFBR3, CAT	1160	74	13588	2.21612	1	0.12125	15.5494
GOTERM_BP_FAT	GO:0032943~mononuclear cell proliferation	10	0.640615	0.00921323	PTPRC, SLC11A1, CD86, CXCR4, MALT1, IL15, IL7R, RPS6, IMPDH1, CXCL12	1160	43	13588	2.72414	1	0.120808	15.5521
GOTERM_BP_FAT	GO:0070661~leukocyte proliferation	10	0.640615	0.00921323	PTPRC, SLC11A1, CD86, CXCR4, MALT1, IL15, IL7R, RPS6, IMPDH1, CXCL12	1160	43	13588	2.72414	1	0.120808	15.5521
GOTERM_BP_FAT	GO:0009636~response to toxin	8	0.512492	0.00947333	DDC, NUPR1, CYP2F2, PON1, MT2, EPHX1, MT1, FAS	1160	29	13588	3.23139	1	0.123542	15.9561
GOTERM_BP_FAT	GO:0051046~regulation of secretion	20	1.28123	0.00949143	RAB3A, RBP4, IL6, TNF, PANX1, EDN1, SNCA, DPH3, PFKM, NIACR1, OSM, HMOX1, IFNG, NTRK2, IL1B, SYTL2, LGI3, CASP1, SRGN, SCAMP5	1160	125	13588	1.87421	1	0.123295	15.9841
GOTERM_BP_FAT	GO:0045089~positive regulation of innate immune response	9	0.576553	0.00956345	MYD88, CADM1, H2-M3, TLR2, KLRK1, UNC93B1, NFKBIA, CLEC7A, LAG3	1160	36	13588	2.92845	1	0.123705	16.0956
GOTERM_BP_FAT	GO:0008361~regulation of cell size	18	1.15311	0.00977182	NRP1, CCDC85B, TNFRSF12A, ZMAT3, PML, IL7R, EI24, KRT17, SEMA4F, MAPT, ULK2, CFL1, ADRA1A, TNN, SEMA3A, EMP3, APBB1, SERTAD1	1160	108	13588	1.9523	1	0.125762	16.4174
GOTERM_BP_FAT	GO:0060341~regulation of cellular localization	24	1.53748	0.00978769	NCBP2, RAB3A, RBP4, IL6, TNF, PANX1, TNNC1, PKIG, EDN1, SNCA, DPH3, PFKM, NIACR1, SHH, OSM, HMOX1, IFNG, NTRK2, IL1B, LGI3, CASP1, LCP1, SRGN, SCAMP5	1160	161	13588	1.74616	1	0.125483	16.4418
GOTERM_BP_FAT	GO:0030003~cellular cation homeostasis	23	1.47341	0.00979523	PTPRC, SGK1, CCL2, ATOX1, HEXB, EDN1, CSRP3, TRF, PRKCB, CALCA, SLC11A1, ALAS2, HIF1A, SLC24A3, APOE, HAMP, LCK, TGM2, MT2, MT1, IL1B, ADRA1A, XCL1	1160	152	13588	1.77248	1	0.125106	16.4535
GOTERM_BP_FAT	GO:0000279~M phase	37	2.37028	0.00998007	KNTC1, CETN2, ANLN, CEP55, SPC25, NCAPH, RSPH1, KATNA1, INCENP, TUBB5, CDCA2, MNS1, H2AFX, ASPM, CDCA3, CDC6, CDK1, SGOL1, PAPD7, TPX2, NUSAP1, BIRC5, NDC80, CDC20, RPS6, NCAPD2, RAD51, CENPH, CCNB1, MAD2L1, TIMELESS, SPAG5, PLK1, FTSJD2, MAPRE2, AKAP8, STMN1	1160	283	13588	1.53149	1	0.126849	16.7378
GOTERM_BP_FAT	GO:0003006~reproductive developmental process	35	2.24215	0.0100728	RBP4, HMGB2, TDRD7, UBE3A, TNC, FKBP4, CSF1, FST, BCL2L1, CXCL12, SHH, CALCA, TCF21, CXCR4, NKX2-1, STRBP, PPP2R2B, ERCC1, BMP4, TBX3, PSAP, FOXA1, IL11RA1, IGF1, MMP14, JUNB, BBS2, NME5, CYP7B1, SFRP1, VEGFA, ROR2, PRM1, AREG, BMPR1B	1160	264	13588	1.55296	1	0.127482	16.8801
GOTERM_BP_FAT	GO:0060600~dichotomous subdivision of an epithelial terminal unit	4	0.256246	0.0101686	NRP1, SEMA3C, SEMA3A, AREG	1160	6	13588	7.8092	1	0.128147	17.0269
GOTERM_BP_FAT	GO:0031328~positive regulation of cellular biosynthetic process	64	4.09994	0.0102504	E2F1, GPBP1, TLR1, TLR2, TLR3, ZEB1, TLR6, TLR7, SHH, ZXDA, FOS, MYD88, IFNG, IL1B, YAP1, RBPJL, TOP2A, SERTAD1, EGR1, CIITA, EGR2, CD3E, ARNTL, HMGA1, DDIT3, OSM, INHBA, HIF1A, KRT17, VEGFA, HMGB2, TNF, UBE3A, KLRK1, TCF21, SLC11A1, C1QTNF2, BCL3, NKX2-1, PTX3, TFDP1, BMP4, BMP3, IL6, CEBPB, TBX3, H2-M3, EPAS1, FOXA1, MAML2, IGF1, CENPK, STAT3, FCGR3, SOD2, MEOX1, CSRNP1, GTF2F2, IRF8, IRF1, KLF…	1160	552	13588	1.35812	1	0.12864	17.152
GOTERM_BP_FAT	GO:0051090~regulation of transcription factor activity	12	0.768738	0.0102963	TNF, MYD88, NFKBID, HMOX1, TLR2, TGFBR3, TLR3, NFKBIA, MALT1, CAT, DDIT3, SHH	1160	59	13588	2.38247	1	0.12871	17.2222
GOTERM_BP_FAT	GO:0032642~regulation of chemokine production	5	0.320307	0.0106671	IL6, MYD88, IFNG, TLR3, IL1B	1160	11	13588	5.32445	1	0.132563	17.7867
GOTERM_BP_FAT	GO:0005976~polysaccharide metabolic process	16	1.02498	0.0107474	CHIA, MAMDC2, NDST1, SPOCK2, FBN1, HEXB, CHI3L1, PGLYRP1, CERCAM, HS2ST1, B3GNT8, LYVE1, PPP1R3C, GLT25D2, GYG, ITIH4	1160	92	13588	2.03718	1	0.133016	17.9086
GOTERM_BP_FAT	GO:0007409~axonogenesis	24	1.53748	0.0112883	RAB3A, NRP1, EGR2, WNT3A, NRN1, CXCL12, SHH, ALCAM, NRCAM, AMIGO1, SEMA5A, EPHA7, SEMA4F, CXCR4, ANK3, ULK2, NKX2-1, TNN, STMN1, SEMA3A, BMPR1B, APBB1, GAP43, MYH10	1160	163	13588	1.72473	1	0.138758	18.7243
GOTERM_BP_FAT	GO:0051250~negative regulation of lymphocyte activation	11	0.704676	0.0113849	PTPN6, NFKBID, FCGR2B, CD274, CD276, FAS, IDO1, LAG3, CD74, IL10, SHH	1160	52	13588	2.47792	1	0.139366	18.8693
GOTERM_BP_FAT	GO:0050708~regulation of protein secretion	8	0.512492	0.0114679	RBP4, TNF, PANX1, IFNG, DPH3, CASP1, SRGN, SCAMP5	1160	30	13588	3.12368	1	0.139814	18.9935
GOTERM_BP_FAT	GO:0002889~regulation of immunoglobulin mediated immune response	8	0.512492	0.0114679	PTPN6, PTPRC, FCGR2B, C3, HPX, IFNG, FCGR1, FCGR3	1160	30	13588	3.12368	1	0.139814	18.9935
GOTERM_BP_FAT	GO:0002712~regulation of B cell mediated immunity	8	0.512492	0.0114679	PTPN6, PTPRC, FCGR2B, C3, HPX, IFNG, FCGR1, FCGR3	1160	30	13588	3.12368	1	0.139814	18.9935
GOTERM_BP_FAT	GO:0032729~positive regulation of interferon-gamma production	6	0.384369	0.0116128	SLC11A1, H2-M3, CD3E, KLRK1, BCL3, H2-Q7, H2-Q8	1160	17	13588	4.13428	1	0.140959	19.2101
GOTERM_BP_FAT	GO:0030593~neutrophil chemotaxis	6	0.384369	0.0116128	CXCL2, IFNG, IL1B, CSF3R, CX3CL1, FCGR3	1160	17	13588	4.13428	1	0.140959	19.2101
GOTERM_BP_FAT	GO:0043408~regulation of MAPKKK cascade	16	1.02498	0.0118352	PTPRC, PTPN6, IL6, TNXB, TNF, PSAP, TLR3, LPAR3, ZEB2, LPAR1, TLR6, OSM, MYD88, AIDA, IL1B, ADRA1A	1160	93	13588	2.01528	1	0.142966	19.5415
GOTERM_BP_FAT	GO:0051099~positive regulation of binding	10	0.640615	0.0124233	HMGB2, TNF, MYD88, TLR2, TGFBR3, TLR3, MALT1, DPH3, CAT, SHH	1160	45	13588	2.60307	1	0.14903	20.4115
GOTERM_BP_FAT	GO:0060562~epithelial tube morphogenesis	18	1.15311	0.0127175	BMP4, TBX3, CSF1, NPNT, PML, ZEB2, SHH, FZD6, GZF1, CCL11, PFN1, TCF21, GPC3, TIMELESS, ADM, CFL1, APAF1, AREG	1160	111	13588	1.89953	1	0.151768	20.8434
GOTERM_BP_FAT	GO:0050730~regulation of peptidyl-tyrosine phosphorylation	11	0.704676	0.0129907	OSM, PTPN6, PTPRC, IL6, HPX, CD3E, PDGFA, HCLS1, IFNG, SOCS1, MLST8	1160	53	13588	2.43116	1	0.154247	21.2425
GOTERM_BP_FAT	GO:0045792~negative regulation of cell size	11	0.704676	0.0129907	EI24, NRP1, SEMA4F, CCDC85B, ULK2, ZMAT3, CFL1, PML, SEMA3A, APBB1, SERTAD1	1160	53	13588	2.43116	1	0.154247	21.2425
GOTERM_BP_FAT	GO:0045444~fat cell differentiation	12	0.768738	0.0131657	SCD1, STEAP4, BBS2, ALDH6A1, CCND1, CEBPB, LRG1, BBS9, SOCS1, RUNX1T1, SDF4, MB	1160	61	13588	2.30435	1	0.15563	21.4971
GOTERM_BP_FAT	GO:0032496~response to lipopolysaccharide	9	0.576553	0.0132857	SLC11A1, THBD, MYD88, PLCG2, IL1B, NFKBIA, IDO1, STAT1, CD14	1160	38	13588	2.77432	1	0.156402	21.6713
GOTERM_BP_FAT	GO:0000904~cell morphogenesis involved in differentiation	29	1.85778	0.0133766	RAB3A, NRP1, WNT3A, NRN1, CXCL12, SHH, SEMA5A, NRCAM, ALCAM, DAB2, ANK3, CXCR4, KRT8, NKX2-1, TNN, SEMA3A, COL18A1, EGR2, AMIGO1, EPHA7, HIF1A, SEMA4F, ULK2, ANTXR1, STMN1, BMPR1B, APBB1, GAP43, MYH10	1160	212	13588	1.60236	1	0.156853	21.8029
GOTERM_BP_FAT	GO:0050679~positive regulation of epithelial cell proliferation	8	0.512492	0.0137492	CYP7B1, IL6, FGF7, GRN, VEGFA, FGF1, SHH, FOXP1	1160	31	13588	3.02291	1	0.160333	22.3405
GOTERM_BP_FAT	GO:0007242~intracellular signaling cascade	98	6.27803	0.0138221	CTNNAL1, ADCY8, EFNA1, EDN1, TLR1, IQGAP3, LPAR3, LPAR1, TLR6, SIRPB1A, ARL11, DIRAS2, MYD88, CTGF, KIFAP3, IFNG, RAPGEF6, PIK3CA, H2AFX, DBNL, STMN2, SOCS3, ROCK2, SOCS1, RND3, LAT2, RASGRF1, RIPK3, ROR2, STMN1, ASB13, CD74, SLC11A1, RAC2, ZAP70, CDC42EP4, ITK, PTPN6, RAB8A, MALT1, VAV1, LAT, ADAP2, NOTCH4, PLCG2, ADRA1A, RGS9, NDST1, DAXX, TENC1, MCF2L, HMOX1, RASL10B, MT2, MT1, RHOC, CALCRL, E…	1160	915	13588	1.25459	1	0.160572	22.4452
GOTERM_BP_FAT	GO:0042060~wound healing	18	1.15311	0.013841	KNG1, F10, PLEK, GATM, F13A1, EFEMP2, SERPING1, CX3CL1, TIMP3, SHH, PLAUR, SLC11A1, HIF1A, THBD, PECAM1, HBEGF, GAP43, MYH10	1160	112	13588	1.88257	1	0.160233	22.4724
GOTERM_BP_FAT	GO:0048608~reproductive structure development	20	1.28123	0.0141729	BMP4, RBP4, HMGB2, PSAP, UBE3A, FKBP4, TNC, FOXA1, FST, IGF1, BCL2L1, MMP14, SHH, CYP7B1, TCF21, SFRP1, VEGFA, NKX2-1, BMPR1B, ERCC1	1160	130	13588	1.80212	1	0.163219	22.9475
GOTERM_BP_FAT	GO:0035282~segmentation	11	0.704676	0.0147608	EGR2, TBX3, SFRP1, IFITM1, MEOX2, MEOX1, SFRP2, WNT3A, ROR2, ZEB2, DLL1	1160	54	13588	2.38614	1	0.168864	23.7823
GOTERM_BP_FAT	GO:0006508~proteolysis	109	6.9827	0.0147962	LGMN, KLK1B5, PPP2R5C, ENPEP, MMP3, C1QC, SHH, CNOT4, CFP, HTRA3, CDCA3, F10, SOCS3, C4B, SOCS1, TRY10, ENC1, SERPING1, C1QA, C1QB, UHRF1, TRIM33, 1110018G07RIK, PSMA5, TNFAIP3, ADAMTS2, ADAMTS4, ASPRV1, PAMR1, UBA7, MME, CTSA, ASB13, PSMB1, PSMB2, RNF167, SRGN, CTRL, CFB, HC, UBE2L6, CDC20, MALT1, TINAGL1, TINAG, FURIN, PSMB8, PSMB9, CD55, GM5077, CRBN, SPCS3, FTSJD2, PLAU, USP18, CASP4, MAP1LC3…	1160	1034	13588	1.23482	1	0.168676	23.8324
GOTERM_BP_FAT	GO:0010639~negative regulation of organelle organization	12	0.768738	0.0148096	DBNL, PFN1, MAD2L1, GSN, MAPT, TMOD3, TMSB10, RDX, STMN1, MID1IP1, KANK3, KANK4	1160	62	13588	2.26719	1	0.168259	23.8512
GOTERM_BP_FAT	GO:0002275~myeloid cell activation during immune response	5	0.320307	0.014936	LAT, SBNO2, LAT2, CX3CR1, MYO1F	1160	12	13588	4.88075	1	0.169018	24.0295
GOTERM_BP_FAT	GO:0032755~positive regulation of interleukin-6 production	6	0.384369	0.0149723	TNF, MYD88, TLR2, TLR3, IL1B, TLR7	1160	18	13588	3.9046	1	0.16884	24.0806
GOTERM_BP_FAT	GO:0006979~response to oxidative stress	15	0.960922	0.0150036	GATM, EPAS1, ATOX1, PTGS1, SNCA, RRM2B, MMP14, DDIT3, SOD2, NME5, HIF1A, APOE, HMOX1, COL1A1, CAT	1160	87	13588	2.01962	1	0.168612	24.1247
GOTERM_BP_FAT	GO:0051789~response to protein stimulus	15	0.960922	0.0150036	EGR1, CFB, BCL2L1, VARS, TTC3, DDIT3, FOS, CCND1, EIF4A2, IFNG, FAS, EIF2AK2, DDAH2, PPP1R15A, CYR61	1160	87	13588	2.01962	1	0.168612	24.1247
GOTERM_BP_FAT	GO:0010648~negative regulation of cell communication	26	1.6656	0.0152601	TWSG1, NFKBID, NFKBIA, GPC3, IL1B, SOX17, PTPN6, PTPRC, SOCS3, CD3E, SOCS1, IGF1, RGS16, CISH, DDIT4, THY1, CYP7B1, CCND1, RGS1, TRIM33, AIDA, RGS3, ADRA1A, WIF1, RGS9, ARAP3	1160	186	13588	1.63741	1	0.170697	24.4847
GOTERM_BP_FAT	GO:0050770~regulation of axonogenesis	9	0.576553	0.0154995	AMIGO1, NRP1, SEMA4F, TNFRSF12A, EFNA1, ULK2, MAPT, SEMA3A, THY1	1160	39	13588	2.70318	1	0.172587	24.8192
GOTERM_BP_FAT	GO:0007167~enzyme linked receptor protein signaling pathway	35	2.24215	0.0161903	TWSG1, NRP1, CCL2, FGF7, ACVRL1, NDST1, PDGFA, EFNA1, LTBP4, FST, PML, MYD88, CTGF, TEK, ANGPT1, FGF1, BMP4, AXL, IGF1, EPHA1, STAT3, LAT, EPHA7, CSRNP1, VEGFA, NTRK2, HBEGF, ROR2, TGFBR3, AKAP7, PPM1L, BMPR1B, HPGD, ENG, BMP6	1160	273	13588	1.50177	1	0.179025	25.7768
GOTERM_BP_FAT	GO:0033077~T cell differentiation in the thymus	8	0.512492	0.0163377	PTPRC, CD3D, CD3E, ZAP70, FAS, RPS6, H2-DMA, CD74	1160	32	13588	2.92845	1	0.179934	25.9797
GOTERM_BP_FAT	GO:0045582~positive regulation of T cell differentiation	8	0.512492	0.0163377	PTPRC, IL6, LCK, ZAP70, H2-AA, IL7R, H2-DMA, CD74	1160	32	13588	2.92845	1	0.179934	25.9797
GOTERM_BP_FAT	GO:0051271~negative regulation of cell motion	8	0.512492	0.0163377	EGFL7, TGFBR3, TMOD3, SEMA3A, TIE1, ARAP3, SHH, THY1	1160	32	13588	2.92845	1	0.179934	25.9797
GOTERM_BP_FAT	GO:0030308~negative regulation of cell growth	10	0.640615	0.016399	EI24, NRP1, SEMA4F, CCDC85B, ULK2, ZMAT3, PML, SEMA3A, APBB1, SERTAD1	1160	47	13588	2.4923	1	0.179974	26.0638
GOTERM_BP_FAT	GO:0043410~positive regulation of MAPKKK cascade	10	0.640615	0.016399	OSM, PTPRC, IL6, TNF, MYD88, ADRA1A, TLR3, IL1B, LPAR3, LPAR1	1160	47	13588	2.4923	1	0.179974	26.0638
GOTERM_BP_FAT	GO:0007585~respiratory gaseous exchange	7	0.44843	0.0164146	MAN2A1, RAB3A, NDST1, EDN1, SFTPC, SFTPA1, SFTPB	1160	25	13588	3.27986	1	0.179558	26.0852
GOTERM_BP_FAT	GO:0051092~positive regulation of NF-kappaB transcription factor activity	7	0.44843	0.0164146	TNF, MYD88, TLR2, TGFBR3, TLR3, MALT1, CAT	1160	25	13588	3.27986	1	0.179558	26.0852
GOTERM_BP_FAT	GO:0050767~regulation of neurogenesis	20	1.28123	0.0164893	IRX3, NRP1, TNFRSF12A, EFNA1, FOXA1, DLL1, MEIS1, SHH, TTC3, THY1, AMIGO1, SEMA4F, MAPT, ULK2, NTRK2, ID4, RHOC, SEMA3A, KNDC1, ASPM	1160	132	13588	1.77482	1	0.179733	26.1877
GOTERM_BP_FAT	GO:0045410~positive regulation of interleukin-6 biosynthetic process	4	0.256246	0.0166749	IFNG, TLR1, IL1B, TLR6	1160	7	13588	6.6936	1	0.181005	26.4417
GOTERM_BP_FAT	GO:0042634~regulation of hair cycle	4	0.256246	0.0166749	INHBA, TNF, KRT17, FST	1160	7	13588	6.6936	1	0.181005	26.4417
GOTERM_BP_FAT	GO:0002475~antigen processing and presentation via MHC class Ib	4	0.256246	0.0166749	H2-M3, TAP2, H2-Q7, H2-Q8, B2M	1160	7	13588	6.6936	1	0.181005	26.4417
GOTERM_BP_FAT	GO:0051797~regulation of hair follicle development	4	0.256246	0.0166749	INHBA, TNF, KRT17, FST	1160	7	13588	6.6936	1	0.181005	26.4417
GOTERM_BP_FAT	GO:0002224~toll-like receptor signaling pathway	4	0.256246	0.0166749	MYD88, TLR2, UNC93B1, NFKBIA	1160	7	13588	6.6936	1	0.181005	26.4417
GOTERM_BP_FAT	GO:0002287~alpha-beta T cell activation during immune response	4	0.256246	0.0166749	H2-M3, RELB, GADD45G, BCL3	1160	7	13588	6.6936	1	0.181005	26.4417
GOTERM_BP_FAT	GO:0006576~biogenic amine metabolic process	14	0.896861	0.0173009	CHKA, DDC, PAOX, KYNU, CYP2D22, EPAS1, SNCA, IDO1, OAZ2, LRAT, LY6E, FABP3, SMOX, PCYT1A	1160	80	13588	2.04991	1	0.186589	27.2921
GOTERM_BP_FAT	GO:0007398~ectoderm development	20	1.28123	0.0177531	FGF7, PDGFA, ELF5, PTGS1, FST, COL5A2, SCEL, SHH, COL5A1, FOXQ1, SPRR2A1, KRT17, SPRR1A, TGM1, TNFRSF19, COL1A1, ADAMTS2, KLF4, ASPRV1, TFDP1	1160	133	13588	1.76147	1	0.190414	27.9008
GOTERM_BP_FAT	GO:0033554~cellular response to stress	48	3.07495	0.0178602	KIF22, CLSPN, HMGB2, TNF, NUAK2, BLM, UNG, ZMAT3, SNCA, PML, RRM2B, MIF, MYD88, HMOX1, IFNG, BCL3, NSMCE2, H2AFX, CAT, ERRFI1, ERCC1, FEN1, ANGPTL4, CDK1, SGK1, EPAS1, LIG1, BRIP1, TREX1, RAD54L, ESCO2, DDIT3, SOD2, RAD51, CCND1, CDKN1A, UHRF1, HIF1A, NUPR1, TIMELESS, ROR2, FTSJD2, RAD54B, EIF2AK2, PPP1R15A, CHAF1B, APBB1, IFI204	1160	404	13588	1.39174	1	0.190862	28.0442
GOTERM_BP_FAT	GO:0051302~regulation of cell division	9	0.576553	0.0179682	FGF7, PDGFA, VEGFA, IL1B, CAT, FGF1, MDK, ASPM, IL1A	1160	40	13588	2.6356	1	0.191315	28.1886
GOTERM_BP_FAT	GO:0030218~erythrocyte differentiation	10	0.640615	0.0187031	BMP4, HBA-A1, ALAS2, EPAS1, HCLS1, VEGFA, TGFBR3, RPS6, TIMP1, MB	1160	48	13588	2.44037	1	0.197766	29.1637
GOTERM_BP_FAT	GO:0050880~regulation of blood vessel size	10	0.640615	0.0187031	WNT2, KNG1, CALCA, ACTA2, APOE, EDN1, ADRA1A, CFTR, SOD2, GCH1	1160	48	13588	2.44037	1	0.197766	29.1637
GOTERM_BP_FAT	GO:0035150~regulation of tube size	10	0.640615	0.0187031	WNT2, KNG1, CALCA, ACTA2, APOE, EDN1, ADRA1A, CFTR, SOD2, GCH1	1160	48	13588	2.44037	1	0.197766	29.1637
GOTERM_BP_FAT	GO:0007015~actin filament organization	11	0.704676	0.0188312	DBNL, CORO1A, PPP1R9A, ACTC1, ACTA1, AIF1, GSN, CFL1, ELN, WAS, LCP1	1160	56	13588	2.30092	1	0.198381	29.3323
GOTERM_BP_FAT	GO:0034637~cellular carbohydrate biosynthetic process	11	0.704676	0.0188312	GPD2, B3GNT8, RBP4, PPP1R3C, ATF3, GLT25D2, PLCG2, GYG, FBP2, CERCAM, HS2ST1	1160	56	13588	2.30092	1	0.198381	29.3323
GOTERM_BP_FAT	GO:0045428~regulation of nitric oxide biosynthetic process	6	0.384369	0.0189244	H2-M3, ARG2, TLR2, KLRK1, PTX3, SOD2	1160	19	13588	3.69909	1	0.19866	29.4548
GOTERM_BP_FAT	GO:0046632~alpha-beta T cell differentiation	6	0.384369	0.0189244	BLM, RELB, GADD45G, IRF1, ZAP70, BCL3	1160	19	13588	3.69909	1	0.19866	29.4548
GOTERM_BP_FAT	GO:0008544~epidermis development	19	1.21717	0.0191655	FGF7, PDGFA, PTGS1, FST, COL5A2, SCEL, SHH, COL5A1, FOXQ1, SPRR2A1, KRT17, SPRR1A, TGM1, TNFRSF19, COL1A1, ADAMTS2, KLF4, ASPRV1, TFDP1	1160	125	13588	1.7805	1	0.200332	29.7707
GOTERM_BP_FAT	GO:0010604~positive regulation of macromolecule metabolic process	70	4.4843	0.0197395	E2F1, GPBP1, TLR1, TLR3, ZEB1, TLR6, TLR7, SHH, IL10, ZXDA, FOS, MYD88, GPC3, IFNG, IL1B, MLST8, YAP1, FGF1, RBPJL, TOP2A, SERTAD1, EGR1, CIITA, EGR2, CD3E, ARNTL, HMGA1, DDIT3, OSM, INHBA, HIF1A, KRT17, TNFSF13B, VEGFA, CSF2, HMGB2, TNF, UBE3A, PML, TCF21, SLC11A1, C1QTNF2, BCL3, NKX2-1, TFDP1, BMP4, PTPRC, BMP3, IL6, CEBPB, EPAS1, TBX3, HCLS1, FOXA1, MAML2, IGF1, CENPK, STAT3, FCGR3, MEOX1, HPX…	1160	633	13588	1.29536	1	0.205105	30.5176
GOTERM_BP_FAT	GO:0050673~epithelial cell proliferation	7	0.44843	0.0198394	BMP4, CCND1, IL6, TNF, CEBPB, AREG, SHH	1160	26	13588	3.15371	1	0.20542	30.6468
GOTERM_BP_FAT	GO:0060740~prostate gland epithelium morphogenesis	7	0.44843	0.0198394	BMP4, CYP7B1, SFRP1, TNC, FOXA1, IGF1, SHH	1160	26	13588	3.15371	1	0.20542	30.6468
GOTERM_BP_FAT	GO:0010557~positive regulation of macromolecule biosynthetic process	60	3.84369	0.0201219	E2F1, GPBP1, TLR1, TLR3, ZEB1, TLR6, TLR7, SHH, IL10, ZXDA, FOS, MYD88, IFNG, IL1B, YAP1, TOP2A, RBPJL, SERTAD1, EGR1, CIITA, EGR2, CD3E, ARNTL, HMGA1, DDIT3, OSM, INHBA, HIF1A, KRT17, VEGFA, HMGB2, TNF, UBE3A, TCF21, SLC11A1, C1QTNF2, BCL3, NKX2-1, TFDP1, BMP4, BMP3, IL6, CEBPB, TBX3, EPAS1, FOXA1, MAML2, IGF1, CENPK, STAT3, FCGR3, MEOX1, CSRNP1, GTF2F2, IRF8, IRF1, KLF2, APBB1, KLF4, NFIB	1160	530	13588	1.32609	1	0.207423	31.011
GOTERM_BP_FAT	GO:0045408~regulation of interleukin-6 biosynthetic process	5	0.320307	0.0201437	CEBPB, IFNG, TLR1, IL1B, TLR6	1160	13	13588	4.50531	1	0.207008	31.0389
GOTERM_BP_FAT	GO:0050854~regulation of antigen receptor-mediated signaling pathway	5	0.320307	0.0201437	PTPN6, PTPRC, LCK, MALT1, THY1	1160	13	13588	4.50531	1	0.207008	31.0389
GOTERM_BP_FAT	GO:0002481~antigen processing and presentation of exogenous protein antigen via MHC class Ib, TAP-dependent	3	0.192184	0.0205707	H2-M3, TAP2, B2M	1160	3	13588	11.7138	1	0.210315	31.5857
GOTERM_BP_FAT	GO:0002477~antigen processing and presentation of exogenous peptide antigen via MHC class Ib	3	0.192184	0.0205707	H2-M3, TAP2, B2M	1160	3	13588	11.7138	1	0.210315	31.5857
GOTERM_BP_FAT	GO:0002238~response to molecule of fungal origin	3	0.192184	0.0205707	MYD88, TLR2, CLEC7A	1160	3	13588	11.7138	1	0.210315	31.5857
GOTERM_BP_FAT	GO:0060684~epithelial-mesenchymal cell signaling	3	0.192184	0.0205707	PDGFA, FOXA1, SHH	1160	3	13588	11.7138	1	0.210315	31.5857
GOTERM_BP_FAT	GO:0010632~regulation of epithelial cell migration	3	0.192184	0.0205707	HIF1A, TGFBR3, SEMA3A	1160	3	13588	11.7138	1	0.210315	31.5857
GOTERM_BP_FAT	GO:0001756~somitogenesis	9	0.576553	0.0207064	SFRP1, IFITM1, MEOX2, MEOX1, SFRP2, WNT3A, ROR2, ZEB2, DLL1	1160	41	13588	2.57132	1	0.210934	31.7586
GOTERM_BP_FAT	GO:0031344~regulation of cell projection organization	11	0.704676	0.02115	AMIGO1, NRP1, SEMA4F, TNFRSF12A, EFNA1, ULK2, MAPT, NTRK2, SEMA3A, KNDC1, THY1	1160	57	13588	2.26056	1	0.214341	32.3209
GOTERM_BP_FAT	GO:0007050~cell cycle arrest	11	0.704676	0.02115	CDKN1A, RASSF1, TBRG1, RPRM, PML, PMP22, SESN1, APBB1, DDIT3, SLFN1, MLF1	1160	57	13588	2.26056	1	0.214341	32.3209
GOTERM_BP_FAT	GO:0006875~cellular metal ion homeostasis	16	1.02498	0.0220402	PTPRC, SGK1, CCL2, HEXB, EDN1, CSRP3, PRKCB, CALCA, APOE, SLC24A3, LCK, TGM2, MT1, ADRA1A, IL1B, XCL1	1160	100	13588	1.87421	1	0.221721	33.4362
GOTERM_BP_FAT	GO:0048589~developmental growth	16	1.02498	0.0220402	BMP4, GATM, UBE3A, PSAP, CSF1, IGF1, TIMP3, SHH, PLAUR, CCL11, ADM, ULK2, HBEGF, AREG, BMPR1B, GAP43	1160	100	13588	1.87421	1	0.221721	33.4362
GOTERM_BP_FAT	GO:0060348~bone development	18	1.15311	0.022296	BMP4, BMP3, TWSG1, PDLIM7, H2-M3, MGP, IGF1, MMP14, MMP13, SHH, CTGF, SORT1, UBD, COL1A1, GPNMB, IGFBP3, BMP6, SPP1	1160	118	13588	1.78685	1	0.22336	33.7534
GOTERM_BP_FAT	GO:0006690~icosanoid metabolic process	8	0.512492	0.0225129	CYP2D22, PDPN, PTGES, ALOX12E, ALOX5AP, PTGS1, HPGD, CD74	1160	34	13588	2.75619	1	0.224641	34.0214
GOTERM_BP_FAT	GO:0051091~positive regulation of transcription factor activity	8	0.512492	0.0225129	TNF, MYD88, TLR2, TGFBR3, TLR3, MALT1, CAT, SHH	1160	34	13588	2.75619	1	0.224641	34.0214
GOTERM_BP_FAT	GO:0045621~positive regulation of lymphocyte differentiation	8	0.512492	0.0225129	PTPRC, IL6, LCK, ZAP70, H2-AA, IL7R, H2-DMA, CD74	1160	34	13588	2.75619	1	0.224641	34.0214
GOTERM_BP_FAT	GO:0060627~regulation of vesicle-mediated transport	14	0.896861	0.0229558	RAB3A, C3, CD63, FCGR1, FCGR3, SIRPB1A, SLC11A1, GPC3, FCGR2B, HMOX1, LGI3, CLEC7A, PTX3, SCAMP5	1160	83	13588	1.97582	1	0.227903	34.5652
GOTERM_BP_FAT	GO:0048568~embryonic organ development	31	1.98591	0.0229736	RBP4, NDST1, EFNA1, WNT3A, EDN1, ZEB1, IL10, SHH, WNT2, ALDH1A1, VCAM1, FOXF2, KRT8, CYR61, BMP4, CEBPB, MYO6, EPAS1, SOCS3, DLL1, GJB6, JUNB, DDIT3, FZD6, KRT19, PLK4, HIF1A, ADM, HOXB5, VEGFA, ROR2	1160	241	13588	1.50675	1	0.227408	34.5869
GOTERM_BP_FAT	GO:0033692~cellular polysaccharide biosynthetic process	6	0.384369	0.0235046	B3GNT8, PPP1R3C, GLT25D2, GYG, CERCAM, HS2ST1	1160	20	13588	3.51414	1	0.231398	35.2331
GOTERM_BP_FAT	GO:0060512~prostate gland morphogenesis	7	0.44843	0.0237192	BMP4, CYP7B1, SFRP1, TNC, FOXA1, IGF1, SHH	1160	27	13588	3.03691	1	0.232606	35.4926
GOTERM_BP_FAT	GO:0042311~vasodilation	7	0.44843	0.0237192	WNT2, KNG1, CALCA, APOE, CFTR, SOD2, GCH1	1160	27	13588	3.03691	1	0.232606	35.4926
GOTERM_BP_FAT	GO:0032272~negative regulation of protein polymerization	7	0.44843	0.0237192	DBNL, PFN1, GSN, TMOD3, TMSB10, RDX, STMN1	1160	27	13588	3.03691	1	0.232606	35.4926
GOTERM_BP_FAT	GO:0051048~negative regulation of secretion	7	0.44843	0.0237192	OSM, IL6, HMOX1, EDN1, IL1B, DPH3, SRGN	1160	27	13588	3.03691	1	0.232606	35.4926
GOTERM_BP_FAT	GO:0031333~negative regulation of protein complex assembly	7	0.44843	0.0237192	DBNL, PFN1, GSN, TMOD3, TMSB10, RDX, STMN1	1160	27	13588	3.03691	1	0.232606	35.4926
GOTERM_BP_FAT	GO:0043388~positive regulation of DNA binding	9	0.576553	0.0237279	HMGB2, TNF, MYD88, TLR2, TGFBR3, TLR3, MALT1, CAT, SHH	1160	42	13588	2.5101	1	0.232025	35.503
GOTERM_BP_FAT	GO:0031399~regulation of protein modification process	23	1.47341	0.0237359	BMP4, PTPN6, PTPRC, IL6, TNXB, TNF, PDGFA, CD3E, SOCS3, HCLS1, SOCS1, PML, ZEB2, TLR6, OSM, ARRB2, INPP5K, HPX, IFNG, HBB-B1, MLST8, HBB-B2, FGF1, IGFBP3	1160	165	13588	1.63283	1	0.231442	35.5127
GOTERM_BP_FAT	GO:0050671~positive regulation of lymphocyte proliferation	10	0.640615	0.0240002	PTPRC, CDKN1A, CORO1A, MYD88, TNFSF13B, BLM, CD3E, IFNG, ZAP70, IL15	1160	50	13588	2.34276	1	0.233065	35.8308
GOTERM_BP_FAT	GO:0032946~positive regulation of mononuclear cell proliferation	10	0.640615	0.0240002	PTPRC, CDKN1A, CORO1A, MYD88, TNFSF13B, BLM, CD3E, IFNG, ZAP70, IL15	1160	50	13588	2.34276	1	0.233065	35.8308
GOTERM_BP_FAT	GO:0033198~response to ATP	4	0.256246	0.0250084	PANX1, SELL, IL1B, CASP1	1160	8	13588	5.8569	1	0.241004	37.0306
GOTERM_BP_FAT	GO:0008015~blood circulation	17	1.08905	0.0259642	KNG1, ACTA2, PTGS1, EDN1, CFTR, NPR3, MYH6, SOD2, GCH1, WNT2, CALCA, EDNRB, APOE, HMOX1, VEGFA, PON1, ADRA1A	1160	111	13588	1.794	1	0.248381	38.1484
GOTERM_BP_FAT	GO:0003013~circulatory system process	17	1.08905	0.0259642	KNG1, ACTA2, PTGS1, EDN1, CFTR, NPR3, MYH6, SOD2, GCH1, WNT2, CALCA, EDNRB, APOE, HMOX1, VEGFA, PON1, ADRA1A	1160	111	13588	1.794	1	0.248381	38.1484
GOTERM_BP_FAT	GO:0048812~neuron projection morphogenesis	24	1.53748	0.0260782	RAB3A, NRP1, EGR2, WNT3A, NRN1, CXCL12, SHH, ALCAM, NRCAM, AMIGO1, SEMA5A, EPHA7, SEMA4F, CXCR4, ANK3, ULK2, NKX2-1, TNN, STMN1, SEMA3A, BMPR1B, APBB1, GAP43, MYH10	1160	176	13588	1.59734	1	0.248651	38.2805
GOTERM_BP_FAT	GO:0042102~positive regulation of T cell proliferation	8	0.512492	0.0261352	PTPRC, CORO1A, TNFSF13B, BLM, CD3E, IFNG, ZAP70, IL15	1160	35	13588	2.67744	1	0.248446	38.3464
GOTERM_BP_FAT	GO:0002714~positive regulation of B cell mediated immunity	5	0.320307	0.0263377	PTPRC, C3, HPX, FCGR1, FCGR3	1160	14	13588	4.1835	1	0.249448	38.5802
GOTERM_BP_FAT	GO:0006692~prostanoid metabolic process	5	0.320307	0.0263377	PDPN, PTGES, PTGS1, HPGD, CD74	1160	14	13588	4.1835	1	0.249448	38.5802
GOTERM_BP_FAT	GO:0006693~prostaglandin metabolic process	5	0.320307	0.0263377	PDPN, PTGES, PTGS1, HPGD, CD74	1160	14	13588	4.1835	1	0.249448	38.5802
GOTERM_BP_FAT	GO:0002891~positive regulation of immunoglobulin mediated immune response	5	0.320307	0.0263377	PTPRC, C3, HPX, FCGR1, FCGR3	1160	14	13588	4.1835	1	0.249448	38.5802
GOTERM_BP_FAT	GO:0002707~negative regulation of lymphocyte mediated immunity	5	0.320307	0.0263377	PTPN6, PTPRC, FCGR2B, CLEC2D, IL7R	1160	14	13588	4.1835	1	0.249448	38.5802
GOTERM_BP_FAT	GO:0002704~negative regulation of leukocyte mediated immunity	5	0.320307	0.0263377	PTPN6, PTPRC, FCGR2B, CLEC2D, IL7R	1160	14	13588	4.1835	1	0.249448	38.5802
GOTERM_BP_FAT	GO:0007265~Ras protein signal transduction	11	0.704676	0.026399	CTNNAL1, DBNL, LAT, DOK3, RASGRP3, ROCK2, KIFAP3, RASSF1, PECAM1, CDC42EP4, MCF2L	1160	59	13588	2.18393	1	0.249277	38.6507
GOTERM_BP_FAT	GO:0034101~erythrocyte homeostasis	10	0.640615	0.0270145	BMP4, HBA-A1, ALAS2, EPAS1, HCLS1, VEGFA, TGFBR3, RPS6, TIMP1, MB	1160	51	13588	2.29682	1	0.253661	39.3551
GOTERM_BP_FAT	GO:0032101~regulation of response to external stimulus	16	1.02498	0.0280292	ZFP36, SELP, SBNO2, PLEK, C3, CD276, SERPING1, IDO1, FCGR1, CXCL12, FCGR3, CALCA, FCGR2B, TGM2, THBS1, NT5E	1160	103	13588	1.81962	1	0.261234	40.4998
GOTERM_BP_FAT	GO:0060675~ureteric bud morphogenesis	7	0.44843	0.028076	BMP4, TCF21, GPC3, TIMELESS, NPNT, SHH, GZF1	1160	28	13588	2.92845	1	0.260915	40.5521
GOTERM_BP_FAT	GO:0030336~negative regulation of cell migration	7	0.44843	0.028076	EGFL7, TGFBR3, SEMA3A, TIE1, ARAP3, SHH, THY1	1160	28	13588	2.92845	1	0.260915	40.5521
GOTERM_BP_FAT	GO:0001658~branching involved in ureteric bud morphogenesis	7	0.44843	0.028076	BMP4, TCF21, GPC3, TIMELESS, NPNT, SHH, GZF1	1160	28	13588	2.92845	1	0.260915	40.5521
GOTERM_BP_FAT	GO:0016337~cell-cell adhesion	30	1.92184	0.0291614	PVR, PCDHA6, EMCN, CLDN4, CADM1, VCAM1, NRCAM, PCDH1, FAT4, CTGF, PVRL3, TEK, SELPLG, CYR61, PTPRC, SELP, TNXB, PLEK, PDPN, LGALS1, CDHR3, PCDH7, PCDH17, CLDN23, THY1, AMIGO1, CDH16, ROR2, CLEC7A, BMPR1B	1160	236	13588	1.48904	1	0.268918	41.7529
GOTERM_BP_FAT	GO:0030879~mammary gland development	14	0.896861	0.0298786	XDH, BMP4, CEBPB, TBX3, CSF1, ELF5, WNT3A, PML, IGF1, CCL11, WNT2, CCND1, VEGFA, AREG	1160	86	13588	1.9069	1	0.273893	42.5338
GOTERM_BP_FAT	GO:0044093~positive regulation of molecular function	37	2.37028	0.0299247	HMGB2, TNF, EFNA1, CSF1, TLR1, EDN1, PML, TLR2, LPAR3, TLR3, ZEB2, DPH3, LPAR1, TLR6, SHH, CD74, CALCA, SLC11A1, MYD88, C1QTNF2, TGM2, CAT, CALCRL, PTPRC, SPHK1, MALT1, NPR3, CISH, THY1, ADCY9, RASGRF1, LCK, PLCG2, GADD45G, ADRA1A, TGFBR3, APAF1	1160	306	13588	1.41637	1	0.273538	42.5836
GOTERM_BP_FAT	GO:0048872~homeostasis of number of cells	17	1.08905	0.0301198	BMP4, IL6, EPAS1, HCLS1, CSF1, IL7R, RPS6, TIMP1, HBA-A1, CORO1A, ALAS2, TNFSF13B, IFNG, VEGFA, TGFBR3, FAS, MB	1160	113	13588	1.76225	1	0.274356	42.7942
GOTERM_BP_FAT	GO:0051781~positive regulation of cell division	8	0.512492	0.0301352	FGF7, PDGFA, VEGFA, IL1B, CAT, FGF1, MDK, IL1A	1160	36	13588	2.60307	1	0.273762	42.8108
GOTERM_BP_FAT	GO:0033559~unsaturated fatty acid metabolic process	8	0.512492	0.0301352	CYP2D22, PDPN, PTGES, ALOX12E, ALOX5AP, PTGS1, HPGD, CD74	1160	36	13588	2.60307	1	0.273762	42.8108
GOTERM_BP_FAT	GO:0042592~homeostatic process	64	4.09994	0.0302467	ATOX1, HEXB, EDN1, SNCA, AQP4, TENC1, EDNRB, ALAS2, SLC24A3, APOE, HAMP, IFNG, MT2, MT1, IL1B, FAS, CUTC, IL1A, MB, SGK1, EGR2, PFKM, DDIT3, PRKCB, SLC26A4, AMIGO1, HIF1A, TNFSF13B, VEGFA, LCK, PMP22, XDH, CCL2, BLM, CSF1, NHLRC2, IL7R, TRF, TIMP1, CALCA, SLC11A1, INPP5K, TGM2, QSOX1, GLRX, BMP4, NOX4, PTPRC, IL6, SCD2, EPAS1, HCLS1, FOXA1, IGF1, RPS6, CSRP3, KCNK2, STAT3, SOD2, HBA-A1, CORO1A, T…	1160	584	13588	1.2837	1	0.273922	42.9307
GOTERM_BP_FAT	GO:0070665~positive regulation of leukocyte proliferation	10	0.640615	0.0302858	PTPRC, CDKN1A, CORO1A, MYD88, TNFSF13B, BLM, CD3E, IFNG, ZAP70, IL15	1160	52	13588	2.25265	1	0.273517	42.9726
GOTERM_BP_FAT	GO:0030100~regulation of endocytosis	10	0.640615	0.0302858	SIRPB1A, SLC11A1, GPC3, FCGR2B, C3, CLEC7A, PTX3, CD63, FCGR1, FCGR3	1160	52	13588	2.25265	1	0.273517	42.9726
GOTERM_BP_FAT	GO:0010638~positive regulation of organelle organization	10	0.640615	0.0302858	WNT2, PLK4, TNF, PLEK, ROCK2, MAPT, CFL1, PML, NUSAP1, MLST8	1160	52	13588	2.25265	1	0.273517	42.9726
GOTERM_BP_FAT	GO:0006575~cellular amino acid derivative metabolic process	20	1.28123	0.0307496	DDC, CHKA, KYNU, PAOX, CYP2D22, GATM, EPAS1, SNCA, IDO1, GSTT3, SOD2, OAZ2, LRAT, LY6E, GSTK1, FABP3, PCYT1A, SMOX, PCMT1, MGST1	1160	141	13588	1.66153	1	0.276406	43.4687
GOTERM_BP_FAT	GO:0034404~nucleobase, nucleoside and nucleotide biosynthetic process	24	1.53748	0.030999	TCIRG1, NAMPT, KYNU, ADSSL1, CTPS, ADCY8, ATP10A, RRM2B, CMPK2, PRPSAP2, APRT, ATP13A4, NME5, TYMS, ATP6V1C2, NME3, ADCY9, ATP2A3, RRM2, RRM1, GUCY1B3, NT5E, IMPDH1, PRPS2	1160	179	13588	1.57056	1	0.277618	43.7338
GOTERM_BP_FAT	GO:0034654~nucleobase, nucleoside, nucleotide and nucleic acid biosynthetic process	24	1.53748	0.030999	TCIRG1, NAMPT, KYNU, ADSSL1, CTPS, ADCY8, ATP10A, RRM2B, CMPK2, PRPSAP2, APRT, ATP13A4, NME5, TYMS, ATP6V1C2, NME3, ADCY9, ATP2A3, RRM2, RRM1, GUCY1B3, NT5E, IMPDH1, PRPS2	1160	179	13588	1.57056	1	0.277618	43.7338
GOTERM_BP_FAT	GO:0007569~cell aging	7	0.44843	0.0329288	NOX4, TBX3, PML, ENG, ERCC1, PRELP, MIF	1160	29	13588	2.82747	1	0.291599	45.7454
GOTERM_BP_FAT	GO:0032760~positive regulation of tumor necrosis factor production	5	0.320307	0.0335502	MYD88, TLR2, TLR3, CLEC7A, CD14	1160	15	13588	3.9046	1	0.295526	46.3785
GOTERM_BP_FAT	GO:0045429~positive regulation of nitric oxide biosynthetic process	5	0.320307	0.0335502	H2-M3, TLR2, KLRK1, PTX3, SOD2	1160	15	13588	3.9046	1	0.295526	46.3785
GOTERM_BP_FAT	GO:0032655~regulation of interleukin-12 production	5	0.320307	0.0335502	IFNG, IRF1, IDO1, TLR6, IL10	1160	15	13588	3.9046	1	0.295526	46.3785
GOTERM_BP_FAT	GO:0050707~regulation of cytokine secretion	5	0.320307	0.0335502	PANX1, IFNG, CASP1, SRGN, SCAMP5	1160	15	13588	3.9046	1	0.295526	46.3785
GOTERM_BP_FAT	GO:0030048~actin filament-based movement	5	0.320307	0.0335502	MYRIP, MYH6, WAS, APBB1, MYH10	1160	15	13588	3.9046	1	0.295526	46.3785
GOTERM_BP_FAT	GO:0051607~defense response to virus	5	0.320307	0.0335502	PTPRC, SAMHD1, RSAD2, H2-Q7, TLR7, H2-Q8	1160	15	13588	3.9046	1	0.295526	46.3785
GOTERM_BP_FAT	GO:0030030~cell projection organization	38	2.43434	0.0338372	RAB3A, NRP1, PDGFA, WNT3A, DYNC2LI1, LPAR3, RDX, LPAR1, NRN1, CXCL12, SHH, ALCAM, NRCAM, SEMA5A, RAC2, ANK3, CXCR4, NKX2-1, TNN, SEMA3A, EGR2, MYO6, AMIGO1, BBS2, EPHA7, PPP1R9A, CORO1A, SPAG6, SEMA4F, RASGRF1, ULK2, CFL1, CC2D2A, STMN1, BMPR1B, APBB1, GAP43, MYH10	1160	319	13588	1.39537	1	0.296925	46.6686
GOTERM_BP_FAT	GO:0045765~regulation of angiogenesis	9	0.576553	0.034617	COL4A2, TEK, CX3CR1, PML, IL1B, CX3CL1, TIE1, THBS1, IL1A	1160	45	13588	2.34276	1	0.301958	47.4493
GOTERM_BP_FAT	GO:0030261~chromosome condensation	6	0.384369	0.0346634	NCAPH, NUSAP1, PRM1, AKAP8, TOP2A, NCAPD2	1160	22	13588	3.19467	1	0.30155	47.4953
GOTERM_BP_FAT	GO:0048286~lung alveolus development	6	0.384369	0.0346634	BMP4, MAN2A1, TCF21, PDPN, PDGFA, VEGFA	1160	22	13588	3.19467	1	0.30155	47.4953
GOTERM_BP_FAT	GO:0055065~metal ion homeostasis	16	1.02498	0.0351437	PTPRC, SGK1, CCL2, HEXB, EDN1, CSRP3, PRKCB, CALCA, APOE, SLC24A3, LCK, TGM2, MT1, ADRA1A, IL1B, XCL1	1160	106	13588	1.76812	1	0.304324	47.9704
GOTERM_BP_FAT	GO:0006525~arginine metabolic process	4	0.256246	0.0351739	ARG1, ASS1, ARG2, DDAH2	1160	9	13588	5.20613	1	0.303795	48.0001
GOTERM_BP_FAT	GO:0048667~cell morphogenesis involved in neuron differentiation	24	1.53748	0.0365905	RAB3A, NRP1, EGR2, WNT3A, NRN1, CXCL12, SHH, ALCAM, NRCAM, AMIGO1, SEMA5A, EPHA7, SEMA4F, CXCR4, ANK3, ULK2, NKX2-1, TNN, STMN1, SEMA3A, BMPR1B, APBB1, GAP43, MYH10	1160	182	13588	1.54468	1	0.313298	49.3769
GOTERM_BP_FAT	GO:0048858~cell projection morphogenesis	26	1.6656	0.0377	RAB3A, NRP1, WNT3A, DYNC2LI1, NRN1, CXCL12, SHH, SEMA5A, NRCAM, ALCAM, ANK3, CXCR4, NKX2-1, TNN, SEMA3A, EGR2, AMIGO1, BBS2, EPHA7, SEMA4F, ULK2, STMN1, BMPR1B, APBB1, GAP43, MYH10	1160	202	13588	1.50772	1	0.320455	50.4311
GOTERM_BP_FAT	GO:0043588~skin development	7	0.44843	0.0382941	PDGFA, COL1A1, ADAMTS2, COL5A2, COL5A1, SHH, ASPRV1	1160	30	13588	2.73322	1	0.32388	50.987
GOTERM_BP_FAT	GO:0000271~polysaccharide biosynthetic process	7	0.44843	0.0382941	B3GNT8, PPP1R3C, GLT25D2, NDST1, GYG, CERCAM, HS2ST1	1160	30	13588	2.73322	1	0.32388	50.987
GOTERM_BP_FAT	GO:0002700~regulation of production of molecular mediator of immune response	7	0.44843	0.0382941	RBP4, PTPRC, TNF, HPX, HMOX1, IFNG, FOXP1	1160	30	13588	2.73322	1	0.32388	50.987
GOTERM_BP_FAT	GO:0044271~nitrogen compound biosynthetic process	36	2.30621	0.0385148	NAMPT, KYNU, ALDH18A1, ASS1, CTPS, ADCY8, SNCA, ATP10A, ASNS, RRM2B, CMPK2, GCH1, ARG1, TYMS, ALAS2, ARG2, IMPDH1, NT5E, MOCS1, TCIRG1, DDC, ADSSL1, ATP13A4, PRPSAP2, APRT, ADI1, NME5, ATP6V1C2, NME3, ADCY9, ATP2A3, RRM2, RRM1, GUCY1B3, PSAT1, PRPS2	1160	302	13588	1.39635	1	0.324655	51.192
GOTERM_BP_FAT	GO:0009186~deoxyribonucleoside diphosphate metabolic process	3	0.192184	0.0388232	RRM2, RRM2B, CMPK2	1160	4	13588	8.78534	1	0.326036	51.4771
GOTERM_BP_FAT	GO:0001757~somite specification	3	0.192184	0.0388232	MEOX2, MEOX1, DLL1	1160	4	13588	8.78534	1	0.326036	51.4771
GOTERM_BP_FAT	GO:0042832~defense response to protozoan	3	0.192184	0.0388232	SLC11A1, IL6, BCL3	1160	4	13588	8.78534	1	0.326036	51.4771
GOTERM_BP_FAT	GO:0000281~cytokinesis after mitosis	3	0.192184	0.0388232	NUSAP1, DAXX, MYH10	1160	4	13588	8.78534	1	0.326036	51.4771
GOTERM_BP_FAT	GO:0033209~tumor necrosis factor-mediated signaling pathway	3	0.192184	0.0388232	TNF, KRT18, KRT8	1160	4	13588	8.78534	1	0.326036	51.4771
GOTERM_BP_FAT	GO:0002220~innate immune response activating cell surface receptor signaling pathway	3	0.192184	0.0388232	TLR2, KLRK1, CLEC7A	1160	4	13588	8.78534	1	0.326036	51.4771
GOTERM_BP_FAT	GO:0032020~ISG15-protein conjugation	3	0.192184	0.0388232	USP18, UBA7, UBE2L6	1160	4	13588	8.78534	1	0.326036	51.4771
GOTERM_BP_FAT	GO:0009165~nucleotide biosynthetic process	23	1.47341	0.0400457	TCIRG1, NAMPT, KYNU, ADSSL1, CTPS, ADCY8, ATP10A, RRM2B, CMPK2, PRPSAP2, ATP13A4, NME5, TYMS, ATP6V1C2, NME3, ADCY9, ATP2A3, RRM2, RRM1, GUCY1B3, NT5E, IMPDH1, PRPS2	1160	174	13588	1.54837	1	0.333739	52.5919
GOTERM_BP_FAT	GO:0007507~heart development	28	1.79372	0.0402991	RBP4, NRP1, WNT3A, EDN1, GJA5, SHH, VCAM1, LY6E, CASP7, SEMA3C, CALCRL, MB, NOX4, BMP4, ACTC1, TBX3, MYH6, CSRP3, COL5A1, FOXP1, SOD2, ADAP2, HIF1A, ADM, ADRA1A, TGFBR3, ENG, MYH10	1160	223	13588	1.47079	1	0.334695	52.8199
GOTERM_BP_FAT	GO:0009262~deoxyribonucleotide metabolic process	6	0.384369	0.0412839	TYMS, RRM2, RRM1, DERA, RRM2B, CMPK2	1160	23	13588	3.05577	1	0.34063	53.6963
GOTERM_BP_FAT	GO:0001755~neural crest cell migration	6	0.384369	0.0412839	EDNRB, HIF1A, CFL1, SEMA3C, ZEB2, SHH	1160	23	13588	3.05577	1	0.34063	53.6963
GOTERM_BP_FAT	GO:0048878~chemical homeostasis	42	2.69058	0.0414028	CCL2, ATOX1, HEXB, SNCA, EDN1, AQP4, TRF, CALCA, SLC11A1, EDNRB, ALAS2, INPP5K, SLC24A3, APOE, HAMP, TGM2, MT2, IL1B, MT1, CUTC, PTPRC, SGK1, SCD2, EGR2, EPAS1, FOXA1, IGF1, PFKM, RPS6, CSRP3, KCNK2, STAT3, SOD2, PRKCB, AMIGO1, SLC26A4, HIF1A, LCK, VEGFA, ADRA1A, PMP22, XCL1	1160	365	13588	1.34789	1	0.340642	53.8011
GOTERM_BP_FAT	GO:0060560~developmental growth involved in morphogenesis	5	0.320307	0.0417986	CCL11, BMP4, CSF1, AREG, SHH	1160	16	13588	3.66056	1	0.342522	54.1482
GOTERM_BP_FAT	GO:0050771~negative regulation of axonogenesis	5	0.320307	0.0417986	NRP1, SEMA4F, ULK2, SEMA3A, THY1	1160	16	13588	3.66056	1	0.342522	54.1482
GOTERM_BP_FAT	GO:0030516~regulation of axon extension	5	0.320307	0.0417986	NRP1, SEMA4F, TNFRSF12A, MAPT, SEMA3A	1160	16	13588	3.66056	1	0.342522	54.1482
GOTERM_BP_FAT	GO:0001655~urogenital system development	20	1.28123	0.0418692	BMP4, RBP4, IRX3, PSAP, UBE3A, FKBP4, IRX2, NPNT, TNC, FOXA1, IGF1, RRM2B, TENC1, SHH, GZF1, CYP7B1, TCF21, GPC3, SFRP1, TIMELESS	1160	146	13588	1.60463	1	0.342204	54.2098
GOTERM_BP_FAT	GO:0045597~positive regulation of cell differentiation	23	1.47341	0.0422697	BMP4, SH3PXD2B, PTPRC, IRX3, IL6, SOCS3, TNFRSF12A, CSF1, FOXA1, CD276, IL7R, JUNB, CD74, SHH, AMIGO1, HIF1A, MAPT, LCK, ZAP70, H2-AA, H2-DMA, IGFBP3, IFI204	1160	175	13588	1.53953	1	0.344098	54.5581
GOTERM_BP_FAT	GO:0001649~osteoblast differentiation	9	0.576553	0.0435063	BMP4, H2-M3, IGF1, UBD, COL1A1, GPNMB, IGFBP3, SHH, BMP6	1160	47	13588	2.24307	1	0.351516	55.6178
GOTERM_BP_FAT	GO:0040013~negative regulation of locomotion	7	0.44843	0.0441848	EGFL7, TGFBR3, SEMA3A, TIE1, ARAP3, SHH, THY1	1160	31	13588	2.64505	1	0.355174	56.1892
GOTERM_BP_FAT	GO:0006334~nucleosome assembly	12	0.768738	0.0443824	HIST1H2BC, HIST1H2AF, HIST1H2AG, HIST1H2AD, MCM2, HIST2H2AB, HIST2H2BE, CENPA, HIST2H2AC, H2AFZ, HIST1H2AH, HIST1H2AK, H2AFX, SMARCA2, HIST1H2AN	1160	73	13588	1.92556	1	0.355661	56.3543
GOTERM_BP_FAT	GO:0010564~regulation of cell cycle process	12	0.768738	0.0443824	OSM, PLK4, MAD2L1, TNF, ROCK2, DBF4, PML, NUSAP1, CDK11B, BIRC5, APBB1, CDT1	1160	73	13588	1.92556	1	0.355661	56.3543
GOTERM_BP_FAT	GO:0055114~oxidation reduction	71	4.54837	0.044515	STEAP4, ENOX2, KCNAB2, ALOX12E, CYP2S1, PTGS1, SNCA, IL4I1, AKR1C14, MTHFD2, PLOD3, HMOX1, CH25H, SMOX, LOX, CAT, IMPDH1, GFOD1, ALDH6A1, SQRDL, MDH1B, NDUFB10, CYP2D22, NDUFC1, DDO, POR, DHDH, CYP27A1, RRM2, RRM1, CYP2A5, XDH, ME1, ALDH18A1, CYP1B1, CYP2F2, RRM2B, ALDH3A1, CYP4A12B, ALDH1A1, CBR1, CBR2, FMO1, ADH1, NMRAL1, FMO3, TSTA3, GAPDH, QSOX1, GLRX, SCD1, GPD2, NOX4, PAOX, SCD2, MAOB, IDO1…	1160	672	13588	1.23762	1	0.355721	56.4648
GOTERM_BP_FAT	GO:0006874~cellular calcium ion homeostasis	14	0.896861	0.0445968	PTPRC, CCL2, EDN1, HEXB, CSRP3, PRKCB, CALCA, APOE, SLC24A3, LCK, TGM2, ADRA1A, IL1B, XCL1	1160	91	13588	1.80212	1	0.355453	56.5328
GOTERM_BP_FAT	GO:0043933~macromolecular complex subunit organization	42	2.69058	0.0446314	EIF6, CAV2, HIST1H2AF, TUBB2B, HIST1H2AG, HIST1H2AD, FKBP4, PML, CD74, WNT2, MTMR2, HIST2H2AB, CBR2, GSN, APOE, CENPA, HIST2H2AC, C1QTNF2, TGM2, TUBB5, H2AFZ, TUBB6, 1110017D15RIK, H2AFX, FAS, COX18, DCTPP1, CUTA, HIST1H2BC, CD3D, MCM2, WAS, CENPH, HIST2H2BE, TPPP, RRM2, IPO5, RRM1, GTF2F2, HIST1H2AH, HIST1H2AK, STMN1, H2-DMA, SMARCA2, HIST1H2AN	1160	367	13588	1.34054	1	0.354879	56.5616
GOTERM_BP_FAT	GO:0032940~secretion by cell	24	1.53748	0.0451707	RAB3A, IL6, MYO6, TBX3, PLEK, LTBP4, IL1RN, GARS, MYO1F, LIN7C, FCGR3, CXCL10, LAT, LAT2, TNFSF13B, LY6E, SYCN, NTRK2, SYN2, SYTL2, LGI3, SCAMP5, MYH10, LCP2	1160	186	13588	1.51146	1	0.357566	57.0072
GOTERM_BP_FAT	GO:0020027~hemoglobin metabolic process	4	0.256246	0.0471311	ALAS2, HIF1A, HPX, CAT	1160	10	13588	4.68552	1	0.369267	58.591
GOTERM_BP_FAT	GO:0050715~positive regulation of cytokine secretion	4	0.256246	0.0471311	PANX1, IFNG, CASP1, SCAMP5	1160	10	13588	4.68552	1	0.369267	58.591
GOTERM_BP_FAT	GO:0006957~complement activation, alternative pathway	4	0.256246	0.0471311	CFP, HC, C3, CFB	1160	10	13588	4.68552	1	0.369267	58.591
GOTERM_BP_FAT	GO:0046641~positive regulation of alpha-beta T cell proliferation	4	0.256246	0.0471311	PTPRC, BLM, CD3E, ZAP70	1160	10	13588	4.68552	1	0.369267	58.591
GOTERM_BP_FAT	GO:0060669~embryonic placenta morphogenesis	4	0.256246	0.0471311	VCAM1, ADM, SOCS3, IL10	1160	10	13588	4.68552	1	0.369267	58.591
GOTERM_BP_FAT	GO:0048640~negative regulation of developmental growth	4	0.256246	0.0471311	NRP1, SEMA4F, ULK2, SEMA3A	1160	10	13588	4.68552	1	0.369267	58.591
GOTERM_BP_FAT	GO:0008217~regulation of blood pressure	11	0.704676	0.0476052	CALCA, EDNRB, ACTA2, HMOX1, PTGS1, EDN1, ADRA1A, MYH6, NPR3, SOD2, GCH1	1160	65	13588	1.98233	1	0.371439	58.9656
GOTERM_BP_FAT	GO:0051223~regulation of protein transport	11	0.704676	0.0476052	RBP4, TNF, PANX1, IFNG, PKIG, DPH3, CASP1, LCP1, SHH, SRGN, SCAMP5	1160	65	13588	1.98233	1	0.371439	58.9656
GOTERM_BP_FAT	GO:0065003~macromolecular complex assembly	39	2.4984	0.0476874	EIF6, CAV2, TUBB2B, HIST1H2AF, HIST1H2AG, HIST1H2AD, FKBP4, PML, CD74, WNT2, MTMR2, HIST2H2AB, CBR2, GSN, CENPA, HIST2H2AC, C1QTNF2, TGM2, TUBB5, H2AFZ, TUBB6, 1110017D15RIK, H2AFX, FAS, COX18, DCTPP1, CUTA, HIST1H2BC, CD3D, MCM2, WAS, HIST2H2BE, TPPP, RRM2, IPO5, RRM1, GTF2F2, HIST1H2AH, HIST1H2AK, H2-DMA, SMARCA2, HIST1H2AN	1160	338	13588	1.35159	1	0.371141	59.0303
GOTERM_BP_FAT	GO:0006974~response to DNA damage stimulus	34	2.17809	0.0477327	KIF22, CLSPN, HMGB2, BLM, ZMAT3, UNG, PML, RRM2B, MIF, HMOX1, NSMCE2, BCL3, H2AFX, ERCC1, FEN1, CDK1, SGK1, LIG1, TREX1, BRIP1, RAD54L, ESCO2, SOD2, RAD51, CCND1, CDKN1A, UHRF1, NUPR1, TIMELESS, FTSJD2, RAD54B, CHAF1B, APBB1, IFI204	1160	287	13588	1.3877	1	0.370614	59.0658
GOTERM_BP_FAT	GO:0051173~positive regulation of nitrogen compound metabolic process	57	3.65151	0.04832	E2F1, GPBP1, TLR2, ZEB1, SHH, ZXDA, FOS, MYD88, IFNG, YAP1, TOP2A, RBPJL, SERTAD1, EGR1, CIITA, EGR2, ARNTL, HMGA1, DDIT3, OSM, INHBA, HIF1A, VEGFA, HMGB2, TNF, UBE3A, KLRK1, TCF21, SLC11A1, BCL3, NKX2-1, PTX3, TFDP1, BMP4, PTPRC, BMP3, IL6, CEBPB, TBX3, H2-M3, EPAS1, FOXA1, MAML2, IGF1, CENPK, STAT3, SOD2, MEOX1, CSRNP1, GTF2F2, IRF8, IRF1, FTSJD2, KLF2, APBB1, KLF4, NFIB	1160	526	13588	1.26937	1	0.373465	59.5244
GOTERM_BP_FAT	GO:0016051~carbohydrate biosynthetic process	13	0.832799	0.0483856	GPD2, RBP4, NDST1, FBP2, CERCAM, HS2ST1, B3GNT8, PPP1R3C, GLT25D2, ATF3, GYG, GFPT2, PLCG2	1160	83	13588	1.83469	1	0.373063	59.5754
GOTERM_BP_FAT	GO:0048593~camera-type eye morphogenesis	9	0.576553	0.0484669	BMP4, ALDH1A1, RBP4, IRX5, PVRL3, VEGFA, ZEB1, MEIS1, THY1	1160	48	13588	2.19634	1	0.372759	59.6384
GOTERM_BP_FAT	GO:0007179~transforming growth factor beta receptor signaling pathway	9	0.576553	0.0484669	ACVRL1, CCL2, PDGFA, LTBP4, PML, TGFBR3, BMPR1B, ENG, HPGD	1160	48	13588	2.19634	1	0.372759	59.6384
GOTERM_BP_FAT	GO:0030834~regulation of actin filament depolymerization	6	0.384369	0.0486165	DBNL, PLEK, GSN, CFL1, TMOD3, RDX	1160	24	13588	2.92845	1	0.372879	59.7541
GOTERM_BP_FAT	GO:0010721~negative regulation of cell development	8	0.512492	0.0501708	NRP1, SEMA4F, ULK2, TGFBR3, ID4, SEMA3A, TTC3, THY1	1160	40	13588	2.34276	1	0.38159	60.9381
GOTERM_BP_FAT	GO:0043122~regulation of I-kappaB kinase/NF-kappaB cascade	8	0.512492	0.0501708	TNF, MYD88, NFKBID, LITAF, TGM2, TLR3, IL1B, TLR6	1160	40	13588	2.34276	1	0.38159	60.9381
GOTERM_BP_FAT	GO:0030203~glycosaminoglycan metabolic process	8	0.512492	0.0501708	LYVE1, MAMDC2, NDST1, SPOCK2, HEXB, PGLYRP1, ITIH4, HS2ST1	1160	40	13588	2.34276	1	0.38159	60.9381
GOTERM_BP_FAT	GO:0002440~production of molecular mediator of immune response	7	0.44843	0.0506111	SLC11A1, TNFSF13B, UNG, FAS, IL7R, ERCC1, FOXP1	1160	32	13588	2.56239	1	0.383445	61.2674
GOTERM_BP_FAT	GO:0031175~neuron projection development	27	1.72966	0.0507225	RAB3A, NRP1, WNT3A, NRN1, CXCL12, SHH, SEMA5A, NRCAM, ALCAM, ANK3, CXCR4, NKX2-1, TNN, SEMA3A, EGR2, MYO6, AMIGO1, PPP1R9A, EPHA7, SEMA4F, RASGRF1, ULK2, STMN1, BMPR1B, APBB1, GAP43, MYH10	1160	218	13588	1.45079	1	0.383304	61.3504
GOTERM_BP_FAT	GO:0031589~cell-substrate adhesion	10	0.640615	0.0507975	TNXB, TNFRSF12A, CTGF, NPNT, ITGB6, TEK, VTN, TNN, ANTXR1, THY1	1160	57	13588	2.05505	1	0.382945	61.4061
GOTERM_BP_FAT	GO:0000902~cell morphogenesis	36	2.30621	0.0509111	RAB3A, NRP1, WNT3A, DYNC2LI1, IL7R, NRN1, CXCL12, SHH, ALCAM, NRCAM, SEMA5A, DAB2, ANK3, CXCR4, KRT8, NKX2-1, TNN, SEMA3A, COL18A1, NOX4, CD3G, EGR2, PDPN, AMIGO1, BBS2, EPHA7, HIF1A, SEMA4F, ULK2, CFL1, ANTXR1, STMN1, BMPR1B, APBB1, GAP43, MYH10	1160	309	13588	1.36471	1	0.38282	61.4904
GOTERM_BP_FAT	GO:0050714~positive regulation of protein secretion	5	0.320307	0.0510865	RBP4, PANX1, IFNG, CASP1, SCAMP5	1160	17	13588	3.44523	1	0.383066	61.6202
GOTERM_BP_FAT	GO:0051180~vitamin transport	5	0.320307	0.0510865	RBP4, PDPN, SLC23A2, SLC2A1, GIF	1160	17	13588	3.44523	1	0.383066	61.6202
GOTERM_BP_FAT	GO:0002444~myeloid leukocyte mediated immunity	5	0.320307	0.0510865	LAT, LAT2, MYO1F, FCGR1, FCGR3	1160	17	13588	3.44523	1	0.383066	61.6202
GOTERM_BP_FAT	GO:0030968~endoplasmic reticulum unfolded protein response	5	0.320307	0.0510865	CCND1, IFNG, EIF2AK2, PPP1R15A, DDIT3	1160	17	13588	3.44523	1	0.383066	61.6202
GOTERM_BP_FAT	GO:0034620~cellular response to unfolded protein	5	0.320307	0.0510865	CCND1, IFNG, EIF2AK2, PPP1R15A, DDIT3	1160	17	13588	3.44523	1	0.383066	61.6202
GOTERM_BP_FAT	GO:0060713~labyrinthine layer morphogenesis	5	0.320307	0.0510865	VCAM1, ADM, SOCS3, IL10, CYR61	1160	17	13588	3.44523	1	0.383066	61.6202
GOTERM_BP_FAT	GO:0018149~peptide cross-linking	5	0.320307	0.0510865	MAMDC2, SPOCK2, F13A1, TGM1, TGM2	1160	17	13588	3.44523	1	0.383066	61.6202
GOTERM_BP_FAT	GO:0030574~collagen catabolic process	5	0.320307	0.0510865	PRSS2, MMP14, MMP3, ADAMTS2, MMP13	1160	17	13588	3.44523	1	0.383066	61.6202
GOTERM_BP_FAT	GO:0031497~chromatin assembly	12	0.768738	0.0524198	HIST1H2BC, HIST1H2AF, HIST1H2AG, HIST1H2AD, MCM2, HIST2H2AB, HIST2H2BE, CENPA, HIST2H2AC, H2AFZ, HIST1H2AH, HIST1H2AK, H2AFX, SMARCA2, HIST1H2AN	1160	75	13588	1.87421	1	0.39019	62.5931
GOTERM_BP_FAT	GO:0032989~cellular component morphogenesis	40	2.56246	0.0526375	RAB3A, NRP1, WNT3A, DYNC2LI1, NRN1, IL7R, CXCL12, SHH, ALCAM, NRCAM, SEMA5A, DAB2, ANK3, CXCR4, KRT8, NKX2-1, TNN, SEMA3A, COL18A1, NOX4, ACTC1, EGR2, CD3G, ACTA1, PDPN, MYH6, AMIGO1, BBS2, EPHA7, HIF1A, SEMA4F, ULK2, CFL1, ANTXR1, STMN1, BMPR1B, PMP22, APBB1, GAP43, MYH10	1160	351	13588	1.33491	1	0.390662	62.7497
GOTERM_BP_FAT	GO:0006909~phagocytosis	9	0.576553	0.0537808	SLC11A1, FCGR2B, IRF8, CELA2A, CLEC7A, PTX3, VAV1, FCGR1, FCGR3	1160	49	13588	2.15151	1	0.396548	63.5622
GOTERM_BP_FAT	GO:0006790~sulfur metabolic process	14	0.896861	0.0555244	SGSH, MAMDC2, NDST1, SPOCK2, IGF1, GSTT3, SOD2, HS2ST1, ADI1, GSTK1, SULT1D1, PCMT1, SEPP1, MGST1	1160	94	13588	1.74461	1	0.405803	64.7691
GOTERM_BP_FAT	GO:0044092~negative regulation of molecular function	18	1.15311	0.0565507	PTPN6, PTPRC, NFKBID, PKIG, TRIB3, NFKBIA, BIRC5, NPR3, DDIT3, THY1, BCL2A1D, CDKN1A, ARG2, HMOX1, GADD45G, IL1B, CAT, ANGPTL4	1160	132	13588	1.59734	1	0.410828	65.4618
GOTERM_BP_FAT	GO:0030837~negative regulation of actin filament polymerization	6	0.384369	0.056667	DBNL, PFN1, GSN, TMOD3, TMSB10, RDX	1160	25	13588	2.81131	1	0.410657	65.5394
GOTERM_BP_FAT	GO:0002637~regulation of immunoglobulin production	6	0.384369	0.056667	RBP4, PTPRC, TNF, HPX, IFNG, FOXP1	1160	25	13588	2.81131	1	0.410657	65.5394
GOTERM_BP_FAT	GO:0060688~regulation of morphogenesis of a branching structure	6	0.384369	0.056667	BMP4, TNF, FGF7, SFRP1, PDGFA, SHH	1160	25	13588	2.81131	1	0.410657	65.5394
GOTERM_BP_FAT	GO:0034728~nucleosome organization	12	0.768738	0.0567824	HIST1H2BC, HIST1H2AF, HIST1H2AG, HIST1H2AD, MCM2, HIST2H2AB, HIST2H2BE, CENPA, HIST2H2AC, H2AFZ, HIST1H2AH, HIST1H2AK, H2AFX, SMARCA2, HIST1H2AN	1160	76	13588	1.84955	1	0.410482	65.6163
GOTERM_BP_FAT	GO:0065004~protein-DNA complex assembly	12	0.768738	0.0567824	HIST1H2BC, HIST1H2AF, HIST1H2AG, HIST1H2AD, MCM2, HIST2H2AB, HIST2H2BE, CENPA, HIST2H2AC, H2AFZ, HIST1H2AH, HIST1H2AK, H2AFX, SMARCA2, HIST1H2AN	1160	76	13588	1.84955	1	0.410482	65.6163
GOTERM_BP_FAT	GO:0009628~response to abiotic stimulus	30	1.92184	0.0574952	RBP4, RAB3A, TNF, APOBEC1, LXN, PML, BCL2L1, CALCA, TSC22D3, PDE1B, CASP7, PCYT1A, STRBP, SDF4, ERCC1, MGP, RCAN1, MMP14, MMP13, RAD54L, SOD2, OSM, CDKN1A, THBD, HSPB6, HSPB8, FTSJD2, RAD54B, COL1A1, APBB1	1160	251	13588	1.40005	1	0.413667	66.0878
GOTERM_BP_FAT	GO:0014033~neural crest cell differentiation	7	0.44843	0.0575795	EDNRB, HIF1A, EDN1, CFL1, SEMA3C, ZEB2, SHH	1160	33	13588	2.48474	1	0.413313	66.1432
GOTERM_BP_FAT	GO:0043123~positive regulation of I-kappaB kinase/NF-kappaB cascade	7	0.44843	0.0575795	TNF, MYD88, LITAF, TGM2, TLR3, IL1B, TLR6	1160	33	13588	2.48474	1	0.413313	66.1432
GOTERM_BP_FAT	GO:0014032~neural crest cell development	7	0.44843	0.0575795	EDNRB, HIF1A, EDN1, CFL1, SEMA3C, ZEB2, SHH	1160	33	13588	2.48474	1	0.413313	66.1432
GOTERM_BP_FAT	GO:0051235~maintenance of location	7	0.44843	0.0575795	KDELR3, PFN1, APOE, PML, TMSB10, ASPM, SRGN	1160	33	13588	2.48474	1	0.413313	66.1432
GOTERM_BP_FAT	GO:0030855~epithelial cell differentiation	17	1.08905	0.0584703	COL18A1, CEBPB, PSAP, ELF5, FOXA1, PTGS1, FZD2, SCEL, TCF21, KRT17, SPRR2A1, SPRR1A, HOXB5, KRT14, VEGFA, TGM1, NKX2-1	1160	123	13588	1.61898	1	0.417451	66.7228
GOTERM_BP_FAT	GO:0055074~calcium ion homeostasis	14	0.896861	0.0595377	PTPRC, CCL2, EDN1, HEXB, CSRP3, PRKCB, CALCA, APOE, SLC24A3, LCK, TGM2, ADRA1A, IL1B, XCL1	1160	95	13588	1.72624	1	0.422513	67.4051
GOTERM_BP_FAT	GO:0032990~cell part morphogenesis	26	1.6656	0.0607657	RAB3A, NRP1, WNT3A, DYNC2LI1, NRN1, CXCL12, SHH, SEMA5A, NRCAM, ALCAM, ANK3, CXCR4, NKX2-1, TNN, SEMA3A, EGR2, AMIGO1, BBS2, EPHA7, SEMA4F, ULK2, STMN1, BMPR1B, APBB1, GAP43, MYH10	1160	212	13588	1.4366	1	0.428385	68.1736
GOTERM_BP_FAT	GO:0006268~DNA unwinding during replication	4	0.256246	0.0608051	MCM2, MCM4, MCM6, RAD51	1160	11	13588	4.25956	1	0.427763	68.1981
GOTERM_BP_FAT	GO:0033135~regulation of peptidyl-serine phosphorylation	4	0.256246	0.0608051	OSM, IL6, INPP5K, IFNG	1160	11	13588	4.25956	1	0.427763	68.1981
GOTERM_BP_FAT	GO:0050856~regulation of T cell receptor signaling pathway	4	0.256246	0.0608051	PTPN6, LCK, MALT1, THY1	1160	11	13588	4.25956	1	0.427763	68.1981
GOTERM_BP_FAT	GO:0042093~T-helper cell differentiation	3	0.192184	0.0610869	RELB, GADD45G, BCL3	1160	5	13588	7.02828	1	0.428455	68.3718
GOTERM_BP_FAT	GO:0002294~CD4-positive, alpha-beta T cell differentiation during immune response	3	0.192184	0.0610869	RELB, GADD45G, BCL3	1160	5	13588	7.02828	1	0.428455	68.3718
GOTERM_BP_FAT	GO:0007052~mitotic spindle organization	3	0.192184	0.0610869	SPC25, NDC80, STMN1	1160	5	13588	7.02828	1	0.428455	68.3718
GOTERM_BP_FAT	GO:0032606~type I interferon production	3	0.192184	0.0610869	IRF9, MYD88, IRF7	1160	5	13588	7.02828	1	0.428455	68.3718
GOTERM_BP_FAT	GO:0060666~dichotomous subdivision of terminal units involved in salivary gland branching	3	0.192184	0.0610869	NRP1, SEMA3C, SEMA3A	1160	5	13588	7.02828	1	0.428455	68.3718
GOTERM_BP_FAT	GO:0045351~type I interferon biosynthetic process	3	0.192184	0.0610869	IRF9, MYD88, IRF7	1160	5	13588	7.02828	1	0.428455	68.3718
GOTERM_BP_FAT	GO:0002687~positive regulation of leukocyte migration	3	0.192184	0.0610869	SELP, TLR2, THBS1	1160	5	13588	7.02828	1	0.428455	68.3718
GOTERM_BP_FAT	GO:0045348~positive regulation of MHC class II biosynthetic process	3	0.192184	0.0610869	CIITA, IFNG, IL10	1160	5	13588	7.02828	1	0.428455	68.3718
GOTERM_BP_FAT	GO:0051798~positive regulation of hair follicle development	3	0.192184	0.0610869	TNF, KRT17, FST	1160	5	13588	7.02828	1	0.428455	68.3718
GOTERM_BP_FAT	GO:0019722~calcium-mediated signaling	5	0.320307	0.0614049	LAT, LAT2, TNF, RCAN1, RCAN2	1160	18	13588	3.25383	1	0.429338	68.5669
GOTERM_BP_FAT	GO:0044243~multicellular organismal catabolic process	5	0.320307	0.0614049	PRSS2, MMP14, MMP3, ADAMTS2, MMP13	1160	18	13588	3.25383	1	0.429338	68.5669
GOTERM_BP_FAT	GO:0045682~regulation of epidermis development	5	0.320307	0.0614049	INHBA, TNF, KRT17, FST, KEAP1	1160	18	13588	3.25383	1	0.429338	68.5669
GOTERM_BP_FAT	GO:0002673~regulation of acute inflammatory response	5	0.320307	0.0614049	FCGR2B, C3, SERPING1, FCGR1, FCGR3	1160	18	13588	3.25383	1	0.429338	68.5669
GOTERM_BP_FAT	GO:0050868~negative regulation of T cell activation	8	0.512492	0.0627388	PTPN6, NFKBID, CD274, CD276, IDO1, LAG3, CD74, SHH	1160	42	13588	2.2312	1	0.435639	69.3728
GOTERM_BP_FAT	GO:0045665~negative regulation of neuron differentiation	7	0.44843	0.0650938	IRX3, RHOC, ID4, DLL1, MEIS1, TTC3, ASPM	1160	34	13588	2.41166	1	0.447188	70.7481
GOTERM_BP_FAT	GO:0006261~DNA-dependent DNA replication	7	0.44843	0.0650938	CDC45, RRM2B, MCM2, MCM4, MCM5, MCM6, RAD51	1160	34	13588	2.41166	1	0.447188	70.7481
GOTERM_BP_FAT	GO:0043069~negative regulation of programmed cell death	29	1.85778	0.0654161	CSF2, NUAK2, SNCA, CX3CL1, BCL2L1, CD74, TIMP1, TSC22D3, CASP4, PIK3CA, BCL3, FAS, ERCC1, ANGPTL4, SPP1, CEBPB, TBX3, SPHK1, IGF1, BIRC5, IDO1, RPS6, SOD2, NME5, CDKN1A, TNFSF13B, VEGFA, PLCG2, CX3CR1	1160	244	13588	1.39221	1	0.448017	70.9317
GOTERM_BP_FAT	GO:0051495~positive regulation of cytoskeleton organization	6	0.384369	0.0654355	WNT2, PLK4, PLEK, MAPT, CFL1, MLST8	1160	26	13588	2.70318	1	0.447274	70.9427
GOTERM_BP_FAT	GO:0050777~negative regulation of immune response	6	0.384369	0.0654355	PTPN6, PTPRC, FCGR2B, CLEC2D, SERPING1, IL7R	1160	26	13588	2.70318	1	0.447274	70.9427
GOTERM_BP_FAT	GO:0001501~skeletal system development	33	2.11403	0.065779	RBP4, TWSG1, NDST1, PDLIM7, HEXB, EDN1, ACP2, ZEB1, GJA5, SHH, CTGF, GPNMB, SPP1, BMP4, BMP3, H2-M3, TBX3, LGALS3, MGP, IGF1, MMP14, COL5A2, MMP13, HIF1A, HOXB5, CSRNP1, UBD, ROR2, SORT1, COL1A1, BMPR1B, IGFBP3, BMP6	1160	285	13588	1.35633	1	0.448208	71.1371
GOTERM_BP_FAT	GO:0051216~cartilage development	12	0.768738	0.0662133	BMP4, BMP3, HIF1A, CTGF, EDN1, MGP, ROR2, COL1A1, ZEB1, BMPR1B, MMP13, BMP6	1160	78	13588	1.80212	1	0.449604	71.3812
GOTERM_BP_FAT	GO:0006259~DNA metabolic process	46	2.94683	0.0671289	KIF22, CLSPN, HMGB2, BLM, UNG, DBF4, RRM2B, MCM10, DNASE1L3, TK1, CDT1, CDC45, CTGF, KRT7, NSMCE2, H2AFX, TOP2A, ERCC1, FEN1, CDC6, LIG1, PAPD7, BRIP1, TREX1, MCM2, MBD1, RAD54L, MCM4, ESCO2, MCM5, FOXP1, SOD2, MCM6, RAD51, RFC5, UHRF1, RFC4, RRM2, RRM1, TBRG1, FTSJD2, RAD54B, APAF1, CHAF1B, APBB1, NFIB	1160	421	13588	1.27989	1	0.453446	71.8894
GOTERM_BP_FAT	GO:0060548~negative regulation of cell death	29	1.85778	0.0681225	CSF2, NUAK2, SNCA, CX3CL1, BCL2L1, CD74, TIMP1, TSC22D3, CASP4, PIK3CA, BCL3, FAS, ERCC1, ANGPTL4, SPP1, CEBPB, TBX3, SPHK1, IGF1, BIRC5, IDO1, RPS6, SOD2, NME5, CDKN1A, TNFSF13B, VEGFA, PLCG2, CX3CR1	1160	245	13588	1.38653	1	0.45764	72.4311
GOTERM_BP_FAT	GO:0001570~vasculogenesis	8	0.512492	0.0696792	HEY1, EGFL7, NTRK2, SOX18, SOX17, ENG, JUNB, SHH	1160	43	13588	2.17931	1	0.464597	73.2602
GOTERM_BP_FAT	GO:0009064~glutamine family amino acid metabolic process	8	0.512492	0.0696792	ARG1, ALDH18A1, ASS1, CTPS, ARG2, GFPT2, ASNS, DDAH2	1160	43	13588	2.17931	1	0.464597	73.2602
GOTERM_BP_FAT	GO:0006302~double-strand break repair	8	0.512492	0.0696792	FTSJD2, RAD54B, H2AFX, RAD54L, APBB1, ERCC1, SOD2, RAD51	1160	43	13588	2.17931	1	0.464597	73.2602
GOTERM_BP_FAT	GO:0043244~regulation of protein complex disassembly	8	0.512492	0.0696792	DBNL, PLEK, GSN, MAPT, CFL1, TMOD3, RDX, MID1IP1	1160	43	13588	2.17931	1	0.464597	73.2602
GOTERM_BP_FAT	GO:0000075~cell cycle checkpoint	9	0.576553	0.0718889	CDK1, CLSPN, CCND1, MAD2L1, PML, H2AFX, BIRC5, RPS6, CDT1	1160	52	13588	2.02739	1	0.47464	74.3966
GOTERM_BP_FAT	GO:0048511~rhythmic process	14	0.896861	0.0727271	CCRN4L, EGR2, ENOX2, UBE3A, BCL2L1, ARNTL, MMP14, TIMELESS, DBP, VEGFA, PER2, PER1, NKX2-1, BMPR1B	1160	98	13588	1.6734	1	0.477861	74.8156
GOTERM_BP_FAT	GO:0060444~branching involved in mammary gland duct morphogenesis	5	0.320307	0.072733	CCL11, TBX3, CSF1, PML, AREG	1160	19	13588	3.08258	1	0.477034	74.8185
GOTERM_BP_FAT	GO:0030330~DNA damage response, signal transduction by p53 class mediator	5	0.320307	0.072733	NUPR1, PML, BCL3, MIF, IFI204	1160	19	13588	3.08258	1	0.477034	74.8185
GOTERM_BP_FAT	GO:0050672~negative regulation of lymphocyte proliferation	7	0.44843	0.0731542	PTPN6, FCGR2B, CD274, CD276, IDO1, IL10, SHH	1160	35	13588	2.34276	1	0.478216	75.0266
GOTERM_BP_FAT	GO:0060711~labyrinthine layer development	7	0.44843	0.0731542	WNT2, VCAM1, ADM, SOCS3, IL10, JUNB, CYR61	1160	35	13588	2.34276	1	0.478216	75.0266
GOTERM_BP_FAT	GO:0050731~positive regulation of peptidyl-tyrosine phosphorylation	7	0.44843	0.0731542	OSM, IL6, HPX, CD3E, HCLS1, IFNG, MLST8	1160	35	13588	2.34276	1	0.478216	75.0266
GOTERM_BP_FAT	GO:0070664~negative regulation of leukocyte proliferation	7	0.44843	0.0731542	PTPN6, FCGR2B, CD274, CD276, IDO1, IL10, SHH	1160	35	13588	2.34276	1	0.478216	75.0266
GOTERM_BP_FAT	GO:0032945~negative regulation of mononuclear cell proliferation	7	0.44843	0.0731542	PTPN6, FCGR2B, CD274, CD276, IDO1, IL10, SHH	1160	35	13588	2.34276	1	0.478216	75.0266
GOTERM_BP_FAT	GO:0010628~positive regulation of gene expression	52	3.3312	0.0743774	E2F1, GPBP1, ZEB1, SHH, ZXDA, FOS, MYD88, IFNG, YAP1, TOP2A, RBPJL, SERTAD1, CIITA, EGR1, EGR2, ARNTL, HMGA1, DDIT3, OSM, INHBA, HIF1A, TNFSF13B, VEGFA, CSF2, HMGB2, TNF, UBE3A, SLC11A1, TCF21, BCL3, NKX2-1, TFDP1, BMP4, BMP3, IL6, CEBPB, TBX3, EPAS1, FOXA1, MAML2, IGF1, CENPK, STAT3, MEOX1, CSRNP1, IRF8, GTF2F2, IRF1, KLF2, APBB1, KLF4, NFIB	1160	488	13588	1.24819	1	0.483226	75.6217
GOTERM_BP_FAT	GO:0051147~regulation of muscle cell differentiation	6	0.384369	0.0749164	BMP4, TBX3, RCAN1, ZEB1, IGFBP3, SHH	1160	27	13588	2.60307	1	0.484935	75.8797
GOTERM_BP_FAT	GO:0006220~pyrimidine nucleotide metabolic process	6	0.384369	0.0749164	NME5, TYMS, NME3, CTPS, UPP1, CMPK2	1160	27	13588	2.60307	1	0.484935	75.8797
GOTERM_BP_FAT	GO:0007266~Rho protein signal transduction	6	0.384369	0.0749164	CTNNAL1, ROCK2, KIFAP3, PECAM1, CDC42EP4, MCF2L	1160	27	13588	2.60307	1	0.484935	75.8797
GOTERM_BP_FAT	GO:0060706~cell differentiation involved in embryonic placenta development	4	0.256246	0.0760948	KRT19, PLK4, SOCS3, KRT8	1160	12	13588	3.9046	1	0.489641	76.4347
GOTERM_BP_FAT	GO:0042246~tissue regeneration	4	0.256246	0.0760948	GATM, TIMP3, GAP43, PLAUR	1160	12	13588	3.9046	1	0.489641	76.4347
GOTERM_BP_FAT	GO:0051085~chaperone mediated protein folding requiring cofactor	4	0.256246	0.0760948	TOR3A, H2-DMB1, H2-DMA, CD74	1160	12	13588	3.9046	1	0.489641	76.4347
GOTERM_BP_FAT	GO:0002920~regulation of humoral immune response	4	0.256246	0.0760948	PTPN6, PTPRC, HPX, SERPING1	1160	12	13588	3.9046	1	0.489641	76.4347
GOTERM_BP_FAT	GO:0008038~neuron recognition	4	0.256246	0.0760948	AMIGO1, NRP1, SEMA3A, GAP43	1160	12	13588	3.9046	1	0.489641	76.4347
GOTERM_BP_FAT	GO:0046470~phosphatidylcholine metabolic process	4	0.256246	0.0760948	CHKA, LRAT, FABP3, PCYT1A	1160	12	13588	3.9046	1	0.489641	76.4347
GOTERM_BP_FAT	GO:0032508~DNA duplex unwinding	4	0.256246	0.0760948	MCM2, MCM4, MCM6, RAD51	1160	12	13588	3.9046	1	0.489641	76.4347
GOTERM_BP_FAT	GO:0048871~multicellular organismal homeostasis	11	0.704676	0.0780086	XDH, NOX4, SLC11A1, CORO1A, EPAS1, CSF1, VEGFA, IL1B, TENC1, STAT3, IL1A	1160	71	13588	1.81481	1	0.497694	77.3104
GOTERM_BP_FAT	GO:0070201~regulation of establishment of protein localization	11	0.704676	0.0780086	RBP4, TNF, PANX1, IFNG, PKIG, DPH3, CASP1, LCP1, SHH, SRGN, SCAMP5	1160	71	13588	1.81481	1	0.497694	77.3104
GOTERM_BP_FAT	GO:0051047~positive regulation of secretion	9	0.576553	0.0786561	RBP4, PANX1, IFNG, SNCA, SYTL2, PFKM, CASP1, NIACR1, SCAMP5	1160	53	13588	1.98913	1	0.499816	77.5996
GOTERM_BP_FAT	GO:0030278~regulation of ossification	9	0.576553	0.0786561	BMP4, CALCA, TWSG1, EGR2, CSF1, CD276, MGP, SRGN, IFI204	1160	53	13588	1.98913	1	0.499816	77.5996
GOTERM_BP_FAT	GO:0045893~positive regulation of transcription, DNA-dependent	45	2.88277	0.0792827	E2F1, HMGB2, TNF, GPBP1, UBE3A, ZEB1, SHH, FOS, TCF21, SLC11A1, MYD88, IFNG, BCL3, NKX2-1, YAP1, RBPJL, TOP2A, TFDP1, EGR1, BMP4, CIITA, BMP3, IL6, EGR2, CEBPB, TBX3, EPAS1, FOXA1, MAML2, IGF1, ARNTL, CENPK, STAT3, OSM, INHBA, HIF1A, MEOX1, CSRNP1, GTF2F2, IRF8, VEGFA, IRF1, APBB1, KLF4, NFIB	1160	416	13588	1.26712	1	0.501825	77.8762
GOTERM_BP_FAT	GO:0032880~regulation of protein localization	13	0.832799	0.0799454	RBP4, SGK1, TNF, PANX1, PKIG, DPH3, SHH, SLC26A4, IFNG, CASP1, SRGN, LCP1, SCAMP5	1160	90	13588	1.69199	1	0.503981	78.1652
GOTERM_BP_FAT	GO:0032268~regulation of cellular protein metabolic process	32	2.04997	0.0799674	NCBP2, TNF, PDGFA, PML, ZEB2, IGF2BP2, TLR6, SHH, INPP5K, KRT7, IFNG, HBB-B1, MLST8, HBB-B2, FGF1, BMP4, PTPRC, PTPN6, IL6, TNXB, SOCS3, CD3E, PAIP2, HCLS1, SOCS1, SERPING1, OSM, ARRB2, KRT17, HPX, IGFBP3, PPP1R15A, EIF4E2	1160	280	13588	1.33872	1	0.503224	78.1747
GOTERM_BP_FAT	GO:0043066~negative regulation of apoptosis	28	1.79372	0.0805189	CSF2, NUAK2, SNCA, CX3CL1, BCL2L1, CD74, TIMP1, TSC22D3, CASP4, PIK3CA, BCL3, FAS, ERCC1, ANGPTL4, SPP1, CEBPB, TBX3, SPHK1, IGF1, BIRC5, IDO1, RPS6, SOD2, NME5, CDKN1A, TNFSF13B, VEGFA, CX3CR1	1160	239	13588	1.37233	1	0.504861	78.4124
GOTERM_BP_FAT	GO:0051222~positive regulation of protein transport	7	0.44843	0.081758	RBP4, TNF, PANX1, IFNG, CASP1, SHH, SCAMP5	1160	36	13588	2.27768	1	0.509563	78.9376
GOTERM_BP_FAT	GO:0007204~elevation of cytosolic calcium ion concentration	7	0.44843	0.081758	PTPRC, EDN1, LCK, TGM2, ADRA1A, IL1B, XCL1	1160	36	13588	2.27768	1	0.509563	78.9376
GOTERM_BP_FAT	GO:0051241~negative regulation of multicellular organismal process	14	0.896861	0.0824974	RBP4, LGMN, IDO1, IL10, CALCA, SLC11A1, BBS2, INHBA, THBD, HMOX1, IFNG, VEGFA, ADRA1A, SRGN	1160	100	13588	1.63993	1	0.511994	79.2451
GOTERM_BP_FAT	GO:0046328~regulation of JNK cascade	8	0.512492	0.0848773	TNF, MYD88, TNXB, AIDA, TLR3, IL1B, ZEB2, TLR6	1160	45	13588	2.08245	1	0.521581	80.2066
GOTERM_BP_FAT	GO:0001667~ameboidal cell migration	8	0.512492	0.0848773	EDNRB, HIF1A, CXCR4, CFL1, SEMA3C, ZEB2, CXCL12, SHH	1160	45	13588	2.08245	1	0.521581	80.2066
GOTERM_BP_FAT	GO:0006873~cellular ion homeostasis	30	1.92184	0.0849988	CCL2, ATOX1, HEXB, SNCA, EDN1, TRF, CALCA, SLC11A1, ALAS2, SLC24A3, HAMP, APOE, TGM2, MT2, IL1B, MT1, PTPRC, SGK1, SCD2, EGR2, KCNK2, CSRP3, PRKCB, SOD2, AMIGO1, HIF1A, LCK, ADRA1A, PMP22, XCL1	1160	261	13588	1.34641	1	0.521249	80.2546
GOTERM_BP_FAT	GO:0031345~negative regulation of cell projection organization	5	0.320307	0.0850401	NRP1, SEMA4F, ULK2, SEMA3A, THY1	1160	20	13588	2.92845	1	0.520572	80.2708
GOTERM_BP_FAT	GO:0002715~regulation of natural killer cell mediated immunity	5	0.320307	0.0850401	CADM1, H2-M3, KLRK1, CLEC2D, LAG3	1160	20	13588	2.92845	1	0.520572	80.2708
GOTERM_BP_FAT	GO:0042269~regulation of natural killer cell mediated cytotoxicity	5	0.320307	0.0850401	CADM1, H2-M3, KLRK1, CLEC2D, LAG3	1160	20	13588	2.92845	1	0.520572	80.2708
GOTERM_BP_FAT	GO:0006221~pyrimidine nucleotide biosynthetic process	5	0.320307	0.0850401	NME5, TYMS, NME3, CTPS, CMPK2	1160	20	13588	2.92845	1	0.520572	80.2708
GOTERM_BP_FAT	GO:0050678~regulation of epithelial cell proliferation	10	0.640615	0.0853398	BMP4, CYP7B1, IL6, FGF7, GRN, VEGFA, TGFBR3, FGF1, SHH, FOXP1	1160	63	13588	1.85933	1	0.521014	80.3885
GOTERM_BP_FAT	GO:0048255~mRNA stabilization	3	0.192184	0.086546	SLC11A1, APOBEC1, VEGFA	1160	6	13588	5.8569	1	0.525346	80.8555
GOTERM_BP_FAT	GO:0002293~alpha-beta T cell differentiation during immune response	3	0.192184	0.086546	RELB, GADD45G, BCL3	1160	6	13588	5.8569	1	0.525346	80.8555
GOTERM_BP_FAT	GO:0045123~cellular extravasation	3	0.192184	0.086546	SELP, TNF, SELPLG	1160	6	13588	5.8569	1	0.525346	80.8555
GOTERM_BP_FAT	GO:0045346~regulation of MHC class II biosynthetic process	3	0.192184	0.086546	CIITA, IFNG, IL10	1160	6	13588	5.8569	1	0.525346	80.8555
GOTERM_BP_FAT	GO:0006085~acetyl-CoA biosynthetic process	3	0.192184	0.086546	ACSS1, PDK4, ACSS2	1160	6	13588	5.8569	1	0.525346	80.8555
GOTERM_BP_FAT	GO:0033138~positive regulation of peptidyl-serine phosphorylation	3	0.192184	0.086546	OSM, IL6, IFNG	1160	6	13588	5.8569	1	0.525346	80.8555
GOTERM_BP_FAT	GO:0002292~T cell differentiation during immune response	3	0.192184	0.086546	RELB, GADD45G, BCL3	1160	6	13588	5.8569	1	0.525346	80.8555
GOTERM_BP_FAT	GO:0043489~RNA stabilization	3	0.192184	0.086546	SLC11A1, APOBEC1, VEGFA	1160	6	13588	5.8569	1	0.525346	80.8555
GOTERM_BP_FAT	GO:0014823~response to activity	3	0.192184	0.086546	HIF1A, TENC1, SOD2	1160	6	13588	5.8569	1	0.525346	80.8555
GOTERM_BP_FAT	GO:0051254~positive regulation of RNA metabolic process	45	2.88277	0.0867752	E2F1, HMGB2, TNF, GPBP1, UBE3A, ZEB1, SHH, FOS, TCF21, SLC11A1, MYD88, IFNG, BCL3, NKX2-1, YAP1, RBPJL, TOP2A, TFDP1, EGR1, BMP4, CIITA, BMP3, IL6, EGR2, CEBPB, TBX3, EPAS1, FOXA1, MAML2, IGF1, ARNTL, CENPK, STAT3, OSM, INHBA, HIF1A, MEOX1, CSRNP1, GTF2F2, IRF8, VEGFA, IRF1, APBB1, KLF4, NFIB	1160	419	13588	1.25804	1	0.525472	80.943
GOTERM_BP_FAT	GO:0050801~ion homeostasis	33	2.11403	0.087585	CCL2, ATOX1, HEXB, SNCA, EDN1, TRF, CALCA, SLC11A1, EDNRB, ALAS2, SLC24A3, APOE, HAMP, TGM2, MT2, IL1B, MT1, CUTC, PTPRC, SGK1, SCD2, EGR2, CSRP3, KCNK2, PRKCB, SOD2, AMIGO1, SLC26A4, HIF1A, LCK, ADRA1A, PMP22, XCL1	1160	293	13588	1.3193	1	0.528063	81.2493
GOTERM_BP_FAT	GO:0007281~germ cell development	14	0.896861	0.0876797	BMP4, RBP4, HMGB2, TDRD7, BCL2L1, CXCL12, CALCA, NME5, BBS2, CXCR4, PRM1, STRBP, PPP2R2B, ERCC1	1160	101	13588	1.62369	1	0.527613	81.2848
GOTERM_BP_FAT	GO:0046903~secretion	26	1.6656	0.0887863	RAB3A, LTBP4, EDN1, CXCL10, DAB2, LY6E, SYN2, LGI3, SCAMP5, IL6, MYO6, PLEK, TBX3, IL1RN, GARS, MYO1F, LIN7C, FCGR3, LAT, LAT2, TNFSF13B, SYCN, NTRK2, SYTL2, MYH10, LCP2	1160	221	13588	1.37809	1	0.531425	81.695
GOTERM_BP_FAT	GO:0048592~eye morphogenesis	11	0.704676	0.090319	BMP4, ALDH1A1, RBP4, IRX5, PVRL3, NTRK2, VEGFA, ZEB1, MEIS1, STAT3, THY1	1160	73	13588	1.76509	1	0.53696	82.2492
GOTERM_BP_FAT	GO:0048638~regulation of developmental growth	7	0.44843	0.0908995	RBP4, NRP1, SEMA4F, TNFRSF12A, ULK2, MAPT, SEMA3A	1160	37	13588	2.21612	1	0.538507	82.455
GOTERM_BP_FAT	GO:0010035~response to inorganic substance	13	0.832799	0.0909034	XDH, CUTA, GATM, MGP, DDIT3, SOD2, NME5, CCND1, ABCB1B, MT2, MT1, CAT, COL1A1	1160	92	13588	1.65521	1	0.537675	82.4564
GOTERM_BP_FAT	GO:0007059~chromosome segregation	10	0.640615	0.0921926	SPC25, MAD2L1, INCENP, SGOL1, NUSAP1, NDC80, BIRC5, AKAP8, TOP2A, CENPH	1160	64	13588	1.83028	1	0.542107	82.9052
GOTERM_BP_FAT	GO:0046660~female sex differentiation	10	0.640615	0.0921926	RBP4, TBX3, UBE3A, VEGFA, FST, NKX2-1, BCL2L1, AREG, BMPR1B, MMP14	1160	64	13588	1.83028	1	0.542107	82.9052
GOTERM_BP_FAT	GO:0002883~regulation of hypersensitivity	4	0.256246	0.0928802	FCGR2B, C3, FCGR1, FCGR3	1160	13	13588	3.60424	1	0.544052	83.1401
GOTERM_BP_FAT	GO:0002864~regulation of acute inflammatory response to antigenic stimulus	4	0.256246	0.0928802	FCGR2B, C3, FCGR1, FCGR3	1160	13	13588	3.60424	1	0.544052	83.1401
GOTERM_BP_FAT	GO:0042089~cytokine biosynthetic process	4	0.256246	0.0928802	IRF9, MYD88, IRF7, GADD45G	1160	13	13588	3.60424	1	0.544052	83.1401
GOTERM_BP_FAT	GO:0032392~DNA geometric change	4	0.256246	0.0928802	MCM2, MCM4, MCM6, RAD51	1160	13	13588	3.60424	1	0.544052	83.1401
GOTERM_BP_FAT	GO:0043488~regulation of mRNA stability	4	0.256246	0.0928802	ZFP36, SLC11A1, APOBEC1, VEGFA	1160	13	13588	3.60424	1	0.544052	83.1401
GOTERM_BP_FAT	GO:0002823~negative regulation of adaptive immune response based on somatic recombination of immune receptors built from immunoglobulin superfamily domains	4	0.256246	0.0928802	PTPN6, PTPRC, FCGR2B, IL7R	1160	13	13588	3.60424	1	0.544052	83.1401
GOTERM_BP_FAT	GO:0043900~regulation of multi-organism process	4	0.256246	0.0928802	DDX58, MYD88, TLR2, IL15	1160	13	13588	3.60424	1	0.544052	83.1401
GOTERM_BP_FAT	GO:0032651~regulation of interleukin-1 beta production	4	0.256246	0.0928802	PANX1, IFNG, SPHK1, CASP1	1160	13	13588	3.60424	1	0.544052	83.1401
GOTERM_BP_FAT	GO:0045055~regulated secretory pathway	4	0.256246	0.0928802	LAT, LAT2, GARS, MYO1F	1160	13	13588	3.60424	1	0.544052	83.1401
GOTERM_BP_FAT	GO:0000724~double-strand break repair via homologous recombination	4	0.256246	0.0928802	RAD54B, H2AFX, RAD54L, RAD51	1160	13	13588	3.60424	1	0.544052	83.1401
GOTERM_BP_FAT	GO:0060736~prostate gland growth	4	0.256246	0.0928802	PSAP, UBE3A, IGF1, SHH	1160	13	13588	3.60424	1	0.544052	83.1401
GOTERM_BP_FAT	GO:0002820~negative regulation of adaptive immune response	4	0.256246	0.0928802	PTPN6, PTPRC, FCGR2B, IL7R	1160	13	13588	3.60424	1	0.544052	83.1401
GOTERM_BP_FAT	GO:0060442~branching involved in prostate gland morphogenesis	4	0.256246	0.0928802	BMP4, SFRP1, IGF1, SHH	1160	13	13588	3.60424	1	0.544052	83.1401
GOTERM_BP_FAT	GO:0000725~recombinational repair	4	0.256246	0.0928802	RAD54B, H2AFX, RAD54L, RAD51	1160	13	13588	3.60424	1	0.544052	83.1401
GOTERM_BP_FAT	GO:0070302~regulation of stress-activated protein kinase signaling pathway	8	0.512492	0.093131	TNF, MYD88, TNXB, AIDA, TLR3, IL1B, ZEB2, TLR6	1160	46	13588	2.03718	1	0.544221	83.225
GOTERM_BP_FAT	GO:0045941~positive regulation of transcription	50	3.20307	0.0932614	E2F1, GPBP1, ZEB1, SHH, ZXDA, FOS, MYD88, IFNG, YAP1, TOP2A, RBPJL, SERTAD1, CIITA, EGR1, EGR2, ARNTL, HMGA1, DDIT3, OSM, INHBA, HIF1A, VEGFA, HMGB2, TNF, UBE3A, SLC11A1, TCF21, BCL3, NKX2-1, TFDP1, BMP4, BMP3, IL6, CEBPB, TBX3, EPAS1, FOXA1, MAML2, IGF1, CENPK, STAT3, MEOX1, CSRNP1, IRF8, GTF2F2, IRF1, KLF2, APBB1, KLF4, NFIB	1160	475	13588	1.23303	1	0.543904	83.269
GOTERM_BP_FAT	GO:0051186~cofactor metabolic process	22	1.40935	0.0955292	NAMPT, KYNU, MDH1B, PDK4, GSTT3, ACSS2, GCH1, SOD2, BLVRA, MTHFD2, ACSS1, CBR1, ALAS2, CBR2, NUBP1, HPX, PANK1, HMOX1, GSTK1, MGST1, DCXR, MOCS1	1160	182	13588	1.41595	1	0.552126	84.017
GOTERM_BP_FAT	GO:0032526~response to retinoic acid	6	0.384369	0.095968	ADH1, TEK, TIE1, KLF4, RPL36AL, MEST	1160	29	13588	2.42354	1	0.553017	84.158
GOTERM_CC_FAT	GO:0044421~extracellular region part	154	9.86547	1.2981369597371397E-23	WNT3A, LTBP4, EDN1, PGLYRP1, VTN, IL15, MMP3, CXCL12, IL10, SHH, CHAD, CXCL10, WNT2, OGN, APOE, CTGF, IFNG, TGFBI, IL1B, IL15RA, LOX, IL1A, C4B, SCUBE2, SPARCL1, MGP, SERPING1, PRELP, THBD, IFNB1, VEGFA, COL1A2, LAMC2, COL1A1, MFAP4, ADAMTS2, MFAP5, ADAMTS4, RBP4, TWSG1, CCL3, CCL2, MAMDC2, ELN, CCL9, APOC1, CX3CL1, CCL5, CCL4, TIMP3, TRF, ABI3BP, CCL7, TIMP1, ARG1, LGALS3BP, SFTPC, SFTPB, SRGN, …	1088	774	12504	2.28665	5.685839883648672E-21	5.685839883648672E-21	1.834549555596776E-20
GOTERM_CC_FAT	GO:0005576~extracellular region	251	16.0794	7.622119760010408E-20	CHIA, LTBP4, FST, EDN1, FSTL1, C1QC, SHH, B2M, CFP, OGN, APOE, CTGF, IFNG, PLA2G1B, PLA1A, BC028528, HTRA3, FAS, F10, C4B, SERPING1, PLAUR, PRELP, C1QA, WFDC12, C1QB, PPBP, IFNB1, VEGFA, PDGFRL, APOL10B, WFDC1, LAMC2, ADAMTS2, ADAMTS4, RBP4, ENPP2, ELN, ESM1, PFN1, ARG1, LGALS3BP, SERPINA1B, SERPINA1D, FGL2, PLTP, SPP1, COL18A1, BMP4, BMP3, LGALS3, HC, CFB, LGALS1, IL1RN, CHI3L1, CCDC80, SECTM1B,…	1088	1680	12504	1.71706	3.338488454884559E-17	1.6692442274422794E-17	1.0771711192372147E-16
GOTERM_CC_FAT	GO:0005615~extracellular space	104	6.6624	2.1559582462307073E-16	WNT3A, EDN1, PGLYRP1, VTN, IL15, CXCL12, IL10, SHH, CXCL10, APOE, IFNG, TGFBI, IL15RA, IL1B, LOX, IL1A, SCUBE2, C4B, MGP, SERPING1, THBD, IFNB1, VEGFA, TWSG1, RBP4, CCL3, CCL2, CCL9, APOC1, CX3CL1, CCL5, CCL4, CCL7, TRF, ARG1, SFTPC, SRGN, SFTPB, ANGPTL4, SPP1, BMP4, BMP3, HC, LGALS1, IL1RN, CHI3L1, CXCL14, CXCL13, CXCL16, NOTCH4, PON1, AREG, XCL1, BMP6, ENOX2, LY86, GPC3, SMPDL3B, SEMA3C, SEPP1,…	1088	511	12504	2.33901	9.725553695716371E-14	3.241851231905457E-14	3.1086244689504383E-13
GOTERM_CC_FAT	GO:0005578~proteinaceous extracellular matrix	62	3.97181	1.377293406822227E-10	WNT3A, NPNT, LTBP4, VTN, MMP3, CHAD, WNT2, OGN, GPC3, CTGF, TGFBI, LOX, FGF1, SPARCL1, MMP15, MMP14, MMP13, MMP12, PRELP, VEGFA, COL1A2, LAMC2, COL1A1, MFAP4, ADAMTS2, MFAP5, ADAM15, ADAMTS4, MAMDC2, SPOCK2, TNC, ADAMTS15, COL3A1, ELN, SFTPA1, TIMP3, ABI3BP, TRF, TIMP1, COL17A1, LGALS3BP, TGM2, COL6A1, TNN, DPT, ANGPTL4, BMP4, COL18A1, COL4A4, COL4A2, COL4A1, TNXB, LGALS3, EFEMP2, LGALS1, FBN1, C…	1088	297	12504	2.39914	6.032546817635875E-8	1.5081367377156596E-8	1.9464153622195113E-7
GOTERM_CC_FAT	GO:0031012~extracellular matrix	63	4.03587	2.647770213681445E-10	WNT3A, NPNT, LTBP4, VTN, MMP3, CHAD, WNT2, OGN, GPC3, CTGF, TGFBI, LOX, FGF1, SPARCL1, MMP15, MMP14, MMP13, MMP12, PRELP, VEGFA, COL1A2, LAMC2, COL1A1, MFAP4, ADAMTS2, MFAP5, ADAM15, ADAMTS4, MAMDC2, SPOCK2, TNC, ADAMTS15, COL3A1, ELN, SFTPA1, TIMP3, ABI3BP, TRF, TIMP1, COL17A1, LGALS3BP, CRISPLD2, TGM2, COL6A1, TNN, DPT, ANGPTL4, BMP4, COL18A1, COL4A4, COL4A2, COL4A1, TNXB, LGALS3, EFEMP2, LGALS…	1088	309	12504	2.34316	1.1597230975546324E-7	2.3194463016906752E-8	3.741873921825345E-7
GOTERM_CC_FAT	GO:0009897~external side of plasma membrane	47	3.01089	1.623978294281863E-9	TNF, ENOX2, ITGAE, KLRK1, TLR2, ENPEP, IL7R, CD74, ALCAM, LY6A, GPC3, CD69, APOE, ICOS, CLEC2D, FAS, KLRD1, LAG3, H2-K1, LY6C1, PTPRC, SELP, IL6, CD8B1, COL23A1, H2-M3, CD3E, SELL, CD276, CTLA4, H2-AB1, MMP15, MMP14, FCGR1, H2-Q7, H2-Q8, THY1, CD55, CD86, CCR5, FCGR2B, EMR1, CD274, SORT1, H2-AA, CD79B, CTSB, CLEC7A	1088	206	12504	2.62211	7.113022365556887E-7	1.1855040793484761E-7	2.295034118304784E-6
GOTERM_CC_FAT	GO:0005886~plasma membrane	327	20.9481	4.8137362853707334E-8	LYPD2, CADM1, AIF1, EFNA1, OSMR, SNCA, LPAR3, AQP4, CD52, LPAR1, AQP1, SHH, B2M, SIRPB1A, LPHN3, DIRAS2, APOE, SEMA7A, TRAK1, FAS, KLRD1, RECK, CD3G, GBP5, CD3D, ROCK2, CD3E, PDPN, EFNB2, CDHR3, THY1, PLAUR, KRT19, MAGEE1, CCR6, CCR5, TACSTD2, ABCB1B, LILRB4, VEGFA, CX3CR1, ROR2, GPR146, EMCN, CLCN3, ENPP2, MME, FCGRT, NRN1, CD74, GPR141, ALCAM, CD68, CD69, PVRL3, ZAP70, CD8B1, HC, MAOB, UPK3B, S…	1088	2906	12504	1.29322	2.108394317668072E-5	3.0120190990245987E-6	6.802853049769908E-5
GOTERM_CC_FAT	GO:0009986~cell surface	57	3.65151	5.299417116047071E-8	ACVRL1, ENOX2, TLR2, ENPEP, SHH, GPC3, APOE, FAS, KLRD1, LAG3, H2-K1, COL23A1, CD3E, MMP15, MMP14, THY1, CD86, CCR5, H2-AA, SORT1, CTSB, TNF, TNFRSF12A, ITGAE, KLRK1, CX3CL1, IL7R, CD74, ALCAM, LY6A, SLC11A1, CD69, ICOS, CLEC2D, TNN, MUC1, LY6C1, PTPRC, SELP, IL6, CD8B1, H2-M3, SELL, CTLA4, CD276, H2-AB1, FCGR1, H2-Q7, H2-Q8, CD55, FCGR2B, EMR1, NOTCH4, CD274, NTRK2, TGFBR3, CD79B, CLEC7A	1088	305	12504	2.14781	2.3211178200588378E-5	2.901426738866064E-6	7.489225123391563E-5
GOTERM_CC_FAT	GO:0005764~lysosome	36	2.30621	3.4343876950248914E-6	SGSH, LITAF, LGMN, HEXB, IL4I1, CTSA, ACP2, CD74, GLB1, SLC11A1, EAR4, CD68, SLC29A3, GPC3, LAPTM5, IDS, MT1, SCARB2, SFTPB, SRGN, GBA, CTSZ, PSAP, GUSB, H2-DMB1, CTSS, CD63, MARCH2, CTSK, SORT1, H2-AA, CTSC, CTSB, H2-DMA, CTSH, SLC15A3	1088	178	12504	2.32436	0.00150313	1.6712652097683467E-4	0.00485343
GOTERM_CC_FAT	GO:0000323~lytic vacuole	36	2.30621	3.920251508845867E-6	SGSH, LITAF, LGMN, HEXB, IL4I1, CTSA, ACP2, CD74, GLB1, SLC11A1, EAR4, CD68, SLC29A3, GPC3, LAPTM5, IDS, MT1, SCARB2, SFTPB, SRGN, GBA, CTSZ, PSAP, GUSB, H2-DMB1, CTSS, CD63, MARCH2, CTSK, SORT1, H2-AA, CTSC, CTSB, H2-DMA, CTSH, SLC15A3	1088	179	12504	2.31137	0.0017156	1.716926117925066E-4	0.00554002
GOTERM_CC_FAT	GO:0005773~vacuole	39	2.4984	5.146949255930827E-6	SGSH, LITAF, LGMN, HEXB, IL4I1, CTSA, ACP2, CD74, TTC3, GLB1, MTMR2, SLC11A1, EAR4, CD68, SLC29A3, GPC3, LAPTM5, IDS, MT1, SCARB2, SFTPB, SRGN, GBA, IRGM1, CTSZ, PSAP, GUSB, H2-DMB1, CTSS, CD63, MARCH2, CTSK, SORT1, H2-AA, CTSC, CTSB, H2-DMA, CTSH, SLC15A3	1088	204	12504	2.19712	0.00225183	2.0492168937769062E-4	0.00727351
GOTERM_CC_FAT	GO:0044420~extracellular matrix part	23	1.47341	9.248227888712126E-6	COL18A1, COL4A4, COL4A2, COL4A1, TNXB, TNC, NPNT, FBN1, COL3A1, CCDC80, COL5A2, TIMP3, TRF, COL5A1, TIMP1, COL17A1, FBLN1, VEGFA, COL1A2, LAMC2, COL1A1, LOX, MFAP5	1088	92	12504	2.87316	0.00404255	3.375049112646078E-4	0.013069
GOTERM_CC_FAT	GO:0005581~collagen	10	0.640615	1.1358572239417742E-5	COL4A4, COL4A2, COL4A1, TNXB, COL3A1, COL1A2, COL1A1, LOX, COL5A2, COL5A1	1088	19	12504	6.04876	0.00496273	3.8262546449507884E-4	0.0160509
GOTERM_CC_FAT	GO:0042824~MHC class I peptide loading complex	6	0.384369	4.602484906444696E-4	TAP2, TAP1, H2-AA, H2-DMA, PSMB8, PSMB9	1088	9	12504	7.66176	0.182607	0.0142993	0.648469
GOTERM_CC_FAT	GO:0044459~plasma membrane part	177	11.3389	0.00106904	GNA14, CADM1, OSMR, AIF1, TLR2, AQP4, ENPEP, AQP1, TAPBP, B2M, WNT2, DIRAS2, APOE, SLC2A1, LGI3, FAS, SLC4A1, KLRD1, RNF31, SCAMP5, GBP5, CD3G, CD3D, SLCO4A1, CD3E, STMN2, SCUBE2, H2-DMB1, SLC34A2, THY1, MAGEE1, CCR5, ABCB1B, ROR2, GBP2, GBP1, CAV2, CLCN3, PANX1, LITAF, ENPP2, ITGAE, BBS9, KLRK1, FCGRT, KCNRG, CD74, ALCAM, LAPTM5, CD69, PVRL3, ICOS, TEK, ITGB6, ZAP70, GABRP, MUC1, PTPN6, DIXDC1, …	1088	1633	12504	1.24568	0.374054	0.03075	1.50023
GOTERM_CC_FAT	GO:0042611~MHC protein complex	13	0.832799	0.00137413	H2-K1, H2-M3, H2-DMB1, FCGRT, H2-AB1, H2-Q7, H2-Q8, B2M, GM8909, H2-EB1, H2-AA, H2-T23, H2-T24, H2-DMA	1088	52	12504	2.87316	0.45244	0.036943	1.92452
GOTERM_CC_FAT	GO:0031252~cell leading edge	21	1.34529	0.00146499	DBNL, MYO6, PDLIM7, AIF1, PDPN, TNFRSF12A, RDX, ARPC5, CYTH3, APBB1IP, MCF2L, CORO1A, INPP5K, GSN, PSTPIP1, TMOD3, PIK3CA, ANTXR1, ARAP3, APBB1, LCP1	1088	112	12504	2.15487	0.473833	0.0370683	2.05055
GOTERM_CC_FAT	GO:0042825~TAP complex	5	0.320307	0.00160438	TAP1, H2-AA, H2-DMA, PSMB8, PSMB9	1088	7	12504	8.20903	0.505042	0.0383179	2.24361
GOTERM_CC_FAT	GO:0001726~ruffle	12	0.768738	0.00190716	DBNL, MYO6, PDLIM7, INPP5K, PDPN, AIF1, TNFRSF12A, TMOD3, RDX, CYTH3, ARAP3, LCP1	1088	47	12504	2.93429	0.566616	0.0430527	2.66173
GOTERM_CC_FAT	GO:0005604~basement membrane	15	0.960922	0.00369431	COL18A1, COL4A4, COL4A2, COL4A1, NPNT, TNC, CCDC80, TIMP3, TRF, COL5A1, TIMP1, COL17A1, FBLN1, VEGFA, LAMC2	1088	73	12504	2.3615	0.80232	0.0778573	5.0961
GOTERM_CC_FAT	GO:0031225~anchored to membrane	31	1.98591	0.00372188	LYPD2, ALPL, EFNA1, CD52, NRN1, SHH, LY6A, VCAM1, GLIPR2, GPC3, RAC2, LY6E, CD177, MAP1LC3B, SEMA7A, MSLN, NT5E, DPEP1, LY6C1, RECK, BST2, BST1, RFTN2, RFTN1, PLAUR, THY1, CD55, CNTN1, AKAP7, CP, CD14	1088	207	12504	1.72112	0.804702	0.0748253	5.1332
GOTERM_CC_FAT	GO:0005829~cytosol	66	4.22806	0.00613953	CTNNAL1, CHMP5, CHMP4B, SNCA, WNT2, NUBP1, GSN, MAPT, HMOX1, TUBB5, MT1, PIK3CA, HBB-B1, NGFRAP1, HBB-B2, DDAH2, ERRFI1, RNF31, CDCA3, ZFP36, RELB, PNPLA2, PFKM, THY1, CCND1, MAD2L1, PSME1, PSMA5, RASGRF1, CFL1, GBP3, LCP1, XDH, ME1, BID, PSMB10, UBE3A, NFKBIA, BCL2L1, VARS, ALDH3A1, PSMF1, PFN1, IGTP, INPP5K, PSMB1, RASGRP1, PSMB2, TGM2, ZAP70, PREPL, PCYT1A, ACTB, BCAS1, CFB, MALT1, BIRC5, GJB6…	1088	549	12504	1.38163	0.93262	0.115391	8.33526
GOTERM_CC_FAT	GO:0030027~lamellipodium	13	0.832799	0.00733093	DBNL, PDPN, RDX, ARPC5, APBB1IP, MCF2L, GSN, PSTPIP1, PIK3CA, TMOD3, ANTXR1, ARAP3, APBB1	1088	63	12504	2.3715	0.960156	0.130747	9.87599
GOTERM_CC_FAT	GO:0042613~MHC class II protein complex	5	0.320307	0.0077818	H2-EB1, H2-AA, H2-DMB1, H2-AB1, H2-DMA	1088	10	12504	5.74632	0.967345	0.132876	10.4528
GOTERM_CC_FAT	GO:0015629~actin cytoskeleton	29	1.85778	0.011006	CTNNAL1, MYL7, MYL4, PDLIM7, AIF1, MYL3, ANLN, ARPC5, TPM3, PFN1, PSTPIP1, MYOM1, MYO6, ACTA1, ACTA2, MYO1B, MYO1G, MYO1F, MYH6, WAS, ARPC1B, MYRIP, PPP1R9A, CORO1A, CFL1, TMOD3, WDR1, LCP1, MYH10	1088	205	12504	1.62579	0.992151	0.176255	14.4784
GOTERM_CC_FAT	GO:0042101~T cell receptor complex	5	0.320307	0.011397	PTPN6, CD3G, CD3D, CD3E, ZAP70	1088	11	12504	5.22393	0.993399	0.175599	14.955
GOTERM_CC_FAT	GO:0005819~spindle	18	1.15311	0.0127182	KIF22, CDC6, PRC1, ROCK2, KIF15, KNTC1, TPX2, NUSAP1, AURKA, BIRC5, ARL3, MAD2L1, SPAG5, KATNA1, INCENP, RASSF1, ASPM, MYH10	1088	109	12504	1.89787	0.996325	0.187501	16.5472
GOTERM_CC_FAT	GO:0005583~fibrillar collagen	4	0.256246	0.0175604	TNXB, COL3A1, COL1A2, COL1A1	1088	7	12504	6.56723	0.999573	0.242048	22.1488
GOTERM_CC_FAT	GO:0042105~alpha-beta T cell receptor complex	4	0.256246	0.0175604	PTPN6, CD3G, CD3D, CD3E	1088	7	12504	6.56723	0.999573	0.242048	22.1488
GOTERM_CC_FAT	GO:0001891~phagocytic cup	3	0.192184	0.0213419	TNF, AIF1, LCP1	1088	3	12504	11.4926	0.999921	0.278069	26.2783
GOTERM_CC_FAT	GO:0005625~soluble fraction	16	1.02498	0.0235828	ACTB, ME1, SPHK1, PKIG, HAL, PFKM, POR, BLVRA, CCNB1, WNT2, TPPP, PECAM1, NKX2-1, CTSB, APAF1, SDF4	1088	99	12504	1.8574	0.999971	0.294207	28.6283
GOTERM_CC_FAT	GO:0005839~proteasome core complex	6	0.384369	0.0252997	PSMB10, PSMB1, PSMA5, PSMB2, PSMB8, PSMB9	1088	20	12504	3.44779	0.999987	0.30376	30.3816
GOTERM_CC_FAT	GO:0005652~nuclear lamina	4	0.256246	0.0263035	EIF6, LMNB1, NRM, LMNA	1088	8	12504	5.74632	0.999991	0.305699	31.388
GOTERM_CC_FAT	GO:0010008~endosome membrane	8	0.512492	0.0286357	SLC11A1, SLC29A3, SCAMP2, TLR3, CD63, H2-DMA, ANKFY1, APPL2	1088	35	12504	2.62689	0.999997	0.319972	33.6742
GOTERM_CC_FAT	GO:0044440~endosomal part	8	0.512492	0.0286357	SLC11A1, SLC29A3, SCAMP2, TLR3, CD63, H2-DMA, ANKFY1, APPL2	1088	35	12504	2.62689	0.999997	0.319972	33.6742
GOTERM_CC_FAT	GO:0030426~growth cone	10	0.640615	0.0300638	PPP1R9A, CXCR4, STMN2, RASGRF1, MAPT, NTRK2, APBB1, MYH10, TPM3, THY1	1088	51	12504	2.25346	0.999998	0.325129	35.0391
GOTERM_CC_FAT	GO:0030427~site of polarized growth	10	0.640615	0.0300638	PPP1R9A, CXCR4, STMN2, RASGRF1, MAPT, NTRK2, APBB1, MYH10, TPM3, THY1	1088	51	12504	2.25346	0.999998	0.325129	35.0391
GOTERM_CC_FAT	GO:0042995~cell projection	64	4.09994	0.0319259	NRP1, PDLIM7, CADM1, PDGFA, AIF1, DYNC2LI1, ENPEP, MCF2L, WNT2, NRCAM, PLEKHB1, GSN, CXCR4, ANK3, MAPT, PIK3CA, KLHL24, DPEP1, DBNL, MYO6, STMN2, PDPN, SLC7A10, SNTN, THY1, SLC34A2, BBS2, MYRIP, MAGEE1, HIF1A, SPAG6, RASGRF1, CC2D2A, GAP43, LCP1, MYL7, TNFRSF12A, BBS9, CETN4, CETN2, STARD10, RDX, CYTH3, ARPC5, APBB1IP, TPM3, CALCA, ALCAM, ENKUR, INPP5K, KATNA1, CNR2, PSTPIP1, KNDC1, CAMK2N1, PPP1…	1088	575	12504	1.27918	0.999999	0.333721	36.7795
GOTERM_CC_FAT	GO:0005770~late endosome	9	0.576553	0.0338248	SLC11A1, SLC29A3, CLCN3, LGMN, H2-AB1, CD63, H2-DMA, SDF4, CD74	1088	44	12504	2.35077	1	0.342069	38.5096
GOTERM_CC_FAT	GO:0045335~phagocytic vesicle	4	0.256246	0.0369498	SLC11A1, CORO1A, IRGM1, TLR1	1088	9	12504	5.10784	1	0.359619	41.2614
GOTERM_CC_FAT	GO:0000786~nucleosome	11	0.704676	0.0401148	HIST1H2BC, HIST1H2AF, HIST1H2AG, HIST1H2AD, HIST2H2AB, HIST2H2BE, CENPA, HIST2H2AC, H2AFZ, HIST1H2AH, PRM1, HIST1H2AK, H2AFX, HIST1H2AN	1088	62	12504	2.03902	1	0.376188	43.9314
GOTERM_CC_FAT	GO:0005638~lamin filament	3	0.192184	0.0402331	EIF6, LMNB1, LMNA	1088	4	12504	8.61949	1	0.369467	44.029
GOTERM_CC_FAT	GO:0005856~cytoskeleton	115	7.36707	0.0417302	EIF6, CTNNAL1, TUBB2B, PDLIM7, PRC1, CCDC85B, AIF1, DYNC2LI1, SNCA, KNTC1, AURKA, ACTG2, INCENP, KIFAP3, SLC4A1, ASPM, DBNL, MYO6, ROCK2, ENC1, KRT10, TMSB10, MYH6, BICD2, ARPC1B, KRT19, MAD2L1, KRT18, SPAG6, KRT17, SPRR2A1, SPAG5, KRT14, CC2D2A, STMN1, DYNLRB2, FGD2, MYL7, MYL4, LMNB1, MYL3, ANLN, ARPC5, KRT23, PFN1, KATNA1, MNS1, STRBP, CDC42EP4, PPP2R2B, MYO1B, MYO1G, MYO1F, CSRP3, CAMK2N1, PL…	1088	1122	12504	1.17795	1	0.372966	45.2502
GOTERM_CC_FAT	GO:0044430~cytoskeletal part	82	5.25304	0.0433466	EIF6, KIF23, KIF22, TUBB2B, PRC1, PDLIM7, CCDC85B, AIF1, DYNC2LI1, KNTC1, AURKA, GTSE1, KIF2C, MAP1LC3B, MAPT, KIFAP3, INCENP, TUBB5, TUBB6, ASPM, CDC6, MYO6, ACTA1, ROCK2, KIF15, TPX2, NUSAP1, KRT10, MYH6, MID1IP1, DNAIC1, ARL3, ARPC1B, KRT19, MAD2L1, KRT18, SPAG6, KRT17, SPAG5, CC2D2A, KRT14, LCK, CFL1, MAPRE2, STMN1, DYNLRB2, LCP1, MYL7, MYL4, LMNB1, MYL3, CETN4, CETN2, ANLN, ARPC5, CEP55, KRT…	1088	774	12504	1.21757	1	0.377122	46.541
GOTERM_CC_FAT	GO:0005768~endosome	31	1.98591	0.0478125	PRKCZ, CLCN3, MMGT1, TNF, CHMP4B, CHMP5, LGMN, TLR3, TRF, CD74, SLA, SLC11A1, CD68, SLC29A3, SDF4, SCAMP5, TM9SF2, SCAMP2, H2-DMB1, H2-AB1, CD63, APPL2, FURIN, OCIAD2, MARCH2, CCR5, CTSE, SORT1, H2-DMA, ANKFY1, GRB14	1088	252	12504	1.41378	1	0.400063	49.9617
GOTERM_CC_FAT	GO:0034399~nuclear periphery	9	0.576553	0.0589074	EIF6, GMCL1, LMNB1, NRM, CFL1, PML, ANP32A, LMNA, AKAP8	1088	49	12504	2.11089	1	0.461212	57.5998
GOTERM_CC_FAT	GO:0019898~extrinsic to membrane	52	3.3312	0.0614036	CTNNAL1, GNA14, CHMP5, CHMP4B, PNKD, CYP2S1, PTGS1, APOE, PPP1R14C, MYO6, SCUBE2, ROCK2, FLOT2, LRRC1, SLC9A3R2, POR, PRKCB, RND3, VEGFA, CYP2A5, DOC2B, ANKFY1, GRB14, CYP1B1, IIGP1B, CYP2F2, GNG11, RDX, APBB1IP, MTMR2, PLIN2, RASGRP1, TGM1, PCYT1A, CDC42EP4, GBA, ADSSL1, LIN7C, APPL2, CYP4B1, PLEKHA4, CYP7B1, PLK3, CRBN, PDE2A, LIPH, SYTL2, RGS9, ARAP3, DCXR, MGST1, EPB4.1L5	1088	472	12504	1.26614	1	0.467843	59.1617
GOTERM_CC_FAT	GO:0000502~proteasome complex	10	0.640615	0.061482	PSMB10, PSMF1, PSME1, PSMB1, PSMC4, PSMA5, UBE3A, PSMB2, PSMB8, PSMB9	1088	58	12504	1.98149	1	0.460769	59.2099
GOTERM_CC_FAT	GO:0045121~membrane raft	13	0.832799	0.0632392	CAV2, IER3, TNF, FLOT2, SHH, THY1, WNT2, LAT2, NRM, LCK, PECAM1, TUBB5, CD14	1088	85	12504	1.7577	1	0.463146	60.2761
GOTERM_CC_FAT	GO:0043292~contractile fiber	14	0.896861	0.0671172	ACTC1, ACTA1, ACTA2, ANKRD1, MYH6, CSRP3, KRT19, SYNE1, NRAP, KRT8, PECAM1, SYNM, SLC4A1, MYOM1	1088	95	12504	1.69365	1	0.476624	62.538
GOTERM_CC_FAT	GO:0044449~contractile fiber part	13	0.832799	0.0679631	ACTC1, ACTA1, ACTA2, ANKRD1, MYH6, CSRP3, SYNE1, KRT19, KRT8, PECAM1, SYNM, SLC4A1, MYOM1	1088	86	12504	1.73726	1	0.473889	63.0152
GOTERM_CC_FAT	GO:0042612~MHC class I protein complex	8	0.512492	0.068096	H2-K1, GM8909, H2-M3, FCGRT, H2-T23, H2-T24, H2-Q7, H2-Q8, B2M	1088	42	12504	2.18908	1	0.467627	63.0897
GOTERM_CC_FAT	GO:0016459~myosin complex	10	0.640615	0.079674	MYL7, MYL4, MYO6, MYO1B, MYL3, MYO1G, MYO1F, MYH6, MYOM1, MYH10	1088	61	12504	1.88404	1	0.516797	69.0673
GOTERM_CC_FAT	GO:0005792~microsome	22	1.40935	0.0848581	CYP1B1, CYP2F2, GUSB, CYP2S1, PTGS1, EPHX1, POR, CYP4B1, IYD, TAPBP, CYP7B1, FMO1, PTGES, HMOX1, PGRMC1, LRRC59, FMO3, CYP2A5, PON1, SORT1, TAPBPL, MGST1	1088	176	12504	1.43658	1	0.533068	71.4407
GOTERM_CC_FAT	GO:0030935~sheet-forming collagen	3	0.192184	0.0894915	COL4A4, COL4A2, COL4A1	1088	6	12504	5.74632	1	0.54601	73.4176
GOTERM_CC_FAT	GO:0005587~collagen type IV	3	0.192184	0.0894915	COL4A4, COL4A2, COL4A1	1088	6	12504	5.74632	1	0.54601	73.4176
GOTERM_CC_FAT	GO:0030670~phagocytic vesicle membrane	3	0.192184	0.0894915	SLC11A1, CORO1A, IRGM1	1088	6	12504	5.74632	1	0.54601	73.4176
GOTERM_CC_FAT	GO:0005811~lipid particle	4	0.256246	0.097103	PLIN2, KATNA1, PLIN4, PNPLA2	1088	13	12504	3.5362	1	0.57008	76.3913
GOTERM_CC_FAT	GO:0001772~immunological synapse	4	0.256246	0.097103	LAT, CORO1A, CD3E, ZAP70	1088	13	12504	3.5362	1	0.57008	76.3913
GOTERM_CC_FAT	GO:0005874~microtubule	28	1.79372	0.0991617	KIF23, KIF22, TUBB2B, PRC1, DYNC2LI1, GTSE1, KIF2C, MEFV, MAP1LC3B, KATNA1, MAPT, INCENP, KIF4, TUBB5, TUBB6, KIF15, TPX2, NUSAP1, BIRC5, MID1IP1, DNAIC1, RASSF3, SPAG6, SPAG5, RASSF1, MAPRE2, STMN1, DYNLRB2	1088	240	12504	1.34081	1	0.571318	77.1408
GOTERM_CC_FAT	GO:0000267~cell fraction	62	3.97181	0.0992944	PCDHA6, CYP2S1, PTGS1, SNCA, SHH, TAPBP, WNT2, PTGES, ANK3, PGRMC1, HMOX1, LRRC59, LGI3, PPP1R14C, NT5E, RECK, FLOT2, PKIG, HAL, PFKM, POR, SEMA4F, TPPP, CYP2A5, SORT1, CTSB, ME1, CYP1B1, CYP2F2, PML, ACP2, INPP5K, RAC2, FMO1, FMO3, NKX2-1, PPAP2A, SDF4, ACTB, SELP, SOAT2, GUSB, SPHK1, LMNA, EPHX1, LIN7C, ITGA3, NPR3, CAMK2N1, CYP4B1, IYD, CCNB1, BLVRA, CYP7B1, PECAM1, PON1, ADRA1A, SYNM, SYTL2, …	1088	596	12504	1.19554	1	0.565175	77.1883
GOTERM_MF_FAT	GO:0030246~carbohydrate binding	66	4.22806	6.0979803153006385E-12	CHIA, KLRA17, PGLYRP1, VTN, FSTL1, LPHN3, CLEC4E, APOE, CTGF, ITIH4, CLEC4A1, CLEC4D, CLEC4A3, FGF1, KLRD1, CYR61, CHODL, PFKM, PCOLCE2, CLEC1A, MAN2A1, SIGLEC1, VEGFA, CLEC4B1, LAMC2, CLEC5A, EMCN, MAMDC2, SPOCK2, ENPP2, KLRK1, SFTPA1, CLEC10A, MDK, CCL7, ABI3BP, CD69, CRISPLD2, CLEC2D, THBS1, PTX3, GPNMB, SELPLG, THBS2, KLRA2, BMP4, PTPRC, SELP, TNXB, LGALS3, SELL, LGALS1, FBN1, CCDC80, LGALS8,…	1109	317	13288	2.49467	6.372421479383661E-9	6.372421479383661E-9	9.688727597989555E-9
GOTERM_MF_FAT	GO:0001871~pattern binding	36	2.30621	1.6578457296947408E-10	CHIA, MAMDC2, ENPP2, SPOCK2, PGLYRP1, VTN, FSTL1, MDK, ABI3BP, CCL7, APOE, CTGF, CRISPLD2, ITIH4, PTX3, GPNMB, FGF1, THBS1, THBS2, CYR61, BMP4, PTPRC, TNXB, FBN1, CCDC80, CHODL, TINAGL1, COL5A1, PCOLCE2, ABP1, LYVE1, VEGFA, TGFBR3, HBEGF, LAMC2, CLEC7A	1109	128	13288	3.36993	1.7324490064751785E-7	8.662245409851721E-8	2.6340422065729285E-7
GOTERM_MF_FAT	GO:0030247~polysaccharide binding	36	2.30621	1.6578457296947408E-10	CHIA, MAMDC2, ENPP2, SPOCK2, PGLYRP1, VTN, FSTL1, MDK, ABI3BP, CCL7, APOE, CTGF, CRISPLD2, ITIH4, PTX3, GPNMB, FGF1, THBS1, THBS2, CYR61, BMP4, PTPRC, TNXB, FBN1, CCDC80, CHODL, TINAGL1, COL5A1, PCOLCE2, ABP1, LYVE1, VEGFA, TGFBR3, HBEGF, LAMC2, CLEC7A	1109	128	13288	3.36993	1.7324490064751785E-7	8.662245409851721E-8	2.6340422065729285E-7
GOTERM_MF_FAT	GO:0005125~cytokine activity	44	2.81871	1.6705913906020403E-10	CXCL1, CSF2, CCL3, TNF, CCL2, CSF1, CXCL2, CCL9, PGLYRP1, CXCL9, CX3CL1, IL15, CCL5, CXCL12, CCL4, CCL7, IL10, MIF, CXCL10, IFNG, IL1B, IL1A, SPP1, BMP4, BMP3, IL6, OSM, CCL11, CXCL14, PPBP, TNFSF13B, IFNB1, CXCL13, GRN, CXCL16, CMTM8, GDF10, CMTM7, AREG, SCGB3A1, GDF15, CMTM4, XCL1, BMP6	1109	180	13288	2.92892	1.7457679057919506E-7	5.819226689407486E-8	2.654292563519789E-7
GOTERM_MF_FAT	GO:0008009~chemokine activity	18	1.15311	2.1517778382210138E-9	CXCL1, CCL3, CCL2, CXCL2, CXCL9, CCL9, CX3CL1, CCL5, CXCL12, CCL4, CCL7, CXCL10, CCL11, CXCL14, PPBP, CXCL13, CXCL16, XCL1	1109	38	13288	5.67567	2.248605345367416E-6	5.621518103238188E-7	3.4188178177352313E-6
GOTERM_MF_FAT	GO:0042379~chemokine receptor binding	18	1.15311	3.5196707626078724E-9	CXCL1, CCL3, CCL2, CXCL2, CXCL9, CCL9, CX3CL1, CCL5, CXCL12, CCL4, CCL7, CXCL10, CCL11, CXCL14, PPBP, CXCL13, CXCL16, XCL1	1109	39	13288	5.53014	3.678049204425271E-6	7.356109231748675E-7	5.592172513946281E-6
GOTERM_MF_FAT	GO:0005539~glycosaminoglycan binding	30	1.92184	3.579501195285427E-8	MAMDC2, SPOCK2, PGLYRP1, FSTL1, VTN, MDK, CCL7, ABI3BP, APOE, CTGF, CRISPLD2, ITIH4, FGF1, GPNMB, THBS1, THBS2, CYR61, BMP4, PTPRC, TNXB, CCDC80, CHODL, COL5A1, PCOLCE2, ABP1, LYVE1, VEGFA, HBEGF, TGFBR3, LAMC2	1109	114	13288	3.15315	3.740508857419389E-5	6.23427859380854E-6	5.687231749984534E-5
GOTERM_MF_FAT	GO:0008201~heparin binding	23	1.47341	7.371323032372947E-7	BMP4, PTPRC, TNXB, CCDC80, FSTL1, VTN, MDK, CCL7, ABI3BP, COL5A1, PCOLCE2, ABP1, APOE, CTGF, CRISPLD2, VEGFA, HBEGF, LAMC2, FGF1, THBS1, GPNMB, THBS2, CYR61	1109	83	13288	3.3203	7.700069331402215E-4	1.1003730841530057E-4	0.00117117
GOTERM_MF_FAT	GO:0019838~growth factor binding	21	1.34529	1.0422132425371285E-6	IL1R2, COL4A1, LTBP4, COL3A1, IGFBP6, IL11RA1, ESM1, COL5A1, WISP1, CTGF, NTRK2, COL1A2, TGFBR3, COL6A1, COL1A1, HTRA3, IGFBP2, IGFBP3, ENG, IGFBP4, CYR61	1109	72	13288	3.49474	0.00108852	1.361299092257351E-4	0.00165589
GOTERM_MF_FAT	GO:0005201~extracellular matrix structural constituent	12	0.768738	1.5953556903690292E-5	COL18A1, COL4A4, COL4A2, COL4A1, FBN1, ELN, COL3A1, COL1A2, COL1A1, MFAP5, COL5A2, COL5A1	1109	30	13288	4.79279	0.0165334	0.00185069	0.0253445
GOTERM_MF_FAT	GO:0004175~endopeptidase activity	60	3.84369	5.01245886526654E-5	KLK1B5, LGMN, MMP3, CASP4, CASP7, HTRA3, CLEC4A3, CASP1, DPP4, CTSZ, F10, TRY10, TRY5, TRY4, CTSS, MMP15, MMP14, MMP13, MMP12, CTSW, CTSK, PSMA5, CTSE, CTSC, CTSB, CTSH, ADAMTS2, PRSS46, ASPRV1, ADAM15, ADAMTS4, PSMB10, PREP, ADAMTS15, PAMR1, MME, C1S, PRSS8, PSMB1, PRSS2, PSMB2, PREPL, C2, KLK1B27, CTRL, CAPN6, TMPRSS2, CFB, MALT1, KLK1, CELA1, TINAGL1, TINAG, FURIN, PSMB8, PSMB9, GM5077, CELA2A…	1109	421	13288	1.70764	0.0510332	0.00522446	0.0796099
GOTERM_MF_FAT	GO:0032403~protein complex binding	18	1.15311	1.912311825194342E-4	CIITA, TNXB, LGALS3, HCLS1, NPNT, CETN4, CETN2, TREX1, FCGRT, FCGR1, FCGR3, DOK3, FCGR2B, CTGF, ITGB6, SYNM, TNN, GPNMB	1109	78	13288	2.76507	0.181151	0.0180046	0.303402
GOTERM_MF_FAT	GO:0004857~enzyme inhibitor activity	38	2.43434	2.442891078292889E-4	C3, LXN, SERPINA3F, TRIB3, STFA1, TIMP3, STFA2, TIMP1, OAZ2, SERPINA1B, SERPINA1D, ITIH4, PPP1R14C, GM5416, PPP1R14A, ANGPTL4, 9230104L09RIK, RECK, KNG1, C4B, HC, PKIG, SOCS1, GM5483, BIRC5, SERPING1, ANXA3, CAMK2N1, WFDC12, BCL2A1D, CDKN1A, SERPINA3N, SERPINA3M, SERPINA3H, SERPINA3G, CSTB, WFDC1, SLPI	1109	243	13288	1.87372	0.225326	0.0210514	0.38743
GOTERM_MF_FAT	GO:0005520~insulin-like growth factor binding	9	0.576553	2.5203852922183286E-4	WISP1, CTGF, IGFBP6, ESM1, HTRA3, IGFBP2, IGFBP3, IGFBP4, CYR61	1109	22	13288	4.90171	0.231576	0.0200587	0.399697
GOTERM_MF_FAT	GO:0019955~cytokine binding	19	1.21717	2.909626171164466E-4	IL1R2, OSMR, CSF2RB2, IL11RA1, CXCR2, CXCR3, IL7R, CD74, CCRL2, CCR6, CCR5, CXCR4, IL10RA, CXCR6, CX3CR1, TGFBR3, CSF3R, IL13RA1, ENG	1109	88	13288	2.58702	0.262213	0.0214872	0.461291
GOTERM_MF_FAT	GO:0004866~endopeptidase inhibitor activity	28	1.79372	3.5139752910253857E-4	C3, LXN, SERPINA3F, STFA1, TIMP3, STFA2, TIMP1, SERPINA1B, SERPINA1D, ITIH4, GM5416, 9230104L09RIK, KNG1, RECK, C4B, HC, GM5483, BIRC5, SERPING1, WFDC12, BCL2A1D, SERPINA3N, SERPINA3M, SERPINA3H, SERPINA3G, CSTB, SLPI, WFDC1	1109	161	13288	2.08382	0.307381	0.0241877	0.556854
GOTERM_MF_FAT	GO:0042288~MHC class I protein binding	6	0.384369	3.784462844840235E-4	TAP2, KLRK1, H2-AA, H2-DMA, PSMB8, PSMB9	1109	9	13288	7.98798	0.326691	0.0244189	0.599597
GOTERM_MF_FAT	GO:0048407~platelet-derived growth factor binding	6	0.384369	3.784462844840235E-4	COL4A1, COL3A1, COL1A2, COL6A1, COL1A1, COL5A1	1109	9	13288	7.98798	0.326691	0.0244189	0.599597
GOTERM_MF_FAT	GO:0042287~MHC protein binding	8	0.512492	3.848620079867922E-4	TAP2, KLRK1, H2-AA, H2-DMA, LAG3, CD74, PSMB8, PSMB9	1109	18	13288	5.32532	0.331192	0.0233845	0.609733
GOTERM_MF_FAT	GO:0005529~sugar binding	30	1.92184	4.7490670532295763E-4	KLRA17, KLRK1, SFTPA1, CLEC10A, LPHN3, CLEC4E, CD69, CLEC2D, CLEC4A1, CLEC4A3, CLEC4D, KLRD1, SELPLG, KLRA2, SELP, LGALS3, SELL, LGALS1, CHODL, LGALS8, PFKM, LGALS9, CLEC1A, SIGLEC1, ZG16, GFPT2, CLEC4B1, CLEC7A, CLEC5A, REG1	1109	181	13288	1.98596	0.391279	0.0272007	0.751886
GOTERM_MF_FAT	GO:0004197~cysteine-type endopeptidase activity	15	0.960922	5.587498196632688E-4	CAPN6, CTSZ, LGMN, MALT1, CTSS, TINAGL1, TINAG, CTSW, CTSK, CASP4, CASP7, CTSC, CTSB, CASP1, CTSH	1109	63	13288	2.85285	0.442368	0.0302722	0.884078
GOTERM_MF_FAT	GO:0030414~peptidase inhibitor activity	28	1.79372	0.00143065	C3, LXN, SERPINA3F, STFA1, TIMP3, STFA2, TIMP1, SERPINA1B, SERPINA1D, ITIH4, GM5416, 9230104L09RIK, KNG1, RECK, C4B, HC, GM5483, BIRC5, SERPING1, WFDC12, BCL2A1D, SERPINA3N, SERPINA3M, SERPINA3H, SERPINA3G, CSTB, SLPI, WFDC1	1109	176	13288	1.90622	0.775998	0.0720757	2.24902
GOTERM_MF_FAT	GO:0004950~chemokine receptor activity	8	0.512492	0.0015337	CCRL2, CCR6, CCR5, CXCR4, CXCR6, CX3CR1, CXCR2, CXCR3	1109	22	13288	4.35708	0.798899	0.0735345	2.40917
GOTERM_MF_FAT	GO:0017076~purine nucleotide binding	190	12.1717	0.00198221	GNA14, TUBB2B, ADCY8, CTPS, F13A1, AURKA, ITPKC, ACSS2, MAP3K6, ACTG2, ACSS1, ARL11, DIRAS2, OASL2, OASL1, GM4841, DDX24, MAP3K8, GBP10, PIK3CA, MLKL, MX1, MX2, GTPBP2, CIITA, MYO6, GBP5, ROCK2, LIG1, IFI47, PIM3, MYH6, RFC5, RND3, NME5, NME3, RFC4, ABCB1B, RIOK3, OAS1B, RIPK3, ROR2, OAS1A, EIF2AK2, NEK5, SMARCA2, OAS1G, GBP3, GBP2, PRPS2, GBP1, XDH, CHKA, CLCN3, IFIH1, ABCA9, IIGP1B, BLM, ASS1, …	1109	1871	13288	1.21677	0.874251	0.0899434	3.10336
GOTERM_MF_FAT	GO:0019956~chemokine binding	8	0.512492	0.00204789	CCRL2, CCR6, CCR5, CXCR4, CXCR6, CX3CR1, CXCR2, CXCR3	1109	23	13288	4.16764	0.882608	0.0889349	3.20462
GOTERM_MF_FAT	GO:0032555~purine ribonucleotide binding	183	11.7233	0.00222057	GNA14, TUBB2B, ADCY8, CTPS, F13A1, AURKA, ITPKC, ACSS2, MAP3K6, ACTG2, ACSS1, ARL11, DIRAS2, OASL2, OASL1, GM4841, DDX24, MAP3K8, GBP10, PIK3CA, MLKL, MX1, MX2, CIITA, GTPBP2, MYO6, GBP5, ROCK2, LIG1, IFI47, PIM3, MYH6, RFC5, RND3, NME5, NME3, RFC4, ABCB1B, RIOK3, OAS1B, RIPK3, ROR2, OAS1A, EIF2AK2, NEK5, SMARCA2, OAS1G, GBP3, GBP2, PRPS2, GBP1, CHKA, CLCN3, IFIH1, ABCA9, IIGP1B, BLM, ASS1, OAS3,…	1109	1796	13288	1.22088	0.902028	0.0922578	3.47039
GOTERM_MF_FAT	GO:0032553~ribonucleotide binding	183	11.7233	0.00222057	GNA14, TUBB2B, ADCY8, CTPS, F13A1, AURKA, ITPKC, ACSS2, MAP3K6, ACTG2, ACSS1, ARL11, DIRAS2, OASL2, OASL1, GM4841, DDX24, MAP3K8, GBP10, PIK3CA, MLKL, MX1, MX2, CIITA, GTPBP2, MYO6, GBP5, ROCK2, LIG1, IFI47, PIM3, MYH6, RFC5, RND3, NME5, NME3, RFC4, ABCB1B, RIOK3, OAS1B, RIPK3, ROR2, OAS1A, EIF2AK2, NEK5, SMARCA2, OAS1G, GBP3, GBP2, PRPS2, GBP1, CHKA, CLCN3, IFIH1, ABCA9, IIGP1B, BLM, ASS1, OAS3,…	1109	1796	13288	1.22088	0.902028	0.0922578	3.47039
GOTERM_MF_FAT	GO:0008083~growth factor activity	23	1.47341	0.00305812	BMP4, CXCL1, CSF2, BMP3, IL6, FGF7, PDGFA, CSF1, IGF1, CXCL12, MDK, OGN, INHBA, CTGF, VEGFA, IL1B, HBEGF, GDF10, AREG, GDF15, FGF1, BMP6, REG1	1109	141	13288	1.95451	0.959264	0.120169	4.74978
GOTERM_MF_FAT	GO:0042277~peptide binding	25	1.60154	0.00344881	NPY2R, TLR1, CXCR2, CXCR3, FPR2, CCRL2, EDNRB, CXCR4, TAP2, CXCR6, H2-K1, KDELR3, H2-M3, H2-AB1, NPR3, H2-Q7, H2-Q8, PSMB8, PSMB9, CCR6, CCR5, CX3CR1, PPIC, H2-AA, CTSB, H2-DMA	1109	160	13288	1.87218	0.972954	0.129646	5.34112
GOTERM_MF_FAT	GO:0050840~extracellular matrix binding	8	0.512492	0.00346579	SPOCK2, ELN, TGFBI, VTN, THBS1, SHH, CYR61, SPP1	1109	25	13288	3.83423	0.973432	0.125735	5.36675
GOTERM_MF_FAT	GO:0004869~cysteine-type endopeptidase inhibitor activity	10	0.640615	0.00404823	KNG1, BCL2A1D, SERPINA3G, GM5483, CSTB, BIRC5, STFA1, GM5416, STFA2, 9230104L09RIK	1109	39	13288	3.0723	0.985578	0.14049	6.24172
GOTERM_MF_FAT	GO:0008233~peptidase activity	72	4.61243	0.00503921	KLK1B5, LGMN, ENPEP, MMP3, SHH, USP18, CASP4, CASP7, HTRA3, CLEC4A3, CASP1, DPEP1, DPP4, CTSZ, F10, TRY10, TRY5, TRY4, MMP15, CTSS, MMP14, MMP13, MMP12, CTSW, CTSK, PSMA5, CPXM1, CTSE, SLPI, CTSC, CTSB, TNFAIP3, CTSH, ADAMTS2, PRSS46, ASPRV1, ADAM15, ADAMTS4, PSMB10, PREP, ADAMTS15, PAMR1, MME, CTSA, C1S, PRSS8, PSMB1, PRSS2, PSMB2, PREPL, C2, KLK1B27, CTRL, CAPN6, TMPRSS2, CFB, MALT1, KLK1, CELA…	1109	629	13288	1.37154	0.994904	0.166436	7.71302
GOTERM_MF_FAT	GO:0019864~IgG binding	4	0.256246	0.00508557	FCGR2B, FCGRT, FCGR1, FCGR3	1109	5	13288	9.58557	0.995146	0.162722	7.78132
GOTERM_MF_FAT	GO:0016725~oxidoreductase activity, acting on CH or CH2 groups	4	0.256246	0.00508557	XDH, RRM2, RRM1, RRM2B	1109	5	13288	9.58557	0.995146	0.162722	7.78132
GOTERM_MF_FAT	GO:0042802~identical protein binding	38	2.43434	0.00608957	S100A4, CAV2, CHKA, IIGP1B, NRP1, CLDN4, CADM1, CSF1, HEXB, SNCA, PRRC1, SDCBP2, DAXX, MTMR2, PLEKHB1, ADH1, TAP2, PVRL3, TAP1, TNN, BCAS1, CEBPB, SCUBE2, RUNX1T1, TREX1, BIRC5, NPR3, WAS, FOXP1, CLDN23, C1QB, CORO1A, TIMELESS, VEGFA, CTSE, APAF1, ENG, LCP1	1109	290	13288	1.57005	0.99831	0.18609	9.24884
GOTERM_MF_FAT	GO:0008092~cytoskeletal protein binding	50	3.20307	0.00778832	AIF1, TNNC1, SDC2, SDC3, NRCAM, TRIM2, GSN, MAPT, KIFAP3, 1110017D15RIK, SLC4A1, DBNL, MYO6, ENC1, NUSAP1, TMSB10, MYH6, ARPC1B, MYRIP, SPAG5, TPPP, CFL1, MAPRE2, STMN1, LCP1, TRIOBP, TPPP3, RDX, ANLN, ARPC5, FHDC1, TPM3, PFN1, MEFV, PSTPIP1, DIXDC1, MYO1B, MYO1G, MYO1F, BIRC5, COTL1, SYNE1, CORO1A, NRAP, TMOD3, SYNM, WDR1, ANTXR1, EPB4.1L5, MYH10	1109	414	13288	1.4471	0.999717	0.225341	11.6821
GOTERM_MF_FAT	GO:0070011~peptidase activity, acting on L-amino acid peptides	68	4.35618	0.00905317	KLK1B5, LGMN, ENPEP, MMP3, USP18, CASP4, CASP7, HTRA3, CLEC4A3, CASP1, DPEP1, DPP4, CTSZ, F10, TRY10, TRY5, TRY4, MMP15, CTSS, MMP14, MMP13, MMP12, CTSW, CTSK, PSMA5, CPXM1, CTSE, CTSC, CTSB, TNFAIP3, CTSH, ADAMTS2, PRSS46, ASPRV1, ADAM15, ADAMTS4, PSMB10, PREP, ADAMTS15, PAMR1, MME, CTSA, C1S, PRSS8, PSMB1, PRSS2, PSMB2, PREPL, C2, KLK1B27, CTRL, CAPN6, TMPRSS2, CFB, MALT1, KLK1, CELA1, TINAGL1,…	1109	603	13288	1.3512	0.999925	0.25023	13.4541
GOTERM_MF_FAT	GO:0001730~2'-5'-oligoadenylate synthetase activity	4	0.256246	0.00954224	OASL2, OAS1B, OAS1A, OAS2	1109	6	13288	7.98798	0.999955	0.255239	14.1302
GOTERM_MF_FAT	GO:0019865~immunoglobulin binding	5	0.320307	0.00985049	LGALS3, FCGR2B, FCGRT, FCGR1, FCGR3	1109	11	13288	5.44635	0.999968	0.255889	14.5539
GOTERM_MF_FAT	GO:0019957~C-C chemokine binding	6	0.384369	0.0105744	CCRL2, CCR6, CCR5, CXCR4, CXCR6, CXCR3	1109	17	13288	4.22893	0.999985	0.265515	15.541
GOTERM_MF_FAT	GO:0016493~C-C chemokine receptor activity	6	0.384369	0.0105744	CCRL2, CCR6, CCR5, CXCR4, CXCR6, CXCR3	1109	17	13288	4.22893	0.999985	0.265515	15.541
GOTERM_MF_FAT	GO:0005509~calcium ion binding	89	5.70147	0.0139539	PCDHA6, S100A4, S100A8, TNNC1, AIF1, F13A1, LTBP4, NPNT, ANO1, S100A9, ARSJ, FSTL1, ENPEP, MMP3, DNASE1L3, CD97, PCDH1, IDS, SLC24A3, GSN, PLA2G1B, ITIH4, F10, EGFL7, SCUBE2, SPARCL1, CAPSL, CDHR3, MGP, DLL1, MMP15, PCDH7, MMP14, MMP13, MMP12, SNTN, PRKCB, THBD, VSNL1, MCC, DOC2B, MFAP4, LCP1, MYL7, MYL4, MYL3, SPOCK2, ITGAE, CETN4, CETN2, SFTPA1, C1S, CLEC10A, TPCN1, EFCAB4A, STAT4, RASGRP3, LPC…	1109	840	13288	1.26952	1	0.327585	20.0098
GOTERM_MF_FAT	GO:0004252~serine-type endopeptidase activity	26	1.6656	0.01418	PREP, KLK1B5, PAMR1, C1S, PRSS8, PRSS2, PREPL, C2, HTRA3, KLK1B27, DPP4, CTRL, TMPRSS2, F10, CFB, TRY10, TRY5, TRY4, KLK1, CELA1, FURIN, GM5077, CELA2A, PRSS22, PLAU, PRSS46	1109	189	13288	1.64831	1	0.324797	20.3008
GOTERM_MF_FAT	GO:0019958~C-X-C chemokine binding	4	0.256246	0.0156711	CXCR4, CXCR6, CXCR2, CXCR3	1109	7	13288	6.84684	1	0.345072	22.1946
GOTERM_MF_FAT	GO:0016494~C-X-C chemokine receptor activity	4	0.256246	0.0156711	CXCR4, CXCR6, CXCR2, CXCR3	1109	7	13288	6.84684	1	0.345072	22.1946
GOTERM_MF_FAT	GO:0046983~protein dimerization activity	41	2.62652	0.0165816	CAV2, CHKA, CLCN3, CADM1, CSF1, HEXB, BCL2L1, SDCBP2, MEIS1, DAXX, MTMR2, FOS, TCF21, PLEKHB1, ADH1, PVRL3, TAP2, TAP1, SYN2, CUTA, BCAS1, BATF2, CEBPB, CD3G, EPAS1, RUNX1T1, TREX1, BIRC5, NPR3, JUNB, DDIT3, FOXP1, STAT3, C1QB, ATF3, HIF1A, TIMELESS, DBP, VEGFA, CTSE, ENG	1109	340	13288	1.44488	1	0.353917	23.3303
GOTERM_MF_FAT	GO:0005525~GTP binding	42	2.69058	0.0195974	GNA14, RAB3A, IIGP1B, TUBB2B, FKBP4, GM5431, GCH1, ARL11, IGTP, DIRAS2, RAC2, GM4841, RASL10B, TGM2, TUBB5, GBP10, TUBB6, RHOC, MX1, MX2, MOCS1, GTPBP2, RAB8A, ADSSL1, IRGM1, IRGM2, GBP5, GIMAP7, AK3, IFI47, NIACR1, ARL3, RASL11B, RAB32, RND3, GVIN1, TGTP1, GUCY1B3, GM4951, GBP3, GBP2, GBP1	1109	354	13288	1.42159	1	0.396165	26.9818
GOTERM_MF_FAT	GO:0016728~oxidoreductase activity, acting on CH or CH2 groups, disulfide as acceptor	3	0.192184	0.0196845	RRM2, RRM1, RRM2B	1109	3	13288	11.982	1	0.390219	27.0849
GOTERM_MF_FAT	GO:0004748~ribonucleoside-diphosphate reductase activity	3	0.192184	0.0196845	RRM2, RRM1, RRM2B	1109	3	13288	11.982	1	0.390219	27.0849
GOTERM_MF_FAT	GO:0001883~purine nucleoside binding	152	9.73735	0.0202909	ADCY8, CTPS, F13A1, AURKA, ITPKC, ACSS2, MAP3K6, ACTG2, ACSS1, OASL2, OASL1, MAP3K8, DDX24, PIK3CA, MLKL, CIITA, MYO6, ROCK2, LIG1, PIM3, MYH6, RFC5, NME5, NME3, RFC4, ABCB1B, RIOK3, OAS1B, RIPK3, ROR2, OAS1A, EIF2AK2, OAS1G, SMARCA2, NEK5, PRPS2, GBP1, XDH, CHKA, CLCN3, IFIH1, IIGP1B, ABCA9, BLM, ASS1, UBA7, OAS3, OAS2, CMPK2, TK1, KATNA1, DDX3Y, TEK, ZAP70, DHX58, ITK, MYO1B, SPHK1, MYO1G, AK3,…	1109	1548	13288	1.17652	1	0.392369	27.7981
GOTERM_MF_FAT	GO:0046332~SMAD binding	6	0.384369	0.0215061	TRIM33, COL3A1, COL1A2, PML, TGFBR3, COL5A2	1109	20	13288	3.59459	1	0.403301	29.208
GOTERM_MF_FAT	GO:0004522~pancreatic ribonuclease activity	6	0.384369	0.0215061	EAR4, RNASE1, EAR2, EAR10, RNASE4, RNASE6, EAR12	1109	20	13288	3.59459	1	0.403301	29.208
GOTERM_MF_FAT	GO:0005524~ATP binding	142	9.09673	0.0229767	ADCY8, CTPS, F13A1, AURKA, ITPKC, ACSS2, MAP3K6, ACTG2, ACSS1, OASL2, OASL1, MAP3K8, DDX24, PIK3CA, MLKL, CIITA, MYO6, ROCK2, LIG1, PIM3, MYH6, RFC5, NME5, NME3, RFC4, RIOK3, ABCB1B, OAS1B, RIPK3, ROR2, OAS1A, EIF2AK2, OAS1G, SMARCA2, NEK5, PRPS2, CHKA, CLCN3, IFIH1, ABCA9, BLM, ASS1, UBA7, OAS3, OAS2, CMPK2, TK1, KATNA1, DDX3Y, TEK, ZAP70, DHX58, ITK, MYO1B, SPHK1, MYO1G, AK3, GARS, MYO1F, UBE2L…	1109	1443	13288	1.1791	1	0.417132	30.8796
GOTERM_MF_FAT	GO:0030554~adenyl nucleotide binding	150	9.60922	0.0233085	ADCY8, CTPS, F13A1, AURKA, ITPKC, ACSS2, MAP3K6, ACTG2, ACSS1, OASL2, OASL1, MAP3K8, DDX24, PIK3CA, MLKL, CIITA, MYO6, ROCK2, LIG1, PIM3, MYH6, RFC5, NME5, NME3, RFC4, RIOK3, ABCB1B, OAS1B, RIPK3, ROR2, OAS1A, EIF2AK2, OAS1G, SMARCA2, NEK5, PRPS2, XDH, CHKA, CLCN3, IFIH1, ABCA9, BLM, ASS1, UBA7, OAS3, OAS2, CMPK2, TK1, KATNA1, DDX3Y, TEK, ZAP70, DHX58, ITK, MYO1B, SPHK1, MYO1G, AK3, GARS, MYO1F, …	1109	1535	13288	1.17088	1	0.414786	31.2517
GOTERM_MF_FAT	GO:0001784~phosphotyrosine binding	4	0.256246	0.0235375	PTPN6, ZAP70, ACP2, SAMSN1	1109	8	13288	5.99098	1	0.411155	31.5074
GOTERM_MF_FAT	GO:0001882~nucleoside binding	152	9.73735	0.0236055	ADCY8, CTPS, F13A1, AURKA, ITPKC, ACSS2, MAP3K6, ACTG2, ACSS1, OASL2, OASL1, MAP3K8, DDX24, PIK3CA, MLKL, CIITA, MYO6, ROCK2, LIG1, PIM3, MYH6, RFC5, NME5, NME3, RFC4, ABCB1B, RIOK3, OAS1B, RIPK3, ROR2, OAS1A, EIF2AK2, OAS1G, SMARCA2, NEK5, PRPS2, GBP1, XDH, CHKA, CLCN3, IFIH1, IIGP1B, ABCA9, BLM, ASS1, UBA7, OAS3, OAS2, CMPK2, TK1, KATNA1, DDX3Y, TEK, ZAP70, DHX58, ITK, MYO1B, SPHK1, MYO1G, AK3,…	1109	1558	13288	1.16897	1	0.405524	31.5831
GOTERM_MF_FAT	GO:0042605~peptide antigen binding	5	0.320307	0.0244352	H2-K1, H2-M3, H2-AA, H2-AB1, H2-Q7, H2-Q8	1109	14	13288	4.27927	1	0.409975	32.501
GOTERM_MF_FAT	GO:0032559~adenyl ribonucleotide binding	143	9.16079	0.0250662	ADCY8, CTPS, F13A1, AURKA, ITPKC, ACSS2, MAP3K6, ACTG2, ACSS1, OASL2, OASL1, MAP3K8, DDX24, PIK3CA, MLKL, CIITA, MYO6, ROCK2, LIG1, PIM3, MYH6, RFC5, NME5, NME3, RFC4, RIOK3, ABCB1B, OAS1B, RIPK3, ROR2, OAS1A, EIF2AK2, OAS1G, SMARCA2, NEK5, PRPS2, CHKA, CLCN3, IFIH1, ABCA9, BLM, ASS1, UBA7, OAS3, OAS2, CMPK2, TK1, KATNA1, DDX3Y, TEK, ZAP70, DHX58, ITK, MYO1B, SPHK1, MYO1G, AK3, GARS, MYO1F, UBE2L…	1109	1460	13288	1.17358	1	0.411726	33.1913
GOTERM_MF_FAT	GO:0004298~threonine-type endopeptidase activity	6	0.384369	0.0263407	PSMB10, PSMB1, PSMA5, PSMB2, PSMB8, PSMB9	1109	21	13288	3.42342	1	0.421294	34.5655
GOTERM_MF_FAT	GO:0070003~threonine-type peptidase activity	6	0.384369	0.0263407	PSMB10, PSMB1, PSMA5, PSMB2, PSMB8, PSMB9	1109	21	13288	3.42342	1	0.421294	34.5655
GOTERM_MF_FAT	GO:0019001~guanyl nucleotide binding	42	2.69058	0.0282257	GNA14, RAB3A, IIGP1B, TUBB2B, FKBP4, GM5431, GCH1, ARL11, IGTP, DIRAS2, RAC2, GM4841, RASL10B, TGM2, TUBB5, GBP10, TUBB6, RHOC, MX1, MX2, MOCS1, GTPBP2, RAB8A, ADSSL1, IRGM1, IRGM2, GBP5, GIMAP7, AK3, IFI47, NIACR1, ARL3, RASL11B, RAB32, RND3, GVIN1, TGTP1, GUCY1B3, GM4951, GBP3, GBP2, GBP1	1109	363	13288	1.38634	1	0.437513	36.5495
GOTERM_MF_FAT	GO:0032561~guanyl ribonucleotide binding	42	2.69058	0.0282257	GNA14, RAB3A, IIGP1B, TUBB2B, FKBP4, GM5431, GCH1, ARL11, IGTP, DIRAS2, RAC2, GM4841, RASL10B, TGM2, TUBB5, GBP10, TUBB6, RHOC, MX1, MX2, MOCS1, GTPBP2, RAB8A, ADSSL1, IRGM1, IRGM2, GBP5, GIMAP7, AK3, IFI47, NIACR1, ARL3, RASL11B, RAB32, RND3, GVIN1, TGTP1, GUCY1B3, GM4951, GBP3, GBP2, GBP1	1109	363	13288	1.38634	1	0.437513	36.5495
GOTERM_MF_FAT	GO:0008236~serine-type peptidase activity	27	1.72966	0.0299921	PREP, KLK1B5, PAMR1, CTSA, C1S, PRSS8, PRSS2, PREPL, C2, HTRA3, KLK1B27, DPP4, CTRL, TMPRSS2, F10, CFB, TRY10, TRY5, TRY4, KLK1, CELA1, FURIN, GM5077, CELA2A, PRSS22, PLAU, PRSS46	1109	212	13288	1.52601	1	0.451409	38.3574
GOTERM_MF_FAT	GO:0042803~protein homodimerization activity	25	1.60154	0.0312236	CHKA, CAV2, CADM1, CSF1, HEXB, SDCBP2, DAXX, MTMR2, PLEKHB1, ADH1, PVRL3, TAP2, TAP1, BCAS1, CEBPB, RUNX1T1, TREX1, BIRC5, NPR3, FOXP1, C1QB, TIMELESS, VEGFA, CTSE, ENG	1109	193	13288	1.55207	1	0.458747	39.5891
GOTERM_MF_FAT	GO:0017171~serine hydrolase activity	27	1.72966	0.0315604	PREP, KLK1B5, PAMR1, CTSA, C1S, PRSS8, PRSS2, PREPL, C2, HTRA3, KLK1B27, DPP4, CTRL, TMPRSS2, F10, CFB, TRY10, TRY5, TRY4, KLK1, CELA1, FURIN, GM5077, CELA2A, PRSS22, PLAU, PRSS46	1109	213	13288	1.51884	1	0.456276	39.922
GOTERM_MF_FAT	GO:0000166~nucleotide binding	205	13.1326	0.0346599	TUBB2B, ADCY8, AURKA, ACTG2, MAP3K6, DIRAS2, NT5C3, OASL2, GM4841, MAP3K8, OASL1, PIK3CA, GTPBP2, GBP5, ROCK2, LIG1, IFI47, PIM3, MYH6, RFC5, RND3, NME5, NME3, RFC4, ABCB1B, ROR2, EIF2AK2, NEK5, CHKA, CLCN3, IIGP1B, UBA7, OAS3, IGF2BP2, OAS2, TK1, RAC2, ZAP70, DHX58, MOCS1, SPHK1, GARS, TREX1, UBE2L6, RAD54L, EPHA1, ATP13A4, EPHA7, ATP2A3, NTRK2, RAD54B, GM4951, STEAP4, ENOX2, ACVRL1, NUAK2, NUAK…	1109	2183	13288	1.1252	1	0.482245	42.9053
GOTERM_MF_FAT	GO:0004896~cytokine receptor activity	10	0.640615	0.0368752	IL1R2, OSMR, CSF2RB2, IL10RA, CX3CR1, IL11RA1, CSF3R, CXCR2, IL13RA1, IL7R	1109	55	13288	2.17854	1	0.497834	44.9518
GOTERM_MF_FAT	GO:0016892~endoribonuclease activity, producing 3'-phosphomonoesters	6	0.384369	0.0379523	EAR4, RNASE1, EAR2, EAR10, RNASE4, RNASE6, EAR12	1109	23	13288	3.12573	1	0.501977	45.9218
GOTERM_MF_FAT	GO:0003779~actin binding	34	2.17809	0.0381582	TRIOBP, AIF1, TNNC1, ANLN, RDX, FHDC1, ARPC5, TPM3, PFN1, MEFV, GSN, PSTPIP1, SLC4A1, DIXDC1, DBNL, MYO6, MYO1B, ENC1, MYO1G, MYO1F, TMSB10, MYH6, COTL1, ARPC1B, MYRIP, SYNE1, CORO1A, NRAP, CFL1, TMOD3, WDR1, ANTXR1, LCP1, MYH10	1109	288	13288	1.41454	1	0.497965	46.1055
GOTERM_MF_FAT	GO:0005044~scavenger receptor activity	8	0.512492	0.0401209	TMPRSS2, LGALS3BP, ENPP2, CXCL16, VTN, CD6, TINAGL1, CD163	1109	39	13288	2.45784	1	0.509916	47.8265
GOTERM_MF_FAT	GO:0046906~tetrapyrrole binding	20	1.28123	0.0461514	CYP1B1, CYP2D22, CYP2F2, CYP2S1, PTGS1, GIF, IDO1, CYP4B1, CYP4A12B, HBA-A1, CYP7B1, CYP27A1, HPX, PGRMC1, HMOX1, CYP2A5, GUCY1B3, HBB-B1, CAT, HBB-B2, MB	1109	151	13288	1.58702	1	0.554898	52.7978
GOTERM_MF_FAT	GO:0051015~actin filament binding	9	0.576553	0.0481356	DBNL, CORO1A, MYO6, TNNC1, AIF1, MYH6, ANTXR1, LCP1, MYH10	1109	49	13288	2.20077	1	0.564602	54.3339
GOTERM_MF_FAT	GO:0005178~integrin binding	6	0.384369	0.052255	TNXB, CTGF, NPNT, ITGB6, TNN, GPNMB	1109	25	13288	2.87567	1	0.589441	57.3748
GOTERM_MF_FAT	GO:0020037~heme binding	19	1.21717	0.0540503	CYP1B1, CYP2D22, CYP2F2, CYP2S1, PTGS1, IDO1, CYP4B1, CYP4A12B, HBA-A1, CYP7B1, CYP27A1, HPX, PGRMC1, HMOX1, CYP2A5, GUCY1B3, HBB-B1, CAT, HBB-B2, MB	1109	144	13288	1.58095	1	0.596382	58.6397
GOTERM_MF_FAT	GO:0016641~oxidoreductase activity, acting on the CH-NH2 group of donors, oxygen as acceptor	5	0.320307	0.0573143	ABP1, MAOB, IL4I1, LOX, DDO	1109	18	13288	3.32832	1	0.612833	60.8499
GOTERM_MF_FAT	GO:0051219~phosphoprotein binding	5	0.320307	0.0573143	PTPN6, FKBP4, ZAP70, ACP2, SAMSN1	1109	18	13288	3.32832	1	0.612833	60.8499
GOTERM_MF_FAT	GO:0045309~protein phosphorylated amino acid binding	4	0.256246	0.057477	PTPN6, ZAP70, ACP2, SAMSN1	1109	11	13288	4.35708	1	0.608298	60.9571
GOTERM_MF_FAT	GO:0003725~double-stranded RNA binding	7	0.44843	0.0595084	OAS1B, TLR3, STRBP, OAS1A, EIF2AK2, TLR7, ADAR	1109	34	13288	2.46688	1	0.615924	62.2728
GOTERM_MF_FAT	GO:0004364~glutathione transferase activity	6	0.384369	0.0604329	GSTM1, GSTM2, GSTA3, GSTK1, GSTT3, MGST1	1109	26	13288	2.76507	1	0.616325	62.8578
GOTERM_MF_FAT	GO:0016894~endonuclease activity, active with either ribo- or deoxyribonucleic acids and producing 3'-phosphomonoesters	6	0.384369	0.0604329	EAR4, RNASE1, EAR2, EAR10, RNASE4, RNASE6, EAR12	1109	26	13288	2.76507	1	0.616325	62.8578
GOTERM_MF_FAT	GO:0005506~iron ion binding	38	2.43434	0.0624847	XDH, STEAP4, CYP1B1, CYP2F2, ALOX12E, CYP2S1, PTGS1, RSAD2, RRM2B, TRF, CYP4A12B, SLC11A1, CISD1, NUBP1, CH25H, PLOD3, PGRMC1, HMOX1, HBB-B1, HBB-B2, CAT, NT5E, MB, MOCS1, NOX4, SCD1, SCD2, CYP2D22, IDO1, POR, CYP4B1, HBA-A1, CYP7B1, CYP27A1, HPX, RRM2, CYP2A5, AOX3, GUCY1B3	1109	343	13288	1.32745	1	0.623631	64.1258
GOTERM_MF_FAT	GO:0003924~GTPase activity	17	1.08905	0.0664738	GTPBP2, GNA14, GBP5, IRGM2, IIGP1B, TUBB2B, IGTP, RAC2, GBP10, TUBB5, TUBB6, TGTP1, MX1, GBP3, MX2, GBP2, GBP1	1109	128	13288	1.59135	1	0.641877	66.4757
GOTERM_MF_FAT	GO:0003774~motor activity	18	1.15311	0.0668951	KIF23, MYL7, KIF22, MYL4, MYO6, MYO1B, MYL3, DYNC2LI1, KIF15, MYO1G, MYO1F, MYH6, DNAIC1, KIF2C, DNALI1, KIF4, DYNLRB2, MYH10	1109	138	13288	1.56287	1	0.639066	66.7153
GOTERM_MF_FAT	GO:0016813~hydrolase activity, acting on carbon-nitrogen (but not peptide) bonds, in linear amidines	4	0.256246	0.0720312	ARG1, GATM, ARG2, DDAH2	1109	12	13288	3.99399	1	0.662104	69.5099
GOTERM_MF_FAT	GO:0019205~nucleobase, nucleoside, nucleotide kinase activity	7	0.44843	0.0749734	NME5, NME3, AK3, AK2, UCK2, CMPK2, TK1	1109	36	13288	2.32983	1	0.672286	71.0101
GOTERM_MF_FAT	GO:0016638~oxidoreductase activity, acting on the CH-NH2 group of donors	5	0.320307	0.0921423	ABP1, MAOB, IL4I1, LOX, DDO	1109	21	13288	2.85285	1	0.744646	78.4735
GOTERM_MF_FAT	GO:0019900~kinase binding	12	0.768738	0.0947882	WNT2, PTPRC, CCND1, DUSP2, RASGRP3, TPX2, TRIB3, AKAP7, AKAP8, TENC1, STAT3, CAMK2N1	1109	85	13288	1.69157	1	0.750318	79.449
INTERPRO	IPR001811:Small chemokine, interleukin-8-like	17	1.08905	9.385938221055685E-9	CXCL1, CCL3, CCL2, CXCL2, CXCL9, CCL9, CX3CL1, CCL5, CCL4, CXCL12, CCL7, CXCL10, CCL11, CXCL14, PPBP, CXCL13, XCL1	1457	37	17763	5.6015	1.7457692837452576E-5	1.7457692837452576E-5	1.6000675351346416E-5
INTERPRO	IPR007743:Interferon-inducible GTPase	9	0.576553	3.83193414470711E-6	IRGM1, IGTP, IIGP1B, IRGM2, GM4841, IFI47, TGTP1, GM5431, GM4951	1457	14	17763	7.83739	0.00710207	0.00355736	0.00653229
INTERPRO	IPR006117:2-5-oligoadenylate synthetase, conserved site	7	0.44843	7.276757000834651E-6	OASL2, OASL1, OAS1B, OAS3, OAS1A, OAS2, OAS1G	1457	8	17763	10.6676	0.0134436	0.00450144	0.0124043
INTERPRO	IPR018048:Small chemokine, C-X-C, conserved site	8	0.512492	5.0225727104293286E-5	CXCL1, CXCL14, CXCL13, CXCL16, CXCL2, CXCL9, CXCL12, CXCL10	1457	14	17763	6.96657	0.0891911	0.0230849	0.0855878
INTERPRO	IPR000867:Insulin-like growth factor-binding protein, IGFBP	9	0.576553	6.64029733016815E-5	WISP1, CTGF, IGFBP6, ESM1, HTRA3, IGFBP2, IGFBP3, IGFBP4, CYR61	1457	19	17763	5.77492	0.11619	0.0244001	0.11314
INTERPRO	IPR017891:Insulin-like growth factor binding protein, N-terminal	7	0.44843	9.667967444607257E-5	WISP1, CTGF, IGFBP6, IGFBP2, IGFBP3, IGFBP4, CYR61	1457	11	17763	7.75822	0.16459	0.0295274	0.164687
INTERPRO	IPR003599:Immunoglobulin subtype	46	2.94683	1.5072855487468457E-4	PVR, IL1R2, CADM1, LY9, TAPBP, ALCAM, NRCAM, SIRPB1A, VCAM1, SEMA7A, PVRL3, SEMA3E, LILRA6, SEMA3C, TIE1, SEMA3A, EMB, MYOM1, AMICA1, LAG3, HAVCR2, PIRA11, SLAMF9, A530064D06RIK, AXL, FCGR4, CTLA4, CD276, IL11RA1, MYBPHL, PIGR, SECTM1B, FCGR1, FCGR3, AMIGO1, CD84, SIGLEC1, FCGR2B, PIRA4, CD274, PECAM1, PDGFRL, CD300LF, CNTN1, CD79B, TAPBPL, TREM2	1457	313	17763	1.79172	0.244501	0.0392622	0.256644
INTERPRO	IPR000980:SH2 motif	22	1.40935	2.3873040120501397E-4	PTPN6, ITK, SOCS3, SOCS1, STAT1, TENC1, SHE, VAV1, CISH, STAT3, STAT2, SLA, SH2D2A, STAT4, LCK, PLCG2, ZAP70, RIN1, GRB7, GRB14, SH3BP2, LCP2	1457	111	17763	2.41633	0.358593	0.0539988	0.406197
INTERPRO	IPR008160:Collagen triple helix repeat	18	1.15311	2.553869101426145E-4	COL18A1, COL4A4, COL4A2, COL23A1, COL4A1, COL3A1, SFTPA1, C1QC, COL5A2, COL5A1, C1QA, C1QB, COL17A1, C1QTNF2, COL1A2, COL6A1, COL1A1, SCARA3	1457	81	17763	2.70922	0.378165	0.0514177	0.43448
INTERPRO	IPR018952:2'-5'-oligoadenylate synthetase 1, domain 2/C-terminal	7	0.44843	3.109908392610706E-4	OASL2, OASL1, OAS1B, OAS3, OAS1A, OAS2, OAS1G	1457	13	17763	6.56465	0.43928	0.0562116	0.528841
INTERPRO	IPR000668:Peptidase C1A, papain C-terminal	9	0.576553	3.200452924718591E-4	CTSZ, CTSK, CTSC, CTSB, CTSS, TINAGL1, CTSH, TINAG, CTSW	1457	23	17763	4.77058	0.448647	0.0526867	0.544198
INTERPRO	IPR006116:2-5-oligoadenylate synthetase, ubiquitin-like region	7	0.44843	5.065646733945964E-4	OASL2, OASL1, OAS1B, OAS3, OAS1A, OAS2, OAS1G	1457	14	17763	6.09574	0.610328	0.0755325	0.860065
INTERPRO	IPR006210:EGF-like	32	2.04997	5.52189778660343E-4	TNC, NPNT, LTBP4, PAMR1, PTGS1, CD97, FAT4, TEK, TNN, TIE1, THBS1, THBS2, THBS3, SELP, F10, TNXB, EGFL7, SCUBE2, SELL, EFEMP2, FBN1, EFEMP1, DLL1, FBLN1, THBD, EMR1, NOTCH4, HBEGF, WIF1, AREG, PLAU, ADAM15	1457	203	17763	1.92181	0.642048	0.0759854	0.937186
INTERPRO	IPR001134:Netrin domain	8	0.512492	7.313385314715471E-4	SFRP1, HC, C3, C4B, SFRP2, TIMP3, PCOLCE2, TIMP1	1457	20	17763	4.8766	0.743541	0.0926247	1.23946
INTERPRO	IPR000742:EGF-like, type 3	31	1.98591	8.338343033415691E-4	TNC, LTBP4, NPNT, PAMR1, PTGS1, CD97, FAT4, TEK, TIE1, THBS1, THBS2, THBS3, SELP, F10, TNXB, EGFL7, SCUBE2, SELL, EFEMP2, FBN1, EFEMP1, DLL1, FBLN1, THBD, EMR1, NOTCH4, HBEGF, WIF1, AREG, PLAU, ADAM15	1457	199	17763	1.89918	0.788087	0.0982686	1.41201
INTERPRO	IPR014716:Fibrinogen, alpha/beta/gamma chain, C-terminal globular, subdomain 1	8	0.512492	0.00101997	ANGPTL7, TNXB, TNC, FGL2, ANGPT1, TNN, MFAP4, ANGPTL4	1457	21	17763	4.64438	0.850149	0.111866	1.72464
INTERPRO	IPR013128:Peptidase C1A, papain	9	0.576553	0.00107815	CTSZ, CTSK, CTSC, CTSB, CTSS, TINAGL1, CTSH, TINAG, CTSW	1457	27	17763	4.06383	0.865533	0.111327	1.82215
INTERPRO	IPR002473:Small chemokine, C-X-C/Interleukin 8	6	0.384369	0.00111521	CXCL1, CXCL14, PPBP, CXCL2, CXCL12, CXCL10	1457	11	17763	6.6499	0.8745	0.108903	1.88423
INTERPRO	IPR001089:Small chemokine, C-X-C	6	0.384369	0.00111521	CXCL1, PPBP, CXCL13, CXCL2, CXCL9, CXCL10	1457	11	17763	6.6499	0.8745	0.108903	1.88423
INTERPRO	IPR013151:Immunoglobulin	28	1.79372	0.00134702	IL1R2, CADM1, ALCAM, VCAM1, NRCAM, GP49A, SEMA3E, LILRA6, MYOM1, EMB, TIE1, PIRA11, PTPRD, CD3E, AXL, FCGR4, IL11RA1, PTPRS, MALT1, FCGR1, THY1, FCGR3, AMIGO1, SIGLEC1, FCGR2B, PIRA4, LILRB4, PDGFRL, PECAM1, CNTN1	1457	178	17763	1.91776	0.918499	0.12362	2.27168
INTERPRO	IPR018097:EGF-like calcium-binding, conserved site	18	1.15311	0.00151962	F10, EGFL7, SCUBE2, LTBP4, EFEMP2, NPNT, FBN1, EFEMP1, DLL1, C1S, CD97, GM5077, FBLN1, THBD, EMR1, FAT4, NOTCH4, THBS3	1457	94	17763	2.33454	0.940907	0.131886	2.55922
INTERPRO	IPR018486:Hemopexin/matrixin, conserved site	8	0.512492	0.00185962	HPX, TRAK1, VTN, MMP15, MMP14, MMP3, MMP13, MMP12	1457	23	17763	4.24052	0.968637	0.15199	3.12333
INTERPRO	IPR007110:Immunoglobulin-like	71	4.54837	0.00203902	PVR, CADM1, LY9, TAPBP, B2M, SIRPB1A, NRCAM, SEMA7A, SEMA3E, LILRA6, SEMA3C, SEMA3A, TIE1, LAG3, H2-K1, LAIR1, PIRA11, CD3E, A530064D06RIK, IL11RA1, PTPRS, H2-DMB1, MYBPHL, PIGR, THY1, CD84, AMIGO1, SIGLEC1, CD86, GM8909, PIRA4, LILRB4, PDGFRL, CNTN1, H2-AA, ROR2, IL1R2, VPREB3, FCGRT, VCAM1, ALCAM, GP49A, PVRL3, TEK, MYOM1, EMB, AMICA1, HAVCR2, PTPRD, CD8B1, H2-M3, SLAMF9, LRRN3, CTLA4, FCGR4, A…	1457	604	17763	1.43311	0.977549	0.158497	3.41972
INTERPRO	IPR003006:Immunoglobulin/major histocompatibility complex, conserved site	18	1.15311	0.00241843	H2-K1, H2-M3, H2-DMB1, H2-AB1, FCGRT, H2-Q7, H2-Q8, B2M, TAPBP, NRCAM, SIGLEC1, CD86, GM8909, H2-EB1, H2-AA, H2-T23, H2-T24, H2-DMA, TAPBPL	1457	98	17763	2.23925	0.988932	0.177835	4.04379
INTERPRO	IPR018503:Tetraspanin, conserved site	8	0.512492	0.00244179	TSPAN12, TSPAN2, TSPAN31, TSPAN13, TSPAN7, CD53, TSPAN18, CD63	1457	24	17763	4.06383	0.989404	0.172602	4.08207
INTERPRO	IPR001881:EGF-like calcium-binding	17	1.08905	0.00278004	F10, SCUBE2, LTBP4, EFEMP2, NPNT, FBN1, EFEMP1, DLL1, C1S, CD97, GM5077, FBLN1, THBD, EMR1, FAT4, NOTCH4, THBS3	1457	91	17763	2.27753	0.994361	0.18708	4.63501
INTERPRO	IPR003597:Immunoglobulin C1-set	16	1.02498	0.00282552	H2-K1, H2-M3, H2-DMB1, H2-AB1, FCGRT, H2-Q7, H2-Q8, TAPBP, B2M, SIRPB1A, GM8909, H2-EB1, H2-AA, H2-T23, H2-T24, H2-DMA, TAPBPL	1457	83	17763	2.35017	0.99482	0.183248	4.70914
INTERPRO	IPR018499:Tetraspanin	9	0.576553	0.00285448	TSPAN12, TSPAN2, TSPAN31, UPK1B, TSPAN13, TSPAN7, CD53, TSPAN18, CD63	1457	31	17763	3.53946	0.995092	0.178746	4.7563
INTERPRO	IPR001627:Semaphorin/CD100 antigen	9	0.576553	0.00285448	SEMA5A, SEMA6B, PLXNA2, SEMA4F, SEMA7A, SEMA3E, SEMA3C, SEMA3A, SEMA4A	1457	31	17763	3.53946	0.995092	0.178746	4.7563
INTERPRO	IPR013783:Immunoglobulin-like fold	74	4.74055	0.00288183	PVR, CADM1, F13A1, TAPBP, B2M, SIRPB1A, NRCAM, TRIM2, LILRA6, SEMA3C, SEMA3A, TIE1, RBPJL, LAG3, H2-K1, LAIR1, PIRA11, CD3G, CD3D, CD3E, A530064D06RIK, RELB, PTPRS, H2-DMB1, MYBPHL, PIGR, SIGLEC1, CD86, GM8909, PIRA4, PDGFRL, LILRB4, FAIM3, CNTN1, CD300LF, H2-AA, ROR2, TREM2, IL1R2, VPREB3, FCGRT, VCAM1, ALCAM, GP49A, ICOS, PVRL3, TEK, TGM1, TGM2, MYOM1, EMB, AMICA1, HAVCR2, PTPRD, CD8B1, H2-M3, …	1457	644	17763	1.40089	0.995336	0.174456	4.80083
INTERPRO	IPR001304:C-type lectin	20	1.28123	0.00334538	SELP, KLRA17, SELL, KLRK1, CHODL, SFTPA1, CLEC10A, CLEC1A, THBD, CLEC4E, CD69, CLEC2D, CLEC4A1, CLEC4B1, CLEC7A, CLEC4A3, CLEC4D, CLEC5A, REG1, KLRA2	1457	118	17763	2.06635	0.998036	0.193398	5.55249
INTERPRO	IPR016186:C-type lectin-like	21	1.34529	0.00345326	COL18A1, SELP, KLRA17, SELL, KLRK1, CHODL, SFTPA1, CLEC10A, CLEC1A, LYVE1, THBD, CLEC4E, CD69, CLEC2D, CLEC4A1, CLEC4B1, CLEC4A3, CLEC4D, CLEC5A, REG1, KLRA2	1457	127	17763	2.01592	0.998394	0.193033	5.72661
INTERPRO	IPR013091:EGF calcium-binding	14	0.896861	0.00362149	EGFL7, SCUBE2, EFEMP2, NPNT, LTBP4, FBN1, EFEMP1, CD97, FBLN1, THBD, EMR1, FAT4, NOTCH4, THBS3	1457	69	17763	2.47364	0.998827	0.19562	5.99755
INTERPRO	IPR018933:Netrin module, non-TIMP type	6	0.384369	0.00392392	SFRP1, HC, C3, C4B, SFRP2, PCOLCE2	1457	14	17763	5.22492	0.999333	0.204295	6.48278
INTERPRO	IPR014745:MHC class II, alpha/beta chain, N-terminal	5	0.320307	0.00404855	H2-EB1, H2-AA, H2-DMB1, H2-AB1, H2-DMA	1457	9	17763	6.77305	0.999472	0.204396	6.68205
INTERPRO	IPR003191:Guanylate-binding protein, C-terminal	5	0.320307	0.00404855	GBP5, GBP10, GBP3, GBP2, GBP1	1457	9	17763	6.77305	0.999472	0.204396	6.68205
INTERPRO	IPR004021:HIN-200/IF120x	5	0.320307	0.00404855	IFI202B, BC094916, IFI203, IFI205, IFI204	1457	9	17763	6.77305	0.999472	0.204396	6.68205
INTERPRO	IPR000301:Tetraspanin, subgroup	8	0.512492	0.00504411	TSPAN12, TSPAN2, TSPAN31, TSPAN13, TSPAN7, CD53, TSPAN18, CD63	1457	27	17763	3.61229	0.999918	0.241673	8.25957
INTERPRO	IPR008957:Fibronectin, type III-like fold	27	1.72966	0.00547364	OSMR, CSF2RB2, F13A1, TNC, IL7R, ABI3BP, NRCAM, IL10RA, TEK, TGM1, TGM2, CSF3R, TNN, MYOM1, TIE1, IL13RA1, PTPRB, PTPRC, PTPRD, TNXB, AXL, PTPRS, IL11RA1, MYBPHL, EPHA1, EPHA7, CNTN1	1457	187	17763	1.76027	0.999963	0.252995	8.9324
INTERPRO	IPR000827:Small chemokine, C-C group, conserved site	7	0.44843	0.00556051	CCL11, CCL3, CCL2, CCL9, CCL5, CCL4, CCL7	1457	21	17763	4.06383	0.999969	0.25031	9.06793
INTERPRO	IPR007125:Histone core	10	0.640615	0.00610792	HIST1H2BC, HIST1H2AF, HIST1H2AG, HIST1H2AD, HIST2H2AB, HIST2H2BE, CENPA, HIST2H2AC, H2AFZ, HIST1H2AH, HIST1H2AK, H2AFX, HIST1H2AN	1457	42	17763	2.90274	0.999989	0.265076	9.91748
INTERPRO	IPR002181:Fibrinogen, alpha/beta/gamma chain, C-terminal globular	8	0.512492	0.00625809	ANGPTL7, TNXB, TNC, FGL2, ANGPT1, TNN, MFAP4, ANGPTL4	1457	28	17763	3.48328	0.999992	0.264555	10.1492
INTERPRO	IPR019817:Interferon regulatory factor, conserved site	5	0.320307	0.00631275	IRF9, IRF5, IRF7, IRF8, IRF1	1457	10	17763	6.09574	0.999992	0.26068	10.2335
INTERPRO	IPR001346:Interferon regulatory factor	5	0.320307	0.00631275	IRF9, IRF5, IRF7, IRF8, IRF1	1457	10	17763	6.09574	0.999992	0.26068	10.2335
INTERPRO	IPR000585:Hemopexin/matrixin	7	0.44843	0.00712406	HPX, VTN, MMP15, MMP14, MMP3, MMP13, MMP12	1457	22	17763	3.87911	0.999998	0.282839	11.4747
INTERPRO	IPR000355:Chemokine receptor	6	0.384369	0.00745752	CCRL2, CCR6, CCR5, CXCR4, CXCR6, CXCR3	1457	16	17763	4.57181	0.999999	0.287934	11.9802
INTERPRO	IPR000716:Thyroglobulin type-1	6	0.384369	0.00745752	SPOCK2, IGFBP6, IGFBP2, IGFBP3, CD74, IGFBP4	1457	16	17763	4.57181	0.999999	0.287934	11.9802
INTERPRO	IPR006209:EGF	20	1.28123	0.00818249	SELP, F10, EGFL7, SCUBE2, SELL, LTBP4, FBN1, PTGS1, PAMR1, DLL1, C1S, GM5077, THBD, FAT4, NOTCH4, HBEGF, WIF1, AREG, THBS1, THBS2	1457	128	17763	1.90492	1	0.30501	13.0698
INTERPRO	IPR000024:Frizzled cysteine-rich domain	7	0.44843	0.0089821	COL18A1, SFRP1, SFRP2, ROR2, FZD2, FZD7, FZD6	1457	23	17763	3.71045	1	0.323135	14.2569
INTERPRO	IPR018487:Hemopexin/matrixin, repeat	7	0.44843	0.0089821	HPX, VTN, MMP15, MMP14, MMP3, MMP13, MMP12	1457	23	17763	3.71045	1	0.323135	14.2569
INTERPRO	IPR009168:Insulin-like growth factor binding protein	4	0.256246	0.00909934	IGFBP6, IGFBP2, IGFBP3, IGFBP4	1457	6	17763	8.12766	1	0.320511	14.4296
INTERPRO	IPR000152:EGF-type aspartate/asparagine hydroxylation conserved site	16	1.02498	0.00928219	F10, SCUBE2, LTBP4, EFEMP2, NPNT, FBN1, EFEMP1, DLL1, C1S, CD97, GM5077, FBLN1, THBD, EMR1, FAT4, NOTCH4	1457	94	17763	2.07515	1	0.319859	14.6984
INTERPRO	IPR000885:Fibrillar collagen, C-terminal	5	0.320307	0.00928278	COL3A1, COL1A2, COL1A1, COL5A2, COL5A1	1457	11	17763	5.54159	1	0.314153	14.6993
INTERPRO	IPR001713:Proteinase inhibitor I25A, stefin A	5	0.320307	0.00928278	GM5483, CSTB, STFA1, GM5416, STFA2	1457	11	17763	5.54159	1	0.314153	14.6993
INTERPRO	IPR000436:Sushi/SCR/CCP	11	0.704676	0.0100093	SELP, GM5077, CD55, CFB, SELL, C6, PAMR1, IL15RA, 4933426M11RIK, C2, C1S	1457	53	17763	2.53031	1	0.328411	15.7594
INTERPRO	IPR018378:C-type lectin, conserved site	17	1.08905	0.0104114	SELP, SELL, KLRK1, CHODL, SFTPA1, CLEC10A, CLEC1A, CLEC4E, CD69, CLEC2D, CLEC4B1, CLEC7A, CLEC4A3, CLEC4D, CLEC5A, KLRA2, REG1	1457	104	17763	1.99284	1	0.333393	16.3407
INTERPRO	IPR000157:Toll-Interleukin receptor	7	0.44843	0.0111622	MYD88, TLR13, TLR1, TLR2, TLR3, TLR6, TLR7	1457	24	17763	3.55585	1	0.346943	17.4163
INTERPRO	IPR003659:Plexin/semaphorin/integrin	10	0.640615	0.0112413	SEMA5A, SEMA6B, PLXNA2, SEMA4F, SEMA7A, SEMA3E, ITGB6, SEMA3C, SEMA3A, SEMA4A	1457	46	17763	2.65032	1	0.34331	17.5288
INTERPRO	IPR001314:Peptidase S1A, chymotrypsin	21	1.34529	0.0128479	TMPRSS2, F10, CFB, KLK1B5, TRY10, PAMR1, TRY5, TRY4, C1S, KLK1, CELA1, PRSS8, GM5077, PRSS2, CELA2A, C2, PRSS22, KLK1B27, PLAU, CTRL, PRSS46	1457	143	17763	1.79036	1	0.376002	19.7838
INTERPRO	IPR002934:Nucleotidyltransferase	5	0.320307	0.0130325	PAPD7, OAS3, OAS1A, OAS2, OAS1G	1457	12	17763	5.07979	1	0.374515	20.0391
INTERPRO	IPR004001:Actin, conserved site	5	0.320307	0.0130325	ACTB, ACTG2, ACTC1, ACTA1, ACTA2	1457	12	17763	5.07979	1	0.374515	20.0391
INTERPRO	IPR013032:EGF-like region, conserved site	38	2.43434	0.0134823	TNC, NPNT, C6, LTBP4, PAMR1, PTGS1, C1S, FAT4, ITGB6, TEK, TNN, TIE1, THBS1, THBS2, THBS3, SELP, F10, TNXB, EGFL7, SCUBE2, SELL, EFEMP2, FBN1, EFEMP1, DLL1, EPHA1, EPHA7, FBLN1, GM5077, THBD, EMR1, NOTCH4, HBEGF, LAMC2, WIF1, AREG, PLAU, ADAM15	1457	310	17763	1.49444	1	0.378968	20.6581
INTERPRO	IPR002119:Histone H2A	7	0.44843	0.0136909	HIST2H2AB, HIST1H2AF, HIST1H2AG, HIST2H2AC, HIST1H2AD, H2AFZ, HIST1H2AH, H2AFX, HIST1H2AK, HIST1H2AN	1457	25	17763	3.41362	1	0.378012	20.9436
INTERPRO	IPR000169:Peptidase, cysteine peptidase active site	10	0.640615	0.0147771	CAPN6, CTSZ, CTSK, CTSC, CTSB, CTSS, TINAGL1, CTSH, TINAG, CTSW	1457	48	17763	2.53989	1	0.395566	22.4147
INTERPRO	IPR001217:STAT transcription factor, core	4	0.256246	0.0149596	STAT4, STAT1, STAT3, STAT2	1457	7	17763	6.96657	1	0.393849	22.6593
INTERPRO	IPR003110:Phosphorylated immunoreceptor signaling ITAM	4	0.256246	0.0149596	CD3G, CD3D, CD3E, CD79B	1457	7	17763	6.96657	1	0.393849	22.6593
INTERPRO	IPR012345:STAT transcription factor, DNA-binding, subdomain	4	0.256246	0.0149596	STAT4, STAT1, STAT3, STAT2	1457	7	17763	6.96657	1	0.393849	22.6593
INTERPRO	IPR000020:Anaphylatoxin/fibulin	4	0.256246	0.0149596	FBLN1, HC, C3, C4B	1457	7	17763	6.96657	1	0.393849	22.6593
INTERPRO	IPR013801:STAT transcription factor, DNA-binding	4	0.256246	0.0149596	STAT4, STAT1, STAT3, STAT2	1457	7	17763	6.96657	1	0.393849	22.6593
INTERPRO	IPR013800:STAT transcription factor, all-alpha	4	0.256246	0.0149596	STAT4, STAT1, STAT3, STAT2	1457	7	17763	6.96657	1	0.393849	22.6593
INTERPRO	IPR013799:STAT transcription factor, protein interaction	4	0.256246	0.0149596	STAT4, STAT1, STAT3, STAT2	1457	7	17763	6.96657	1	0.393849	22.6593
INTERPRO	IPR002353:Type II antifreeze protein	9	0.576553	0.0166833	CLEC1A, CLEC4E, KLRK1, CLEC2D, CLEC4A1, CLEC4A3, CLEC4D, CLEC7A, CLEC10A	1457	41	17763	2.67618	1	0.42247	24.9344
INTERPRO	IPR015894:Guanylate-binding protein, N-terminal	5	0.320307	0.0176233	GBP5, GBP10, GBP3, GBP2, GBP1	1457	13	17763	4.68903	1	0.434587	26.1483
INTERPRO	IPR016050:Proteasome, beta-type subunit, conserved site	5	0.320307	0.0176233	PSMB10, PSMB1, PSMB2, PSMB8, PSMB9	1457	13	17763	4.68903	1	0.434587	26.1483
INTERPRO	IPR013781:Glycoside hydrolase, subgroup, catalytic core	8	0.512492	0.0185029	CHIA, GUSB, HEXB, SLC3A2, CHI3L1, GLB1L2, GLB1, GBA	1457	34	17763	2.86859	1	0.444994	27.2676
INTERPRO	IPR009790:Protein of unknown function DUF1356	3	0.192184	0.0190442	TMEM106C, TMEM106B, TMEM106A	1457	3	17763	12.1915	1	0.449025	27.9484
INTERPRO	IPR001007:von Willebrand factor, type C	9	0.576553	0.0191717	WISP1, CTGF, COL3A1, FSTL1, COL1A1, THBS1, THBS2, COL5A2, CYR61	1457	42	17763	2.61246	1	0.445814	28.1078
INTERPRO	IPR001254:Peptidase S1 and S6, chymotrypsin/Hap	22	1.40935	0.0200385	TMPRSS2, F10, CFB, KLK1B5, TRY10, PAMR1, TRY5, TRY4, C1S, KLK1, CELA1, PRSS8, GM5077, PRSS2, CELA2A, C2, HTRA3, PRSS22, KLK1B27, PLAU, PRSS46, CTRL	1457	159	17763	1.68687	1	0.455159	29.1833
INTERPRO	IPR001427:Pancreatic ribonuclease	6	0.384369	0.0201267	EAR4, RNASE1, EAR2, EAR10, RNASE4, RNASE6, EAR12	1457	20	17763	3.65745	1	0.451341	29.2919
INTERPRO	IPR001353:Proteasome, subunit alpha/beta	6	0.384369	0.0201267	PSMB10, PSMB1, PSMA5, PSMB2, PSMB8, PSMB9	1457	20	17763	3.65745	1	0.451341	29.2919
INTERPRO	IPR000884:Thrombospondin, type 1 repeat	11	0.704676	0.0206933	CFP, SEMA5A, WISP1, CTGF, C6, ADAMTS15, THBS1, ADAMTS2, THBS2, CYR61, ADAMTS4	1457	59	17763	2.27299	1	0.455403	29.9856
INTERPRO	IPR018114:Peptidase S1/S6, chymotrypsin/Hap, active site	21	1.34529	0.0222056	TMPRSS2, F10, CFB, KLK1B5, TRY10, PAMR1, TRY5, TRY4, C1S, KLK1, CELA1, PRSS8, GM5077, PRSS2, CELA2A, C2, PRSS22, KLK1B27, PLAU, CTRL, PRSS46	1457	151	17763	1.69551	1	0.474068	31.8062
INTERPRO	IPR001208:DNA-dependent ATPase MCM	4	0.256246	0.0224926	MCM2, MCM4, MCM5, MCM6	1457	8	17763	6.09574	1	0.473297	32.1465
INTERPRO	IPR013818:Lipase, N-terminal	4	0.256246	0.0224926	PNLIP, PNLIPRP1, LIPH, PLA1A	1457	8	17763	6.09574	1	0.473297	32.1465
INTERPRO	IPR018525:DNA-dependent ATPase MCM, conserved site	4	0.256246	0.0224926	MCM2, MCM4, MCM5, MCM6	1457	8	17763	6.09574	1	0.473297	32.1465
INTERPRO	IPR016272:Lipoprotein lipase, LIPH	4	0.256246	0.0224926	PNLIP, PNLIPRP1, LIPH, PLA1A	1457	8	17763	6.09574	1	0.473297	32.1465
INTERPRO	IPR019471:Interferon regulatory factor-3	4	0.256246	0.0224926	IRF9, IRF5, IRF7, IRF8	1457	8	17763	6.09574	1	0.473297	32.1465
INTERPRO	IPR000010:Proteinase inhibitor I25, cystatin	7	0.44843	0.0236119	KNG1, GM5483, CSTB, STFA1, GM5416, STFA2, 9230104L09RIK	1457	28	17763	3.04787	1	0.484881	33.459
INTERPRO	IPR003961:Fibronectin, type III	25	1.60154	0.0236514	OSMR, CSF2RB2, TNC, IL7R, ABI3BP, NRCAM, TEK, CSF3R, TNN, MYOM1, TIE1, IL13RA1, PTPRB, PTPRC, PTPRD, TNXB, CLCA4, LRRN3, AXL, PTPRS, IL11RA1, MYBPHL, EPHA1, EPHA7, CNTN1	1457	191	17763	1.59574	1	0.480406	33.5049
INTERPRO	IPR013111:EGF, extracellular	12	0.768738	0.0290453	TNXB, NPNT, TNC, FBN1, NOTCH4, ITGB6, TEK, TNN, WIF1, TIE1, PLAU, ADAM15	1457	71	17763	2.06053	1	0.548218	39.4973
INTERPRO	IPR016060:Complement control module	10	0.640615	0.0302434	SELP, GM5077, CD55, CFB, SELL, C6, PAMR1, 4933426M11RIK, C2, C1S	1457	54	17763	2.25768	1	0.557809	40.7575
INTERPRO	IPR019825:Legume lectin, beta chain, Mn/Ca-binding site	4	0.256246	0.0317146	NPY2R, FCGRT, ENG, TPCN1	1457	9	17763	5.41844	1	0.570138	42.2711
INTERPRO	IPR000734:Lipase	4	0.256246	0.0317146	PNLIP, PNLIPRP1, LIPH, PLA1A	1457	9	17763	5.41844	1	0.570138	42.2711
INTERPRO	IPR002345:Lipocalin	9	0.576553	0.0317769	LCN2, ORM1, RBP4, UHRF1, FMO1, GPRASP1, LGI3, TINAGL1, ORM2	1457	46	17763	2.38529	1	0.565791	42.3344
INTERPRO	IPR017241:Toll-like receptor	3	0.192184	0.0360247	TLR1, TLR2, TLR6	1457	4	17763	9.14362	1	0.607348	46.4988
INTERPRO	IPR018081:Anaphylatoxin	3	0.192184	0.0360247	HC, C3, C4B	1457	4	17763	9.14362	1	0.607348	46.4988
INTERPRO	IPR000683:Oxidoreductase, N-terminal	3	0.192184	0.0360247	BLVRA, GFOD1, DHDH	1457	4	17763	9.14362	1	0.607348	46.4988
INTERPRO	IPR001840:Complement C3a/C4a/C5a anaphylatoxin	3	0.192184	0.0360247	HC, C3, C4B	1457	4	17763	9.14362	1	0.607348	46.4988
INTERPRO	IPR012395:IGFBP-related, CNN	3	0.192184	0.0360247	WISP1, CTGF, CYR61	1457	4	17763	9.14362	1	0.607348	46.4988
INTERPRO	IPR001353:Proteasome, alpha and beta subunits	5	0.320307	0.0368564	PSMB10, PSMB1, PSMB2, PSMB8, PSMB9	1457	16	17763	3.80984	1	0.61089	47.2802
INTERPRO	IPR007237:CD20/IgE Fc receptor beta subunit	5	0.320307	0.0368564	MS4A7, MS4A6C, MS4A6D, MS4A8A, MS4A6B	1457	16	17763	3.80984	1	0.61089	47.2802
INTERPRO	IPR008085:Thrombospondin, type 1 repeat, subgroup	5	0.320307	0.0368564	CFP, SEMA5A, THBS1, THBS2, ADAMTS4	1457	16	17763	3.80984	1	0.61089	47.2802
INTERPRO	IPR015526:Frizzled related	5	0.320307	0.0368564	SFRP1, SFRP2, FZD2, FZD7, FZD6	1457	16	17763	3.80984	1	0.61089	47.2802
INTERPRO	IPR000483:Cysteine-rich flanking region, C-terminal	13	0.832799	0.037571	LRRN3, TLR1, TLR2, TLR3, TLR6, TLR7, CD180, CHAD, AMIGO1, LRG1, NTRK2, LGI3, LGI2	1457	83	17763	1.90951	1	0.613149	47.9432
INTERPRO	IPR002937:Amine oxidase	4	0.256246	0.042601	PAOX, MAOB, IL4I1, SMOX	1457	10	17763	4.8766	1	0.655432	52.3918
INTERPRO	IPR015631:Signalling lymphocyte activation molecule	4	0.256246	0.042601	CD84, SLAMF9, SLAMF7, LY9	1457	10	17763	4.8766	1	0.655432	52.3918
INTERPRO	IPR001212:Somatomedin B	4	0.256246	0.042601	ENPP2, VTN, TINAGL1, TINAG	1457	10	17763	4.8766	1	0.655432	52.3918
INTERPRO	IPR011992:EF-Hand type	27	1.72966	0.0516744	S100A4, MYL7, MYL4, S100A8, AIF1, MYL3, SPOCK2, TNNC1, CETN4, S100A9, CETN2, EFCAB4A, STAT4, LPCAT1, RASGRP1, SDF4, GPD2, SPARCL1, CAPSL, STAT1, S100A14, SNTN, STAT3, STAT2, VSNL1, MCC, LCP1	1457	227	17763	1.45009	1	0.72242	59.5254
INTERPRO	IPR016293:Peptidase M10A, matrix metallopeotidase	5	0.320307	0.0544223	MMP15, MMP14, MMP3, MMP13, MMP12	1457	18	17763	3.38652	1	0.736687	61.479
INTERPRO	IPR013655:PAS fold-3	5	0.320307	0.0544223	HIF1A, EPAS1, PER2, PER1, ARNTL	1457	18	17763	3.38652	1	0.736687	61.479
INTERPRO	IPR000959:POLO box duplicated region	3	0.192184	0.0568116	PLK4, PLK3, PLK1	1457	5	17763	7.31489	1	0.747688	63.105
INTERPRO	IPR007623:Brain expressed X-linked like protein	3	0.192184	0.0568116	BEX2, NGFRAP1, BEX4	1457	5	17763	7.31489	1	0.747688	63.105
INTERPRO	IPR015369:Follistatin/Osteonectin-like EGF domain	3	0.192184	0.0568116	SPARCL1, FST, FSTL1	1457	5	17763	7.31489	1	0.747688	63.105
INTERPRO	IPR010579:MHC class I, alpha chain, C-terminal	3	0.192184	0.0568116	H2-K1, GM8909, H2-Q7, H2-Q8	1457	5	17763	7.31489	1	0.747688	63.105
INTERPRO	IPR002471:Peptidase S9, serine active site	3	0.192184	0.0568116	PREP, PREPL, DPP4	1457	5	17763	7.31489	1	0.747688	63.105
INTERPRO	IPR017897:Thrombospondin, type 3 repeat	3	0.192184	0.0568116	THBS1, THBS2, THBS3	1457	5	17763	7.31489	1	0.747688	63.105
INTERPRO	IPR008859:Thrombospondin, C-terminal	3	0.192184	0.0568116	THBS1, THBS2, THBS3	1457	5	17763	7.31489	1	0.747688	63.105
INTERPRO	IPR003367:Thrombospondin, type 3-like repeat	3	0.192184	0.0568116	THBS1, THBS2, THBS3	1457	5	17763	7.31489	1	0.747688	63.105
INTERPRO	IPR017849:Alkaline phosphatase-like, alpha/beta/alpha	6	0.384369	0.0569302	ALPL, SGSH, IDS, ENPP2, ENPP4, ARSJ	1457	26	17763	2.81342	1	0.744056	63.184
INTERPRO	IPR001315:Caspase Recruitment	6	0.384369	0.0569302	IFIH1, CASP4, APAF1, BIRC3, CASP1, BIRC2	1457	26	17763	2.81342	1	0.744056	63.184
INTERPRO	IPR016044:Filament	11	0.704676	0.0584102	KRT19, KRT18, KRT17, LMNB1, KRT7, KRT14, KRT8, LMNA, SYNM, KRT10, KRT23	1457	70	17763	1.91581	1	0.748934	64.1567
INTERPRO	IPR018073:Proteinase inhibitor I25, cystatin, conserved site	5	0.320307	0.0646254	KNG1, GM5483, CSTB, STFA1, STFA2	1457	19	17763	3.20829	1	0.780281	67.9833
INTERPRO	IPR000159:Ras-association	8	0.512492	0.0650826	RASSF3, RASSF1, RAPGEF6, RIN1, ARAP3, GRB7, APBB1IP, GRB14	1457	44	17763	2.21663	1	0.778671	68.249
INTERPRO	IPR001664:Intermediate filament protein	11	0.704676	0.0682863	KRT19, KRT18, KRT17, LMNB1, KRT7, KRT14, KRT8, LMNA, SYNM, KRT10, KRT23	1457	72	17763	1.86259	1	0.791154	70.0537
INTERPRO	IPR018039:Intermediate filament protein, conserved site	11	0.704676	0.0682863	KRT19, KRT18, KRT17, LMNB1, KRT7, KRT14, KRT8, LMNA, SYNM, KRT10, KRT23	1457	72	17763	1.86259	1	0.791154	70.0537
INTERPRO	IPR002477:Peptidoglycan binding-like	5	0.320307	0.0757501	MMP15, MMP14, MMP3, MMP13, MMP12	1457	20	17763	3.04787	1	0.821601	73.8907
INTERPRO	IPR001442:Type 4 procollagen, C-terminal repeat	3	0.192184	0.0806677	COL4A4, COL4A2, COL4A1	1457	6	17763	6.09574	1	0.837824	76.1605
INTERPRO	IPR004345:TB2/DP1 and HVA22 related protein	3	0.192184	0.0806677	REEP6, REEP3, REEP5	1457	6	17763	6.09574	1	0.837824	76.1605
INTERPRO	IPR000738:WHEP-TRS	3	0.192184	0.0806677	WARS, F13A1, GARS	1457	6	17763	6.09574	1	0.837824	76.1605
INTERPRO	IPR003893:Iroquois-class homeodomain protein	3	0.192184	0.0806677	IRX3, IRX5, IRX2	1457	6	17763	6.09574	1	0.837824	76.1605
INTERPRO	IPR001129:Membrane-associated, eicosanoid and glutathione metabolism (MAPEG)	3	0.192184	0.0806677	PTGES, ALOX5AP, MGST1	1457	6	17763	6.09574	1	0.837824	76.1605
INTERPRO	IPR001309:Peptidase C14, ICE, catalytic subunit p20	4	0.256246	0.0845643	CASP4, CASP7, MALT1, CASP1	1457	13	17763	3.75123	1	0.848773	77.8256
INTERPRO	IPR011600:Peptidase C14, caspase catalytic	4	0.256246	0.0845643	CASP4, CASP7, MALT1, CASP1	1457	13	17763	3.75123	1	0.848773	77.8256
INTERPRO	IPR001079:Galectin, carbohydrate recognition domain	4	0.256246	0.0845643	LGALS3, LGALS1, LGALS8, LGALS9	1457	13	17763	3.75123	1	0.848773	77.8256
INTERPRO	IPR003129:Laminin G, thrombospondin-type, N-terminal	5	0.320307	0.0877669	COL18A1, THBS1, THBS2, COL5A1, THBS3	1457	21	17763	2.90274	1	0.856523	79.1116
INTERPRO	IPR002165:Plexin	6	0.384369	0.0944915	SEMA5A, SEMA6B, PLXNA2, SEMA4F, SEMA7A, SEMA4A	1457	30	17763	2.4383	1	0.874367	81.587
INTERPRO	IPR001818:Peptidase M10A and M12B, matrixin and adamalysin	7	0.44843	0.0959036	ADAMTS15, MMP15, MMP14, MMP3, MMP13, MMP12, ADAM15	1457	39	17763	2.18822	1	0.875519	82.0704
INTERPRO	IPR006025:Peptidase M, neutral zinc metallopeptidases, zinc-binding site	12	0.768738	0.0983219	ADAMTS15, ACE2, MME, ENPEP, MMP15, MMP14, MMP3, ADAMTS2, MMP13, MMP12, ADAM15, ADAMTS4	1457	87	17763	1.68158	1	0.879421	82.8706
KEGG_PATHWAY	mmu05322:Systemic lupus erythematosus	34	2.17809	2.1277736796285606E-9	TNF, HIST1H2AF, C3, HIST1H2AG, C6, HIST1H2AD, SNRPD1, C1S, C1QC, IL10, HIST2H2AB, HIST2H2AC, IFNG, H2AFZ, H2AFX, C2, HIST1H2BC, C4B, HC, FCGR4, H2-DMB1, H2-AB1, FCGR1, TRIM21, FCGR3, C1QA, C1QB, CD86, GM5077, FCGR2B, HIST2H2BE, H2-EB1, H2-AA, HIST1H2AH, HIST1H2AK, H2-DMA, HIST1H2AN	609	103	5738	3.11018	3.723603346772464E-7	3.723603346772464E-7	2.6085479110093956E-6
KEGG_PATHWAY	mmu04060:Cytokine-cytokine receptor interaction	54	3.45932	1.6385493277211376E-7	ACVRL1, PDGFA, OSMR, CXCR2, IL15, CXCR3, CXCL12, IL10, CXCL10, CXCR4, IFNG, CXCR6, IL15RA, CSF3R, IL1B, FAS, IL13RA1, IL1A, IL11RA1, OSM, INHBA, CCR6, CCR5, PPBP, TNFSF13B, IFNB1, CX3CR1, VEGFA, CXCL1, IL1R2, CSF2, CCL3, TNF, CCL2, CSF2RB2, TNFRSF12A, CSF1, CXCL2, CXCL9, CCL9, CX3CL1, IL7R, CCL5, CCL4, CCL7, IL10RA, TNFRSF19, IL6, CCL11, CXCL14, CXCL13, CXCL16, BMPR1B, XCL1	609	244	5738	2.0852	2.8674204464729236E-5	1.4337205010095389E-5	2.0087805724378072E-4
KEGG_PATHWAY	mmu04062:Chemokine signaling pathway	41	2.62652	4.2083229783013635E-6	CXCL1, PRKCZ, CCL3, CCL2, ADCY8, CXCL2, CCL9, CXCL9, NFKBIA, CXCR2, GNG11, CX3CL1, CXCR3, CCL5, CXCL12, CCL4, CCL7, CXCL10, RAC2, CXCR4, CXCR6, PIK3CA, ITK, ROCK2, STAT1, WAS, VAV1, STAT3, PRKCB, STAT2, CCL11, CCR6, ARRB2, CCR5, CXCL14, PPBP, ADCY9, CXCL13, CXCL16, CX3CR1, XCL1	609	182	5738	2.12254	7.361869521480546E-4	2.4545589438262905E-4	0.00515908
KEGG_PATHWAY	mmu04512:ECM-receptor interaction	24	1.53748	9.829306099500202E-6	COL4A4, COL4A2, COL4A1, TNXB, TNC, NPNT, COL3A1, ITGA3, VTN, COL5A2, COL5A1, SDC2, SDC3, CHAD, ITGB6, COL1A2, COL6A1, TNN, LAMC2, COL1A1, THBS1, THBS2, THBS3, SPP1	609	83	5738	2.72443	0.00171866	4.2994180384814396E-4	0.0120496
KEGG_PATHWAY	mmu04514:Cell adhesion molecules (CAMs)	34	2.17809	5.0591068040959766E-5	CLDN4, CADM1, SDC2, SDC3, ALCAM, NRCAM, VCAM1, PVRL3, ICOS, CD6, SELPLG, H2-K1, PTPRC, SELP, CD8B1, H2-M3, SELL, CTLA4, CD276, NLGN2, H2-DMB1, H2-AB1, H2-Q7, H2-Q8, CLDN23, SIGLEC1, CD86, CD274, H2-EB1, PECAM1, CNTN1, H2-AA, H2-T23, H2-T24, H2-DMA	609	154	5738	2.08018	0.00881458	0.00176917	0.0620045
KEGG_PATHWAY	mmu05332:Graft-versus-host disease	18	1.15311	6.547808605713701E-5	H2-K1, IL6, TNF, H2-M3, H2-DMB1, H2-AB1, H2-Q7, H2-Q8, CD86, IFNG, H2-EB1, IL1B, H2-AA, H2-T23, H2-T24, FAS, H2-DMA, KLRD1, IL1A	609	58	5738	2.92407	0.0113936	0.00190802	0.0802434
KEGG_PATHWAY	mmu04610:Complement and coagulation cascades	21	1.34529	6.793816893384619E-5	KNG1, F10, HC, C3, C4B, CFB, F13A1, C6, SERPING1, C1S, C1QC, PLAUR, C1QA, C1QB, GM5077, CD55, THBD, SERPINA1B, SERPINA1D, C2, PLAU	609	75	5738	2.63816	0.0118192	0.00169707	0.0832571
KEGG_PATHWAY	mmu04620:Toll-like receptor signaling pathway	25	1.60154	7.084875126193127E-5	CCL3, TNF, TLR1, CXCL9, TLR2, TLR3, NFKBIA, CCL5, TLR6, CCL4, TLR7, CXCL10, FOS, MYD88, MAP3K8, IL1B, PIK3CA, SPP1, IL6, STAT1, CD86, IRF5, IFNB1, IRF7, CD14	609	99	5738	2.37929	0.0123224	0.00154867	0.0868225
KEGG_PATHWAY	mmu04115:p53 signaling pathway	19	1.21717	2.1106447047565966E-4	BID, CDK1, ZMAT3, RPRM, IGF1, RRM2B, SESN1, GTSE1, CCNB1, CCND1, EI24, CDKN1A, RRM2, GADD45G, SHISA5, APAF1, FAS, THBS1, IGFBP3	609	69	5738	2.59446	0.0362662	0.00409605	0.258448
KEGG_PATHWAY	mmu04640:Hematopoietic cell lineage	21	1.34529	3.6272952405348973E-4	IL1R2, CSF2, IL6, CD8B1, CD3G, TNF, CD3D, CD3E, CSF1, IL11RA1, MME, ITGA3, IL7R, FCGR1, CD55, H2-EB1, IL1B, CSF3R, H2-AA, CD14, IL1A	609	84	5738	2.3555	0.0615157	0.00632881	0.443782
KEGG_PATHWAY	mmu04612:Antigen processing and presentation	22	1.40935	4.112239003370653E-4	H2-K1, CIITA, CD8B1, H2-M3, LGMN, H2-DMB1, H2-AB1, CTSS, H2-Q7, H2-Q8, CD74, B2M, TAPBP, PSME1, TAP2, TAP1, H2-EB1, H2-AA, H2-T23, H2-T24, CTSB, H2-DMA, KLRD1	609	91	5738	2.27785	0.0694495	0.00652218	0.502975
KEGG_PATHWAY	mmu05340:Primary immunodeficiency	12	0.768738	8.683717866455709E-4	CIITA, PTPRC, CD8B1, CD3D, CD3E, TAP2, UNG, ICOS, TAP1, LCK, ZAP70, IL7R	609	36	5738	3.14067	0.141038	0.0125893	1.05939
KEGG_PATHWAY	mmu04672:Intestinal immune network for IgA production	15	0.960922	0.0011211	IL6, H2-DMB1, H2-AB1, IL15, PIGR, CXCL12, IL10, CD86, TNFSF13B, CXCR4, ICOS, H2-EB1, IL15RA, H2-AA, H2-DMA	609	54	5738	2.61722	0.178236	0.0149867	1.36577
KEGG_PATHWAY	mmu04660:T cell receptor signaling pathway	25	1.60154	0.0011593	CSF2, TNF, NFKBIE, NFKBIA, IL10, FOS, ICOS, RASGRP1, MAP3K8, IFNG, ZAP70, PIK3CA, PTPN6, ITK, PTPRC, CD8B1, CD3G, CD3D, CD3E, CTLA4, MALT1, VAV1, LAT, LCK, LCP2	609	118	5738	1.99619	0.183718	0.0143951	1.41201
KEGG_PATHWAY	mmu04142:Lysosome	25	1.60154	0.00131115	SGSH, LGMN, HEXB, CTSA, ACP2, GLB1, SLC11A1, CD68, LAPTM5, IDS, SCARB2, GBA, TCIRG1, CTSZ, PSAP, GUSB, CTSS, CD63, CTSW, CTSK, CTSE, SORT1, CTSC, CTSB, CTSH	609	119	5738	1.97941	0.205151	0.0151903	1.5956
KEGG_PATHWAY	mmu04623:Cytosolic DNA-sensing pathway	15	0.960922	0.00136093	IL6, NFKBIA, TREX1, CCL5, CCL4, CXCL10, IFI202B, DDX58, IFNB1, IRF7, RIPK3, IL1B, CASP1, ZBP1, ADAR	609	55	5738	2.56964	0.212053	0.0147849	1.65571
KEGG_PATHWAY	mmu04510:Focal adhesion	36	2.30621	0.00147258	CAV2, MYL7, PDGFA, TNC, COL3A1, VTN, CHAD, RAC2, ITGB6, COL6A1, PIK3CA, TNN, THBS1, THBS2, THBS3, SPP1, ACTB, COL4A4, COL4A2, COL4A1, TNXB, ROCK2, IGF1, ITGA3, BIRC3, BIRC2, COL5A2, VAV1, COL5A1, PRKCB, CCND1, RASGRF1, VEGFA, COL1A2, LAMC2, COL1A1	609	198	5738	1.71309	0.227321	0.0150556	1.79042
KEGG_PATHWAY	mmu04621:NOD-like receptor signaling pathway	16	1.02498	0.00162167	CXCL1, IL6, TNF, CCL2, CXCL2, NFKBIA, BIRC3, CCL5, BIRC2, CCL7, CCL11, MEFV, PSTPIP1, IL1B, TNFAIP3, CASP1	609	62	5738	2.43148	0.24725	0.0156552	1.97004
KEGG_PATHWAY	mmu04940:Type I diabetes mellitus	16	1.02498	0.00192563	H2-K1, TNF, H2-M3, H2-DMB1, H2-AB1, H2-Q7, H2-Q8, CD86, IFNG, H2-EB1, IL1B, H2-AA, H2-T23, H2-T24, FAS, H2-DMA, IL1A	609	63	5738	2.39289	0.286312	0.0175965	2.3353
KEGG_PATHWAY	mmu05330:Allograft rejection	15	0.960922	0.00235058	H2-K1, TNF, H2-M3, H2-DMB1, H2-AB1, H2-Q7, IL10, H2-Q8, CD86, IFNG, H2-EB1, H2-AA, H2-T23, FAS, H2-T24, H2-DMA	609	58	5738	2.43672	0.337567	0.0203813	2.84387
KEGG_PATHWAY	mmu04650:Natural killer cell mediated cytotoxicity	24	1.53748	0.00406632	H2-K1, BID, PTPN6, CSF2, TNF, KLRK1, FCGR4, VAV1, PRKCB, FCGR3, LAT, RAC2, IFNB1, IFNG, LCK, PLCG2, ZAP70, PIK3CA, H2-T23, FAS, KLRD1, SH3BP2, TYROBP, LCP2	609	122	5738	1.85351	0.509856	0.0333851	4.87256
KEGG_PATHWAY	mmu04630:Jak-STAT signaling pathway	27	1.72966	0.00888406	CSF2, OSMR, CSF2RB2, IL15, BCL2L1, IL7R, IL10, STAT4, IL10RA, IFNG, PIK3CA, CSF3R, IL15RA, IL13RA1, PTPN6, IL6, SOCS3, SOCS1, IL11RA1, STAT1, CISH, STAT3, STAT2, IRF9, OSM, CCND1, IFNB1	609	152	5738	1.67365	0.790212	0.0685236	10.3629
KEGG_PATHWAY	mmu05020:Prion diseases	10	0.640615	0.00894076	C1QA, EGR1, C1QB, IL6, HC, C6, IL1B, CCL5, C1QC, IL1A	609	35	5738	2.692	0.792302	0.066051	10.4258
KEGG_PATHWAY	mmu05416:Viral myocarditis	18	1.15311	0.0186323	ACTB, H2-K1, BID, H2-M3, H2-DMB1, H2-AB1, MYH6, H2-Q7, H2-Q8, CCND1, CD86, CD55, RAC2, H2-EB1, H2-AA, H2-T23, H2-T24, H2-DMA, MYH10	609	94	5738	1.80421	0.962799	0.128154	20.5926
KEGG_PATHWAY	mmu00380:Tryptophan metabolism	10	0.640615	0.021483	ABP1, DDC, WARS, KYNU, CYP1B1, MAOB, IL4I1, CAT, IDO1, INMT	609	40	5738	2.3555	0.97764	0.141029	23.3746
KEGG_PATHWAY	mmu04666:Fc gamma R-mediated phagocytosis	18	1.15311	0.0271806	PTPRC, MARCKSL1, SPHK1, ARPC5, VAV1, WAS, FCGR1, PRKCB, ARPC1B, LAT, RAC2, FCGR2B, GSN, CFL1, PLCG2, PIK3CA, PPAP2A, PPAP2B	609	98	5738	1.73057	0.991953	0.169294	28.6686
KEGG_PATHWAY	mmu05320:Autoimmune thyroid disease	14	0.896861	0.0372621	H2-K1, H2-M3, CTLA4, H2-DMB1, H2-AB1, H2-Q7, IL10, H2-Q8, CD86, H2-EB1, H2-AA, H2-T23, FAS, H2-T24, H2-DMA	609	72	5738	1.83206	0.9987	0.218178	37.2206
KEGG_PATHWAY	mmu04710:Circadian rhythm	5	0.320307	0.0409745	CSNK1D, PER2, PER1, BHLHE40, ARNTL	609	13	5738	3.62385	0.999339	0.230093	40.1249
KEGG_PATHWAY	mmu05200:Pathways in cancer	45	2.88277	0.0452655	BID, E2F1, TRAF1, FGF7, PDGFA, WNT3A, PML, NFKBIA, BCL2L1, SHH, TPM3, WNT2, FOS, RAC2, SLC2A1, CSF3R, PIK3CA, FAS, FGF1, BMP4, COL4A4, COL4A2, IL6, COL4A1, EPAS1, RUNX1T1, IGF1, BIRC5, ITGA3, FZD2, BIRC3, STAT1, BIRC2, FZD7, STAT3, FZD6, PRKCB, RAD51, CCND1, CDKN1A, HIF1A, RASSF1, PLCG2, VEGFA, LAMC2	609	323	5738	1.31266	0.999698	0.243861	43.3278
KEGG_PATHWAY	mmu05310:Asthma	8	0.512492	0.0537847	CCL11, TNF, H2-EB1, H2-AA, H2-DMB1, H2-AB1, H2-DMA, IL10	609	33	5738	2.28412	0.999937	0.275661	49.2251
KEGG_PATHWAY	mmu03050:Proteasome	10	0.640615	0.0552544	PSMB10, PSMF1, PSME1, PSMB1, PSMC4, PSMA5, IFNG, PSMB2, PSMB8, PSMB9	609	47	5738	2.00468	0.999952	0.274481	50.1836
KEGG_PATHWAY	mmu03030:DNA replication	8	0.512492	0.0705385	RFC5, RFC4, LIG1, MCM2, MCM4, FEN1, MCM5, MCM6	609	35	5738	2.1536	0.999997	0.329706	59.212
KEGG_PATHWAY	mmu04350:TGF-beta signaling pathway	15	0.960922	0.072225	BMP4, ACVRL1, TNF, ROCK2, FST, RBL1, INHBA, IFNG, ID4, THBS1, BMPR1B, THBS2, THBS3, BMP6, TFDP1	609	87	5738	1.62448	0.999998	0.328034	60.1101
KEGG_PATHWAY	mmu00360:Phenylalanine metabolism	6	0.384369	0.0756628	DDC, NAA20, MAOB, IL4I1, ALDH3A1, MIF	609	22	5738	2.56964	0.999999	0.332998	61.8849
KEGG_PATHWAY	mmu04662:B cell receptor signaling pathway	14	0.896861	0.0763217	PTPN6, IFITM1, NFKBIE, NFKBIA, MALT1, VAV1, PRKCB, FOS, FCGR2B, RAC2, RASGRP3, PLCG2, PIK3CA, CD79B	609	80	5738	1.64885	0.999999	0.327637	62.2166
KEGG_PATHWAY	mmu04110:Cell cycle	20	1.28123	0.0803067	E2F1, CDK1, CDC6, CDC14B, DBF4, RBL1, CDC20, MCM2, MCM4, MCM5, MCM6, CCNB1, CCND1, CDC45, CDKN1A, MAD2L1, PLK1, GADD45G, YWHAQ, TFDP1	609	128	5738	1.47219	1	0.334321	64.1672
KEGG_PATHWAY	mmu00980:Metabolism of xenobiotics by cytochrome P450	12	0.768738	0.0848856	GSTM1, GSTM2, GSTA3, CYP1B1, CYP2F2, ADH1, GSTK1, CYP2S1, EPHX1, DHDH, MGST1, ALDH3A1	609	66	5738	1.71309	1	0.342662	66.294
KEGG_PATHWAY	mmu00250:Alanine, aspartate and glutamate metabolism	7	0.44843	0.09076	ADSSL1, ASS1, GFPT2, IL4I1, ASNS, GPT, DDO	609	30	5738	2.19847	1	0.354786	68.8528
KEGG_PATHWAY	mmu04360:Axon guidance	20	1.28123	0.0959787	NRP1, PLXNA2, ROCK2, EFNA1, EFNB2, CXCL12, EPHA1, SEMA5A, SEMA6B, EPHA7, RAC2, CXCR4, RGS3, SEMA4F, SEMA7A, SEMA3E, CFL1, SEMA3C, SEMA3A, SEMA4A	609	131	5738	1.43847	1	0.364134	70.9751
PIR_SUPERFAMILY	PIRSF002522:CXC chemokine	8	0.512492	4.369460556123533E-5	CXCL1, CXCL14, PPBP, CXCL13, CXCL2, CXCL9, CXCL12, CXCL10	800	12	8136	6.78	0.0319867	0.0319867	0.0664111
PIR_SUPERFAMILY	PIRSF002048:histone H2A	7	0.44843	8.242833085474528E-4	HIST2H2AB, HIST1H2AF, HIST1H2AG, HIST2H2AC, HIST1H2AD, H2AFZ, HIST1H2AH, H2AFX, HIST1H2AK, HIST1H2AN	800	13	8136	5.47615	0.458558	0.264173	1.2459
PIR_SUPERFAMILY	PIRSF005691:mouse GTP-binding protein IRG-47	5	0.320307	0.0025348	IRGM1, IIGP1B, IRGM2, TGTP1, GM4951	800	7	8136	7.26429	0.848669	0.467104	3.78522
PIR_SUPERFAMILY	PIRSF001950:small inducible chemokine, C/CC types	8	0.512492	0.00290926	CCL11, CCL3, CCL2, CCL9, XCL1, CCL5, CCL4, CCL7	800	21	8136	3.87429	0.885553	0.418364	4.33291
PIR_SUPERFAMILY	PIRSF038545:chemokine receptor	8	0.512492	0.003911	CCRL2, CCR6, CCR5, CXCR4, CXCR6, CX3CR1, CXCR2, CXCR3	800	22	8136	3.69818	0.945822	0.441833	5.78379
PIR_SUPERFAMILY	PIRSF005552:guanine nucleotide-binding protein 1	5	0.320307	0.00467728	GBP5, GBP10, GBP3, GBP2, GBP1	800	8	8136	6.35625	0.96944	0.440853	6.87975
PIR_SUPERFAMILY	PIRSF002255:collagen alpha 1(I) chain	4	0.256246	0.00810763	COL3A1, COL1A2, COL1A1, COL5A2	800	5	8136	8.136	0.997658	0.579048	11.6415
PIR_SUPERFAMILY	PIRSF005526:semaphorin	6	0.384369	0.00849143	SEMA4F, SEMA7A, SEMA3E, SEMA3C, SEMA3A, SEMA4A	800	14	8136	4.35857	0.998244	0.547549	12.1599
PIR_SUPERFAMILY	PIRSF001991:class II histocompatibility antigen	5	0.320307	0.0119552	H2-EB1, H2-AA, H2-DMB1, H2-AB1, H2-DMA	800	10	8136	5.085	0.99987	0.629998	16.7113
PIR_SUPERFAMILY	PIRSF018550:PIRSF018550	4	0.256246	0.0150374	BC094916, IFI203, IFI205, IFI204	800	6	8136	6.78	0.999987	0.676088	20.5753
PIR_SUPERFAMILY	PIRSF016581:interferon-induced transmembrane protein	4	0.256246	0.0150374	IFITM1, IFITM2, IFITM3, IFITM6	800	6	8136	6.78	0.999987	0.676088	20.5753
PIR_SUPERFAMILY	PIRSF001015:pyrimidine-specific ribonuclease/angiogenin	6	0.384369	0.0204891	EAR4, RNASE1, EAR2, EAR10, RNASE4, RNASE6, EAR12	800	17	8136	3.58941	1	0.753454	27.0025
PIR_SUPERFAMILY	PIRSF005710:interferon regulatory factor 3-9	4	0.256246	0.0244144	IRF9, IRF5, IRF7, IRF8	800	7	8136	5.81143	1	0.784	31.3257
PIR_SUPERFAMILY	PIRSF015568:signal transducer and transcription activator STAT5A	4	0.256246	0.0244144	STAT4, STAT1, STAT3, STAT2	800	7	8136	5.81143	1	0.784	31.3257
PIR_SUPERFAMILY	PIRSF001993:T-cell surface glycoprotein CD3 delta chain	3	0.192184	0.0270125	CD3G, CD3D, CD3E	800	3	8136	10.17	1	0.791373	34.0542
PIR_SUPERFAMILY	PIRSF001937:interleukin-1	3	0.192184	0.0270125	IL1RN, IL1B, IL1A	800	3	8136	10.17	1	0.791373	34.0542
PIR_SUPERFAMILY	PIRSF000865:Lipoprotein_lipase_LIPH	4	0.256246	0.0362567	PNLIP, PNLIPRP1, LIPH, PLA1A	800	8	8136	5.085	1	0.859505	42.9633
PIR_SUPERFAMILY	PIRSF000865:lipoprotein lipase, LIPH type	4	0.256246	0.0362567	PNLIP, PNLIPRP1, LIPH, PLA1A	800	8	8136	5.085	1	0.859505	42.9633
PIR_SUPERFAMILY	PIRSF001638:cystatin	4	0.256246	0.0505001	CSTB, STFA1, GM5416, STFA2	800	9	8136	4.52	1	0.923485	54.5179
PIR_SUPERFAMILY	PIRSF036495:IGFBP_rP_CNN	3	0.192184	0.0505264	WISP1, CTGF, CYR61	800	4	8136	7.6275	1	0.910267	54.537
PIR_SUPERFAMILY	PIRSF006354:suppressor of cytokine signaling (SOCS) 1-3	3	0.192184	0.0505264	SOCS3, SOCS1, CISH	800	4	8136	7.6275	1	0.910267	54.537
PIR_SUPERFAMILY	PIRSF037595:Toll-like_receptor	3	0.192184	0.0505264	TLR1, TLR2, TLR6	800	4	8136	7.6275	1	0.910267	54.537
PIR_SUPERFAMILY	PIRSF001980:Fc gamma receptor III	3	0.192184	0.0505264	FCGR2B, FCGR4, FCGR3	800	4	8136	7.6275	1	0.910267	54.537
PIR_SUPERFAMILY	PIRSF001969:insulin-like growth factor binding protein	3	0.192184	0.0505264	IGFBP6, IGFBP2, IGFBP3	800	4	8136	7.6275	1	0.910267	54.537
PIR_SUPERFAMILY	PIRSF002337:Actin	5	0.320307	0.0523642	ACTB, ACTG2, ACTC1, ACTA1, ACTA2	800	15	8136	3.39	1	0.905001	55.8567
PIR_SUPERFAMILY	PIRSF002419:CD9 antigen	5	0.320307	0.0645844	TSPAN2, TSPAN7, CD53, TSPAN18, CD63	800	16	8136	3.17813	1	0.936683	63.762
PIR_SUPERFAMILY	PIRSF001182:papain	5	0.320307	0.0645844	CTSK, CTSB, CTSS, CTSH, CTSW	800	16	8136	3.17813	1	0.936683	63.762
PIR_SUPERFAMILY	PIRSF001135:trypsin	12	0.768738	0.0659948	PRSS8, KLK1B5, PRSS2, TRY10, TRY5, TRY4, CELA2A, CELA1, KLK1B27, PRSS22, CTRL, PRSS46	800	68	8136	1.79471	1	0.930985	64.5839
PIR_SUPERFAMILY	PIRSF002282:cytoskeletal keratin	10	0.640615	0.0710553	KRT19, KRT18, KRT17, LMNB1, KRT7, KRT14, KRT8, LMNA, KRT10, KRT23	800	53	8136	1.91887	1	0.93555	67.3916
PIR_SUPERFAMILY	PIRSF008633:BEX	3	0.192184	0.0788056	BEX2, NGFRAP1, BEX4	800	5	8136	6.102	1	0.945422	71.2916
PIR_SUPERFAMILY	PIRSF008633:brain-expressed X-linked protein	3	0.192184	0.0788056	BEX2, NGFRAP1, BEX4	800	5	8136	6.102	1	0.945422	71.2916
PIR_SUPERFAMILY	PIRSF001990:class I histocompatibility antigen	6	0.384369	0.0797134	H2-K1, GM8909, H2-M3, H2-T23, H2-T24, H2-Q7, H2-Q8	800	24	8136	2.5425	1	0.939752	71.7187
PIR_SUPERFAMILY	PIRSF001191:Peptidase_M10A_matrix	5	0.320307	0.0930141	MMP15, MMP14, MMP3, MMP13, MMP12	800	18	8136	2.825	1	0.957492	77.3341
SMART	SM00199:SCY	17	1.08905	4.6162793423490955E-8	CXCL1, CCL3, CCL2, CXCL2, CXCL9, CCL9, CX3CL1, CCL5, CCL4, CXCL12, CCL7, CXCL10, CCL11, CXCL14, PPBP, CXCL13, XCL1	841	37	9131	4.9885	1.555674075337521E-5	1.555674075337521E-5	6.278050534991308E-5
SMART	SM00121:IB	9	0.576553	1.4916672319911737E-4	WISP1, CTGF, IGFBP6, ESM1, HTRA3, IGFBP2, IGFBP3, IGFBP4, CYR61	841	19	9131	5.14294	0.0490302	0.0248232	0.202673
SMART	SM00645:Pept_C1	9	0.576553	6.933900187723283E-4	CTSZ, CTSK, CTSC, CTSB, CTSS, TINAGL1, CTSH, TINAG, CTSW	841	23	9131	4.24851	0.208443	0.0749596	0.938889
SMART	SM00252:SH2	22	1.40935	0.00105372	PTPN6, ITK, SOCS3, SOCS1, STAT1, TENC1, SHE, VAV1, CISH, STAT3, STAT2, SLA, SH2D2A, STAT4, LCK, PLCG2, ZAP70, RIN1, GRB7, GRB14, SH3BP2, LCP2	841	111	9131	2.1519	0.29903	0.0849922	1.42356
SMART	SM00409:IG	46	2.94683	0.00161403	PVR, IL1R2, CADM1, LY9, TAPBP, ALCAM, NRCAM, SIRPB1A, VCAM1, SEMA7A, PVRL3, SEMA3E, LILRA6, SEMA3C, TIE1, SEMA3A, EMB, MYOM1, AMICA1, LAG3, HAVCR2, PIRA11, SLAMF9, A530064D06RIK, AXL, FCGR4, CTLA4, CD276, IL11RA1, MYBPHL, PIGR, SECTM1B, FCGR1, FCGR3, AMIGO1, CD84, SIGLEC1, FCGR2B, PIRA4, CD274, PECAM1, PDGFRL, CD300LF, CNTN1, CD79B, TAPBPL, TREM2	841	313	9131	1.59564	0.419791	0.103156	2.17287
SMART	SM00181:EGF	32	2.04997	0.00327683	TNC, NPNT, LTBP4, PAMR1, PTGS1, CD97, FAT4, TEK, TNN, TIE1, THBS1, THBS2, THBS3, SELP, F10, TNXB, EGFL7, SCUBE2, SELL, EFEMP2, FBN1, EFEMP1, DLL1, FBLN1, THBD, EMR1, NOTCH4, HBEGF, WIF1, AREG, PLAU, ADAM15	841	203	9131	1.7115	0.669155	0.168356	4.36559
SMART	SM00630:Sema	9	0.576553	0.00575911	SEMA5A, SEMA6B, PLXNA2, SEMA4F, SEMA7A, SEMA3E, SEMA3C, SEMA3A, SEMA4A	841	31	9131	3.15212	0.857217	0.24275	7.55434
SMART	SM00643:C345C	6	0.384369	0.0064359	SFRP1, HC, C3, C4B, SFRP2, PCOLCE2	841	14	9131	4.65313	0.886495	0.238137	8.4065
SMART	SM00407:IGc1	16	1.02498	0.00806877	H2-K1, H2-M3, H2-DMB1, H2-AB1, FCGRT, H2-Q7, H2-Q8, TAPBP, B2M, SIRPB1A, GM8909, H2-EB1, H2-AA, H2-T23, H2-T24, H2-DMA, TAPBPL	841	83	9131	2.09298	0.934794	0.261664	10.4326
SMART	SM00179:EGF_CA	17	1.08905	0.00828522	F10, SCUBE2, LTBP4, EFEMP2, NPNT, FBN1, EFEMP1, DLL1, C1S, CD97, GM5077, FBLN1, THBD, EMR1, FAT4, NOTCH4, THBS3	841	91	9131	2.02829	0.939418	0.2445	10.698
SMART	SM00348:IRF	5	0.320307	0.00950233	IRF9, IRF5, IRF7, IRF8, IRF1	841	10	9131	5.42866	0.959949	0.253611	12.1771
SMART	SM00034:CLECT	20	1.28123	0.0110104	SELP, KLRA17, SELL, KLRK1, CHODL, SFTPA1, CLEC10A, CLEC1A, THBD, CLEC4E, CD69, CLEC2D, CLEC4A1, CLEC4B1, CLEC7A, CLEC4A3, CLEC4D, CLEC5A, REG1, KLRA2	841	118	9131	1.84022	0.976033	0.26723	13.9782
SMART	SM00186:FBG	8	0.512492	0.0115279	ANGPTL7, TNXB, TNC, FGL2, ANGPT1, TNN, MFAP4, ANGPTL4	841	28	9131	3.10209	0.979909	0.259608	14.5884
SMART	SM00211:TY	6	0.384369	0.0120281	SPOCK2, IGFBP6, IGFBP2, IGFBP3, CD74, IGFBP4	841	16	9131	4.07149	0.98306	0.252701	15.1743
SMART	SM00038:COLFI	5	0.320307	0.01386	COL3A1, COL1A2, COL1A1, COL5A2, COL5A1	841	11	9131	4.93514	0.990936	0.269164	17.2885
SMART	SM00120:HX	7	0.44843	0.0153622	HPX, VTN, MMP15, MMP14, MMP3, MMP13, MMP12	841	23	9131	3.3044	0.994578	0.278251	18.9857
SMART	SM00255:TIR	7	0.44843	0.0189306	MYD88, TLR13, TLR1, TLR2, TLR3, TLR6, TLR7	841	24	9131	3.16672	0.998405	0.315365	22.8888
SMART	SM00077:ITAM	4	0.256246	0.0204694	CD3G, CD3D, CD3E, CD79B	841	7	9131	6.20418	0.99906	0.321052	24.5175
SMART	SM00104:ANATO	4	0.256246	0.0204694	FBLN1, HC, C3, C4B	841	7	9131	6.20418	0.99906	0.321052	24.5175
SMART	SM00032:CCP	11	0.704676	0.0210072	SELP, GM5077, CD55, CFB, SELL, C6, PAMR1, IL15RA, 4933426M11RIK, C2, C1S	841	53	9131	2.2534	0.999219	0.313789	25.0791
SMART	SM00423:PSI	10	0.640615	0.0223506	SEMA5A, SEMA6B, PLXNA2, SEMA4F, SEMA7A, SEMA3E, ITGB6, SEMA3C, SEMA3A, SEMA4A	841	46	9131	2.36029	0.999508	0.316741	26.4653
SMART	SM00414:H2A	7	0.44843	0.0230253	HIST2H2AB, HIST1H2AF, HIST1H2AG, HIST2H2AC, HIST1H2AD, H2AFZ, HIST1H2AH, H2AFX, HIST1H2AK, HIST1H2AN	841	25	9131	3.04005	0.99961	0.311901	27.1525
SMART	SM00350:MCM	4	0.256246	0.0305434	MCM2, MCM4, MCM5, MCM6	841	8	9131	5.42866	0.999971	0.378217	34.4174
SMART	SM00092:RNAse_Pc	6	0.384369	0.0314097	EAR4, RNASE1, EAR2, EAR10, RNASE4, RNASE6, EAR12	841	20	9131	3.25719	0.999979	0.373498	35.21
SMART	SM00214:VWC	9	0.576553	0.0351763	WISP1, CTGF, COL3A1, FSTL1, COL1A1, THBS1, THBS2, COL5A2, CYR61	841	42	9131	2.32657	0.999994	0.395184	38.5538
SMART	SM00043:CY	7	0.44843	0.0387342	KNG1, GM5483, CSTB, STFA1, GM5416, STFA2, 9230104L09RIK	841	28	9131	2.71433	0.999998	0.412876	41.5648
SMART	SM00209:TSP1	11	0.704676	0.0412426	CFP, SEMA5A, WISP1, CTGF, C6, ADAMTS15, THBS1, ADAMTS2, THBS2, CYR61, ADAMTS4	841	59	9131	2.02424	0.999999	0.420682	43.6048
SMART	SM00201:SO	4	0.256246	0.0569891	ENPP2, VTN, TINAGL1, TINAG	841	10	9131	4.34293	1	0.519237	54.9772
SMART	SM00063:FRI	4	0.256246	0.0569891	SFRP1, SFRP2, FZD2, FZD6	841	10	9131	4.34293	1	0.519237	54.9772
SMART	SM00020:Tryp_SPc	22	1.40935	0.057368	TMPRSS2, F10, CFB, KLK1B5, TRY10, PAMR1, TRY5, TRY4, C1S, KLK1, CELA1, PRSS8, GM5077, PRSS2, CELA2A, C2, HTRA3, PRSS22, KLK1B27, PLAU, PRSS46, CTRL	841	159	9131	1.50227	1	0.508878	55.2227
SMART	SM00060:FN3	25	1.60154	0.0713016	OSMR, CSF2RB2, TNC, IL7R, ABI3BP, NRCAM, TEK, CSF3R, TNN, MYOM1, TIE1, IL13RA1, PTPRB, PTPRC, PTPRD, TNXB, CLCA4, LRRN3, AXL, PTPRS, IL11RA1, MYBPHL, EPHA1, EPHA7, CNTN1	841	191	9131	1.42111	1	0.576667	63.4319
SMART	SM00082:LRRCT	13	0.832799	0.0764162	LRRN3, TLR1, TLR2, TLR3, TLR6, TLR7, CD180, CHAD, AMIGO1, LRG1, NTRK2, LGI3, LGI2	841	83	9131	1.70054	1	0.590566	66.0778
SMART	SM00114:CARD	6	0.384369	0.0846969	IFIH1, CASP4, APAF1, BIRC3, CASP1, BIRC2	841	26	9131	2.50553	1	0.617903	69.9883
SMART	SM00548:IRO	3	0.192184	0.0988149	IRX3, IRX5, IRX2	841	6	9131	5.42866	1	0.665701	75.7071
SMART	SM00111:C4	3	0.192184	0.0988149	COL4A4, COL4A2, COL4A1	841	6	9131	5.42866	1	0.665701	75.7071
SP_PIR_KEYWORDS	signal	431	27.6105	1.861940504565619E-35	OSMR, LTBP4, PTGS1, FSTL1, B2M, OGN, LPHN3, CTGF, FAS, GM5416, PDPN, C4B, CDHR3, PTPRS, TMEM132A, SERPING1, LHFP, PLAUR, THY1, IFNB1, SYCN, ROR2, WFDC1, ADAMTS2, ADAMTS4, IL1R2, EMCN, CSF2RB2, ACP2, ESM1, ALCAM, SERPINA1B, SERPINA1D, PVRL3, FGL2, PLTP, SPP1, CD8B1, HC, IL1RN, CCDC80, UPK3B, TINAGL1, SECTM1B, EMILIN2, TGFBR3, AREG, FGF7, LY9, EAR4, TMEM109, EAR2, SMPDL3B, ANGPT1, IL13RA1, GFOD1, L…	1491	2970	17854	1.73772	1.0575822065932715E-32	1.0575822065932715E-32	2.729313522350382E-32
SP_PIR_KEYWORDS	disulfide bond	369	23.6387	2.7504746015997884E-32	CHIA, CADM1, OSMR, EFNA1, KLK1B5, LTBP4, PTGS1, FST, EDN1, FSTL1, DNASE1L3, C1QC, B2M, CFP, OGN, LPHN3, CLEC4E, CTGF, SEMA7A, PLA2G1B, PLA1A, CLEC4D, FAS, KLRD1, RECK, CD3G, F10, CD3D, C4B, CD3E, EFNB2, PTPRS, SERPING1, THY1, PLAUR, PRELP, C1QA, WFDC12, C1QB, CCR6, CCR5, TACSTD2, IFNB1, SYCN, LILRB4, PDGFRL, VEGFA, CX3CR1, WFDC1, ROR2, LAMC2, CLEC5A, ADAMTS2, ADAMTS4, RBP4, IL1R2, CSF2RB2, ENPP2,…	1491	2469	17854	1.78963	1.5622695737086798E-29	7.811347868543399E-30	4.0317655180818485E-29
SP_PIR_KEYWORDS	glycoprotein	472	30.237	2.90978231498265E-28	OSMR, LTBP4, PTGS1, FSTL1, LPHN3, OGN, CH25H, FAS, KLRD1, C4B, PDPN, CDHR3, PTPRS, TMEM132A, SERPING1, THY1, PLAUR, IFNB1, ROR2, PMP22, ADAMTS2, ASPRV1, ADAMTS4, IL1R2, EMCN, CSF2RB2, ACP2, ALCAM, SLC29A3, SERPINA1B, SERPINA1D, PVRL3, UPK1B, FGL2, PLTP, SPP1, CD8B1, HC, IL1RN, CCDC80, UPK3B, TINAGL1, SECTM1B, EMILIN2, KCNK2, TGFBR3, AREG, GPR84, FGF7, ENOX2, BSCL2, LY9, KCNK13, EAR4, EAR2, SMPDL3…	1491	3600	17854	1.56999	1.6527563549101451E-25	5.509187849700484E-26	4.265285705909762E-25
SP_PIR_KEYWORDS	Secreted	224	14.3498	7.021344205487064E-22	CHIA, S100A8, EFNA1, LTBP4, EDN1, S100A9, FST, FSTL1, C1QC, SHH, B2M, CFP, OGN, APOE, CTGF, IFNG, PLA2G1B, PLA1A, BC028528, HTRA3, F10, C4B, SERPING1, PRELP, PLAUR, C1QA, WFDC12, C1QB, IFNB1, VEGFA, PDGFRL, WFDC1, LAMC2, ADAMTS2, ADAMTS4, RBP4, ENPP2, ELN, ESM1, LGALS3BP, SERPINA1B, SERPINA1D, FGL2, PLTP, SPP1, COL18A1, BMP4, BMP3, HC, CFB, LGALS1, IL1RN, CHI3L1, CCDC80, SECTM1B, EMILIN2, TINAGL1…	1491	1420	17854	1.88894	3.988123508716652E-19	9.97030877179163E-20	1.0292192279034756E-18
SP_PIR_KEYWORDS	immune response	61	3.90775	3.3822662202997192E-21	CADM1, LY86, TLR1, PGLYRP1, TLR2, TLR3, TLR6, C1QC, TLR7, B2M, CFP, MYD88, CLEC4E, CLEC4D, H2-K1, DBNL, C4B, H2-DMB1, SERPING1, C1QA, C1QB, LAT2, GM8909, SERPINA3G, LILRB4, FAIM3, CD300LF, H2-AA, CLEC5A, IFIH1, C3, C1S, CD74, MIF, RNF125, GP49A, TAP2, TAP1, C2, DHX58, IRGM1, CD8B1, CFB, HC, TLR13, SAMHD1, H2-AB1, H2-Q7, FCGR1, H2-Q8, PSMB8, CD180, PSMB9, DDX58, LAT, CD55, GM5077, H2-EB1, H2-T23, …	1491	184	17854	3.96981	1.9211272131302405E-18	3.8422544262604806E-19	4.957873201972447E-18
SP_PIR_KEYWORDS	inflammatory response	34	2.17809	5.416886658576474E-16	CXCL1, CCL3, CCL2, NDST1, NFKBID, C3, LY86, CXCL2, TLR1, TLR2, CXCL9, TLR3, CCL5, TLR6, CCL4, TLR7, CCL7, MIF, CXCL10, MYD88, MEFV, CNR2, IL1B, IL1A, KNG1, C4B, HC, TLR13, CD180, CD163, CCL11, CXCL13, CLEC7A, CD14	1491	78	17854	5.21966	3.1530333899354446E-13	5.2513549064769904E-14	8.104628079763643E-13
SP_PIR_KEYWORDS	cytokine	44	2.81871	1.0663073664312225E-10	CXCL1, CSF2, CCL3, TNF, CCL2, S100A8, CSF1, CXCL2, CCL9, PGLYRP1, CXCL9, CX3CL1, IL15, CCL5, CXCL12, CCL4, CCL7, IL10, MIF, CXCL10, IFNG, IL1B, IL1A, SPP1, BMP4, BMP3, IL6, OSM, CCL11, CXCL14, TNFSF13B, IFNB1, CXCL13, GRN, CXCL16, CMTM8, GDF10, CMTM7, AREG, SCGB3A1, GDF15, CMTM4, XCL1, BMP6	1491	177	17854	2.97672	6.056623824690632E-8	8.652319971602651E-9	1.56303936460489E-7
SP_PIR_KEYWORDS	innate immunity	27	1.72966	1.3351626729618793E-10	IFIH1, C3, TLR1, TLR2, TLR3, C1S, TLR6, C1QC, MIF, CFP, C2, DHX58, IRGM1, HC, CFB, C4B, TLR13, SAMHD1, SERPING1, FCGR1, CD180, C1QA, DDX58, C1QB, GM5077, CD55, CLEC7A	1491	75	17854	4.31082	7.583726069348984E-8	9.479657947508713E-9	1.9571402276596928E-7
SP_PIR_KEYWORDS	extracellular matrix	49	3.13901	1.4855415017140493E-10	NPNT, LTBP4, WNT3A, MMP3, CHAD, WNT2, OGN, CTGF, TGFBI, SPARCL1, MMP13, MMP12, PRELP, COL1A2, LAMC2, COL1A1, MFAP4, ADAMTS2, MFAP5, ADAMTS4, MAMDC2, SPOCK2, TNC, ELN, COL3A1, ADAMTS15, SFTPA1, TIMP3, TIMP1, COL17A1, LGALS3BP, COL6A1, DPT, SPP1, ANGPTL4, BMP4, COL18A1, COL4A4, COL4A2, TNXB, COL4A1, LGALS1, FBN1, CCDC80, EMILIN2, COL5A2, COL5A1, FBLN1, TGFBR3	1491	213	17854	2.7547	8.437876442002334E-8	9.375418663637447E-9	2.1775717895522462E-7
SP_PIR_KEYWORDS	chemotaxis	23	1.47341	2.109327440868356E-9	CCL3, CCL2, S100A8, ENPP2, EAR12, CXCL2, S100A9, CCL9, CXCR2, FPR2, CCL5, CXCL12, CCL4, CCL7, CXCL10, CCL11, EAR2, CXCL13, CXCL16, CMTM8, CMTM7, XCL1, CMTM4, CYR61	1491	62	17854	4.44216	1.1980972981495697E-6	1.1980979441883477E-7	3.0919441007526416E-6
SP_PIR_KEYWORDS	hydroxylation	21	1.34529	1.3006017551100274E-7	COL18A1, COL4A4, COL4A2, COL4A1, F10, EPAS1, ELN, COL3A1, SFTPA1, C1S, C1QC, COL5A2, COL5A1, C1QA, C1QB, COL17A1, GM5077, HIF1A, COL1A2, COL6A1, COL1A1	1491	64	17854	3.92914	7.387145586812416E-5	6.715812403190746E-6	1.9064770307997136E-4
SP_PIR_KEYWORDS	inflammation	11	0.704676	1.792603650089E-7	VCAM1, S100A8, HC, C3, C4B, SELL, S100A9, IL1B, CCL5, IL1A, CXCL10	1491	17	17854	7.74821	1.018147129743241E-4	8.484955372867198E-6	2.627673322819213E-4
SP_PIR_KEYWORDS	transmembrane protein	62	3.97181	2.009489370563749E-7	ACVRL1, PLXNA2, CXCR2, AQP1, GJA4, GJA5, CSF3R, SLC4A1, FAS, TIE1, GGTA1, DPP4, H2-K1, CD3G, CD3D, CD3E, SLC3A2, H2-DMB1, THY1, MAN2A1, CHST7, ABCB1B, CYP2A5, H2-AA, PMP22, CYP2F2, CSF2RB2, IL7R, CLEC10A, CD74, VCAM1, CD68, TAP2, TAP1, CNR2, TEK, MUC1, PTPRC, SELP, PTPRD, SELL, SLC6A12, AXL, H2-AB1, NPR3, CD63, FCGR1, H2-Q7, FURIN, H2-Q8, FCGR3, CYP4B1, ADCY9, FCGR2B, ST8SIA4, H2-EB1, NTRK2, HBEG…	1491	370	17854	2.00654	1.1413249410130444E-4	8.779885126597442E-6	2.945593036818295E-4
SP_PIR_KEYWORDS	membrane	544	34.8495	7.955020781991926E-7	AIF1, OSMR, PTGS1, LPHN3, DIRAS2, CH25H, KCNK5, FAS, KLRD1, GBP5, GATM, ROCK2, PDPN, LRRC1, CDHR3, PTPRS, TMEM132A, LHFP, THY1, PLAUR, EBPL, SYCN, SURF4, ROR2, PMP22, DOC2B, GRB14, ASPRV1, IL1R2, EMCN, CYP1B1, RTP4, CSF2RB2, ACP2, BCL2L1, TMEM50B, ALCAM, SLC29A3, LPCAT1, RAC2, PVRL3, UPK1B, ZAP70, CDC42EP4, PPP2R2B, GPD2, ACER3, CD8B1, MAOB, UPK3B, TMEM110, PCDH17, SECTM1B, KCNK2, CAMK2N1, CYP7B1…	1491	5507	17854	1.18288	4.5174329340402775E-4	3.2274147760302796E-5	0.00116608
SP_PIR_KEYWORDS	zymogen	39	2.4984	1.1132742421523945E-6	PSMB10, LGMN, KLK1B5, F13A1, ADAMTS15, CTSA, MMP3, GLB1, PRSS8, CASP4, IDS, CASP7, PRSS2, CASP1, KLK1B27, TMPRSS2, CTSZ, F10, CFB, KLK1, CTSS, MMP15, MMP14, MMP13, FURIN, MMP12, PSMB8, CTSW, PSMB9, CTSK, CTSE, CTSC, CELA2A, CTSB, CTSH, ADAMTS2, PLAU, ADAM15, ADAMTS4	1491	199	17854	2.34676	6.321402366309403E-4	4.2155119548747955E-5	0.00163187
SP_PIR_KEYWORDS	cell membrane	196	12.5561	2.7034724324876025E-6	LYPD2, CADM1, S100A8, EFNA1, AIF1, S100A9, LPAR3, CD52, LPAR1, SHH, LPHN3, DIRAS2, SEMA7A, RECK, GBP5, PDPN, ROCK2, CDHR3, PLAUR, THY1, CCR6, CCR5, CX3CR1, VEGFA, LILRB4, GPR146, MME, FCGRT, NRN1, GPR141, CD68, PVRL3, ZAP70, UPK3B, PCDH17, CD63, SECTM1B, FCGR1, CAMK2N1, FCGR3, MRGPRA2B, CD55, ADAP2, RGS3, NOTCH4, TGFBR3, SYTL2, PCDHA6, GPR84, STEAP4, GYPC, ENOX2, GJA4, GJA5, MCF2L, RABAC1, EDNRB,…	1491	1713	17854	1.37011	0.0015344	9.596879578410711E-5	0.00396279
SP_PIR_KEYWORDS	complement pathway	12	0.768738	3.136644882451501E-6	C1QA, C1QB, GM5077, CD55, HC, C3, C4B, CFB, SERPING1, C2, C1S, C1QC	1491	26	17854	5.5267	0.00178003	1.0479551370823348E-4	0.00459773
SP_PIR_KEYWORDS	hydrolase	174	11.1467	4.74104173278566E-6	APOBEC1, CHIA, PNKD, LGMN, KLK1B5, PTPN22, ENPEP, MMP3, DNASE1L3, SHH, ISG20, IDS, NT5C3, DDX24, PLA2G1B, PLA1A, HTRA3, DDAH2, DCTPP1, F10, BST1, C4B, PLD4, TRY10, PTPRS, PNPLA2, FBP2, PSMA5, ABCB1B, TNFAIP3, SMARCA2, ADAMTS2, ASPRV1, ADAMTS4, IFIH1, IIGP1B, BLM, ENPP2, EAR10, EAR12, ENPP4, MME, ACP2, CTSA, ARG1, PSMB1, ARG2, KATNA1, DDX3Y, PSMB2, DHX58, CTRL, MEST, PTPN6, ACER3, CFB, GUSB, TREX1…	1491	1500	17854	1.38904	0.0026893	1.4959536993164324E-4	0.0069494
SP_PIR_KEYWORDS	cell adhesion	59	3.77963	4.974339581677197E-6	PCDHA6, CADM1, NPNT, VTN, LY9, CD97, NRCAM, PCDH1, WISP1, CTGF, TGFBI, CSF3R, DPP4, CYR61, FLOT2, CDHR3, FBLIM1, PTPRS, PCDH7, CERCAM, CD84, AMIGO1, SIGLEC1, CNTN1, LAMC2, MFAP4, TNFRSF12A, TNC, ITGAE, CX3CL1, VCAM1, ALCAM, LGALS3BP, FAT4, PVRL3, ITGB6, MSLN, PSTPIP1, COL6A1, CD6, THBS1, AMICA1, SELPLG, THBS2, THBS3, DPT, SPP1, KLRA2, COL18A1, SELP, SELL, NLGN2, ITGA3, EMILIN2, PCDH17, CDH16, PKP…	1491	380	17854	1.8592	0.00282144	1.4869588628818597E-4	0.00729136
SP_PIR_KEYWORDS	heparin-binding	16	1.02498	1.845270495530261E-5	FSTL1, VTN, MDK, CCL7, COL5A1, PCOLCE2, ABP1, CTGF, APOE, VEGFA, HBEGF, LAMC2, THBS1, FGF1, THBS2, CYR61	1491	53	17854	3.61495	0.0104265	5.239243595972498E-4	0.0270454
SP_PIR_KEYWORDS	triple helix	7	0.44843	2.253187977097769E-5	COL18A1, COL4A2, COL4A1, COL3A1, COL1A2, COL6A1, COL1A1	1491	9	17854	9.31351	0.0127167	6.092548952369992E-4	0.0330231
SP_PIR_KEYWORDS	lysosome	28	1.79372	5.3242950276101206E-5	LITAF, LGMN, HEXB, IL4I1, CTSA, ACP2, GLB1, EAR4, CD68, SLC29A3, LAPTM5, IDS, SCARB2, GBA, CTSZ, PSAP, GUSB, H2-DMB1, CTSS, CD63, MARCH2, CTSK, SORT1, CTSC, CTSB, H2-DMA, CTSH, SLC15A3	1491	144	17854	2.32838	0.0297901	0.00137373	0.0780175
SP_PIR_KEYWORDS	cytoplasm	309	19.795	5.8216419241127924E-5	S100A8, PDLIM7, AIF1, CHMP5, PNKD, S100A9, SNCA, DYNC2LI1, PTPN22, AURKA, ACTG2, MYD88, RSPH1, NT5C3, INCENP, MAP3K8, NGFRAP1, SMOX, OGT, CDCA3, DBNL, ROCK2, NCF4, LRRC1, NAA25, IFI44, MYH6, SCEL, NCAPD2, IFI202B, MAD2L1, SPAG6, KRT17, NAA20, SPAG5, SERBP1, PARP14, CC2D2A, KRT14, GRB14, TPPP3, CHKA, IIGP1B, RBP1, NFKBIE, TDRD7, NFKBIA, IGF2BP2, BCL2L1, TK1, PFN1, ARG1, RAC2, NMRAL1, ZAP70, CDC42E…	1491	3029	17854	1.22157	0.0325271	0.0014367	0.0853022
SP_PIR_KEYWORDS	Immunoglobulin domain	62	3.97181	6.961523690626644E-5	PVR, CADM1, LY9, B2M, TAPBP, NRCAM, SEMA7A, SEMA3E, SEMA3C, CSF3R, SEMA3A, TIE1, LAG3, LAIR1, CD3G, CD3E, IL11RA1, PTPRS, MYBPHL, PIGR, THY1, CD84, AMIGO1, SIGLEC1, CD86, SEMA4F, LILRB4, PDGFRL, FAIM3, ROR2, CD300LF, CNTN1, TREM2, SEMA4A, IL1R2, FCGRT, VCAM1, ALCAM, GP49A, ICOS, PVRL3, TEK, MYOM1, EMB, AMICA1, HAVCR2, PTPRD, CD8B1, SLAMF9, LRRN3, CTLA4, AXL, CD276, MALT1, SLAMF7, FCGR1, FCGR3, FC…	1491	443	17854	1.67589	0.0387712	0.00164626	0.101997
SP_PIR_KEYWORDS	acute phase	10	0.640615	7.890921088321923E-5	ORM1, IL6, SERPINA3N, SERPINA1B, C3, C4B, SAA3, ORM2, STAT3, CD163	1491	24	17854	4.98938	0.0438325	0.00179128	0.115606
SP_PIR_KEYWORDS	SH2 domain	22	1.40935	1.019014141648529E-4	PTPN6, ITK, SOCS3, SOCS1, STAT1, TENC1, SHE, VAV1, CISH, STAT3, STAT2, SLA, SH2D2A, STAT4, LCK, PLCG2, ZAP70, RIN1, GRB7, GRB14, SH3BP2, LCP2	1491	103	17854	2.55766	0.0562396	0.00222379	0.149268
SP_PIR_KEYWORDS	macrophage	7	0.44843	1.0698156223432775E-4	CSF2, IL6, TNF, CSF1, IL1B, CLEC10A, IL1A	1491	11	17854	7.62015	0.0589592	0.00224816	0.156704
SP_PIR_KEYWORDS	angiogenesis	16	1.02498	1.343743785918668E-4	PTPRB, COL4A2, COL4A1, NRP1, EPAS1, EGFL7, TNFRSF12A, EFNA1, WARS, TSPAN12, NUS1, VEGFA, ZC3H12A, ANGPT1, FGF1, TNFAIP2	1491	62	17854	3.0902	0.0734894	0.00272235	0.196791
SP_PIR_KEYWORDS	collagen	19	1.21717	1.6137406150959488E-4	COL18A1, COL4A4, COL4A2, COL23A1, COL4A1, COL3A1, SFTPA1, EMILIN2, C1QC, COL5A2, COL5A1, C1QA, C1QB, COL17A1, C1QTNF2, COL1A2, COL6A1, COL1A1, SCARA3	1491	84	17854	2.70852	0.0875919	0.00315597	0.236289
SP_PIR_KEYWORDS	surface antigen	8	0.512492	1.619659351694173E-4	LY6A, PTPRC, CD8B1, BST1, SELL, SLC3A2, ENPEP, CD63	1491	16	17854	5.98726	0.0878986	0.00306211	0.237154
SP_PIR_KEYWORDS	ubl conjugation	69	4.42024	1.7343198020993182E-4	KIF22, SNCA, ZEB2, AURKA, ZEB1, CBFA2T3, MCM10, DAXX, CNOT4, CDT1, HIST2H2AB, FOS, HIST2H2AC, MAPT, TUBB5, H2AFZ, NSMCE2, NGFRAP1, H2AFX, CDCA3, CDK1, SGK1, STMN2, LIG1, SGOL1, ENC1, SLC3A2, NUSAP1, DLL1, ARNTL, MYH6, MBD1, CD86, UHRF1, CCND1, HIF1A, ARRB2, HIST2H2BE, RASGRF1, TBRG1, UBD, HIST1H2AF, HIST1H2AG, HIST1H2AD, YPEL3, PML, NFKBIA, ANLN, KEAP1, BEX4, PFN1, PER1, BHLHE40, RNF167, HIST1H2B…	1491	524	17854	1.5768	0.0938205	0.00317295	0.253923
SP_PIR_KEYWORDS	phosphoprotein	589	37.7322	3.149599145673711E-4	TUBB2B, AIF1, PPP2R5C, LPHN3, MAP3K6, CDCA7, INCENP, MAP3K8, CDCA2, FAS, OGT, CDCA3, GATM, ROCK2, LIG1, NCF4, ZHX1, NAA25, SERPING1, NCAPD2, IFI202B, NME5, NME3, SPAG5, ZZZ3, ROR2, RPS13, EIF2AK2, GRB14, IL1R2, NFKBIE, NFKBIA, PRRC1, PFN1, ARG1, SLC29A3, PVRL3, ZAP70, CDC42EP4, SERF1, PLTP, SPP1, GPD2, CCDC86, CD8B1, SPHK1, GARS, CCDC80, NDC80, EMILIN2, RPS6, E130308A19RIK, PRPSAP2, EI24, RGS1, H…	1491	6311	17854	1.11757	0.163832	0.00557582	0.46069
SP_PIR_KEYWORDS	egf-like domain	35	2.24215	4.025994108247512E-4	TNC, NPNT, C6, LTBP4, PAMR1, PTGS1, C1S, CD97, FAT4, TEK, TNN, TIE1, THBS1, THBS2, THBS3, SELP, F10, TNXB, EGFL7, SCUBE2, SELL, EFEMP2, FBN1, EFEMP1, DLL1, FBLN1, GM5077, THBD, EMR1, NOTCH4, HBEGF, WIF1, AREG, PLAU, ADAM15	1491	222	17854	1.88787	0.204451	0.00690702	0.588528
SP_PIR_KEYWORDS	polymorphism	32	2.04997	4.050342939217519E-4	CCL2, TNF, FCGRT, LY9, CEP55, GJA4, ALDH3A1, B2M, TK1, LY6A, TOR3A, ZAP70, HBB-B1, HBB-B2, MS4A8A, KLRD1, SDF4, H2-K1, CD8B1, C4B, PODXL, GUSB, MYH6, PSMB8, THY1, PSMB9, CD84, HBA-A1, CCR5, TNFSF13B, FCGR2B, DARC, PARP14	1491	196	17854	1.95502	0.205551	0.00674498	0.592077
SP_PIR_KEYWORDS	lipoprotein	74	4.74055	4.133680172384406E-4	LYPD2, APOBEC1, MARCKSL1, EFNA1, WNT3A, LPAR3, CD52, LPAR1, SHH, SLA, EDNRB, TSPAN12, ARL11, DIRAS2, GPC3, APOE, MAP1LC3B, SEMA7A, RASL10B, RHOC, SLC4A1, NT5E, DPEP1, IL1A, RECK, GBP5, BST2, BST1, RFTN2, RFTN1, THY1, PLAUR, ARL3, RND3, LAT2, CCR5, VSNL1, LCK, APOL10B, CNTN1, AKAP7, GBP2, GAP43, GBP1, ALPL, RAB3A, TNF, LMNB1, NPY2R, GNG11, NRN1, VCAM1, RNF125, LY6A, GLIPR2, LY6E, RAC2, CD177, MSLN…	1491	589	17854	1.50444	0.209304	0.0066873	0.604225
SP_PIR_KEYWORDS	gpi-anchor	23	1.47341	5.629993230437038E-4	LYPD2, LY6C1, ALPL, RECK, BST2, BST1, EFNA1, CD52, NRN1, PLAUR, THY1, VCAM1, LY6A, CD55, GPC3, LY6E, CD177, SEMA7A, MSLN, CNTN1, NT5E, CD14, DPEP1	1491	124	17854	2.22108	0.273759	0.00884602	0.822103
SP_PIR_KEYWORDS	dna replication	18	1.15311	5.709884253887019E-4	CDC6, BLM, DBF4, LIG1, MCM2, RRM2B, MCM10, MCM4, MCM5, MCM6, CDT1, RFC5, CDC45, RFC4, RRM2, RRM1, CHAF1B, NFIB	1491	85	17854	2.53578	0.277049	0.00872962	0.833724
SP_PIR_KEYWORDS	Lectin	28	1.79372	6.574831078498563E-4	KLRA17, KLRK1, SFTPA1, CLEC10A, LPHN3, CLEC4E, CD69, CLEC2D, CLEC4A1, CLEC4A3, CLEC4D, KLRD1, SELPLG, KLRA2, SELP, LGALS3, SELL, LGALS1, CHODL, LGALS8, LGALS9, CLEC1A, SIGLEC1, ZG16, CLEC4B1, CLEC7A, CLEC5A, REG1	1491	167	17854	2.0077	0.311729	0.00978271	0.959452
SP_PIR_KEYWORDS	methylated amino acid	6	0.384369	7.089866921169929E-4	ACTB, ACTG2, ACTC1, ACTA1, ACTA2, S100A9	1491	10	17854	7.18471	0.331586	0.0102763	1.03425
SP_PIR_KEYWORDS	mitosis	29	1.85778	8.988608061025931E-4	KNTC1, CETN2, ANLN, CEP55, SPC25, KIF2C, NCAPH, KATNA1, INCENP, CDCA2, ASPM, CDCA3, ACTB, CDK1, CDC6, SGOL1, PAPD7, NUSAP1, BIRC5, NDC80, CDC20, NCAPD2, CCNB1, MAD2L1, TIMELESS, SPAG5, PLK1, FTSJD2, MAPRE2	1491	179	17854	1.94001	0.399974	0.0126884	1.30953
SP_PIR_KEYWORDS	Protease	64	4.09994	0.00101483	KLK1B5, LGMN, ENPEP, MMP3, SHH, USP18, CASP4, CASP7, HTRA3, CASP1, DPEP1, DPP4, CTSZ, F10, TRY10, TRY5, TRY4, CTSS, MMP15, MMP14, MMP13, MMP12, CTSW, CTSK, PSMA5, CPXM1, CTSE, SLPI, CTSC, CTSB, TNFAIP3, CTSH, ADAMTS2, ASPRV1, ADAM15, ADAMTS4, PSMB10, PREP, ADAMTS15, MME, CTSA, C1S, PRSS8, PSMB1, PRSS2, PSMB2, PREPL, C2, KLK1B27, CTRL, TMPRSS2, CFB, MALT1, KLK1, CELA1, FURIN, PSMB8, PSMB9, GM5077,…	1491	509	17854	1.50564	0.438259	0.0139677	1.47731
SP_PIR_KEYWORDS	calcium binding	12	0.768738	0.00138119	S100A4, FBLN1, S100A8, TNNC1, MYL3, PRSS2, TNC, S100A9, MGP, THBS1, THBS2, THBS3	1491	47	17854	3.05732	0.543906	0.0185182	2.00562
SP_PIR_KEYWORDS	cell cycle	57	3.65151	0.00142593	E2F1, CLSPN, PRC1, DBF4, KNTC1, AURKA, CDT1, KIF2C, CDC45, INCENP, CDCA2, H2AFX, ARHGAP8, MTUS1, ASPM, CDCA3, CDC6, CDK1, LIG1, SGOL1, RBL1, PAPD7, NUSAP1, PIM3, MCM2, ESCO2, DDIT3, MCM6, NCAPD2, ARL3, CCND1, UHRF1, MAD2L1, TIMELESS, SPAG5, TBRG1, CDK11B, MAPRE2, PMP22, CETN2, ANLN, CEP55, MLF1, SPC25, NCAPH, KATNA1, TFDP1, CDC20, NDC80, BIRC5, APPL2, CCNB1, CDKN1A, PLK1, RASSF1, FTSJD2, CHAF1B	1491	447	17854	1.52695	0.555368	0.0186725	2.06996
SP_PIR_KEYWORDS	igg-binding protein	4	0.256246	0.00217567	FCGR2B, FCGRT, FCGR1, FCGR3	1491	4	17854	11.9745	0.709783	0.0277249	3.14224
SP_PIR_KEYWORDS	muscle protein	12	0.768738	0.00235097	MYL7, ACTG2, MYL4, ACTC1, ACTA1, TNNC1, MYL3, ACTA2, MYH6, MYOM1, MB, TPM3	1491	50	17854	2.87388	0.737347	0.0292724	3.39136
SP_PIR_KEYWORDS	cell division	36	2.30621	0.0025723	PRC1, KNTC1, CETN2, ANLN, CEP55, KIF2C, SPC25, CDC45, NCAPH, CDCA7, KATNA1, INCENP, CDCA2, ASPM, CDCA3, CDC6, CDK1, LIG1, SGOL1, PAPD7, NUSAP1, BIRC5, NDC80, CDC20, MCM5, ARL3, NCAPD2, CCNB1, CCND1, MAD2L1, TIMELESS, SPAG5, PLK1, FTSJD2, MAPRE2, CDK11B	1491	256	17854	1.68392	0.768447	0.0313028	3.70506
SP_PIR_KEYWORDS	plasma	8	0.512492	0.00270622	CFP, FBLN1, HC, C3, C4B, CFB, C2, ORM2	1491	24	17854	3.9915	0.785451	0.0322188	3.89441
SP_PIR_KEYWORDS	nucleosome core	11	0.704676	0.00284357	HIST1H2BC, HIST1H2AF, HIST1H2AG, HIST1H2AD, HIST2H2AB, HIST2H2BE, CENPA, HIST2H2AC, H2AFZ, HIST1H2AH, PRM1, HIST1H2AK, H2AFX, HIST1H2AN	1491	44	17854	2.99363	0.801596	0.0331355	4.08825
SP_PIR_KEYWORDS	heparin binding	6	0.384369	0.00292725	CEL, CCL3, CXCL2, HBEGF, VTN, MDK	1491	13	17854	5.5267	0.810832	0.0334111	4.20617
SP_PIR_KEYWORDS	phosphatidylinositol linkage	6	0.384369	0.00292725	LY6A, VCAM1, CD52, NT5E, DPEP1, PLAUR	1491	13	17854	5.5267	0.810832	0.0334111	4.20617
SP_PIR_KEYWORDS	cytoskeleton	69	4.42024	0.00302416	CTNNAL1, S100A8, PRC1, PDLIM7, AIF1, CCDC85B, DYNC2LI1, S100A9, KNTC1, AURKA, ACTG2, KIF2C, GSN, INCENP, MAPT, DBNL, ACTA1, ACTA2, SGOL1, ENC1, KIF15, FBLIM1, NUSAP1, TMSB10, BICD2, WAS, ARL3, ARPC1B, SPAG6, SPAG5, TPPP, CC2D2A, CFL1, RIN1, MAPRE2, LCP1, FGD2, TRIOBP, TPPP3, CETN2, ANLN, RDX, ARPC5, CEP55, APBB1IP, TPM3, PFN1, MEFV, KATNA1, PSTPIP1, STRBP, MYOM1, PPP2R2B, CDC42EP4, ACTB, MUC1, AC…	1491	583	17854	1.41722	0.820992	0.0338213	4.34254
SP_PIR_KEYWORDS	heterodimer	10	0.640615	0.00489004	H2-K1, CD8B1, S100A8, S100A9, H2-EB1, H2-AA, H2-AB1, H2-T23, PLAU, B2M	1491	40	17854	2.99363	0.938231	0.0531317	6.93353
SP_PIR_KEYWORDS	methylation	31	1.98591	0.00553209	RAB3A, HIST1H2AF, HIST1H2AG, MYL3, HIST1H2AD, S100A9, SNRPD1, GNG11, TRF, HIST2H2AB, DIRAS2, RAC2, KRT7, HIST2H2AC, RASL10B, TUBB5, RHOC, GAPDH, ACTB, ACTC1, HIST1H2BC, RAB8A, GBP5, ACTA1, ACTA2, EPHX1, MYH6, HMGA1, RND3, HIST2H2BE, HIST1H2AH, HIST1H2AK, GBP2, HIST1H2AN	1491	221	17854	1.67968	0.957189	0.0587959	7.80986
SP_PIR_KEYWORDS	Growth factor binding	6	0.384369	0.0059325	LTBP4, IGFBP6, IGFBP2, IGFBP3, IGFBP4, CYR61	1491	15	17854	4.78981	0.965942	0.0617772	8.35247
SP_PIR_KEYWORDS	mitogen	9	0.576553	0.00707212	FGF7, PDGFA, VEGFA, IL1B, CAT, FGF1, MDK, IL1A, TIMP1	1491	35	17854	3.07916	0.982248	0.0719341	9.88059
SP_PIR_KEYWORDS	ATP	23	1.47341	0.00718099	CDK1, PRKCZ, ACVRL1, AXL, PFKM, MYH6, PRKCB, TK1, PLK4, PLK3, PLK1, ABCB1B, EIF4A2, TAP2, KIF4, NTRK2, TAP1, TEK, ZAP70, CDK11B, TIE1, BMPR1B, TOP2A	1491	151	17854	1.82393	0.98332	0.0717254	10.0253
SP_PIR_KEYWORDS	thiol protease inhibitor	7	0.44843	0.00776941	KNG1, SERPINA3G, GM5483, CSTB, BIRC5, STFA1, STFA2	1491	22	17854	3.81007	0.988089	0.0760633	10.8038
SP_PIR_KEYWORDS	acetylated amino end	7	0.44843	0.00776941	PFN1, ACTA1, ADH1, ACTA2, S100A9, MT2, MT1	1491	22	17854	3.81007	0.988089	0.0760633	10.8038
SP_PIR_KEYWORDS	citrullination	6	0.384369	0.00804415	HIST2H2AB, HIST1H2AF, HIST1H2AG, HIST2H2AC, HIST1H2AD, HIST1H2AH, HIST1H2AK, HIST1H2AN, CXCL10	1491	16	17854	4.49044	0.989822	0.0773298	11.1652
SP_PIR_KEYWORDS	serine proteinase	10	0.640615	0.00804806	C3, C4B, CFB, KLK1B5, PRSS2, KLK1, CELA2A, C2, FURIN, PLAU	1491	43	17854	2.78477	0.989845	0.0760843	11.1703
SP_PIR_KEYWORDS	protease inhibitor	18	1.15311	0.00875778	KNG1, RECK, GM5483, SERPINA3F, SERPING1, BIRC5, STFA1, STFA2, WFDC12, SERPINA3N, GPC3, SERPINA3M, SERPINA1B, SERPINA3G, SERPINA1D, CSTB, SLPI, WFDC1	1491	109	17854	1.97744	0.993237	0.081197	12.0974
SP_PIR_KEYWORDS	growth factor	20	1.28123	0.00905161	BMP4, CXCL1, CSF2, BMP3, IL6, FGF7, PDGFA, CSF1, IGF1, CXCL12, MDK, OGN, INHBA, VEGFA, HBEGF, GDF10, AREG, GDF15, FGF1, BMP6	1491	127	17854	1.88575	0.994285	0.082478	12.4786
SP_PIR_KEYWORDS	chromosomal protein	21	1.34529	0.00909127	CLSPN, HMGB2, HIST1H2BC, SP100, CENPL, HIST1H2AF, HIST1H2AG, HIST1H2AD, BIRC5, CENPK, HMGA1, CENPH, KIF2C, HIST2H2AB, HIST2H2BE, CENPA, HIST2H2AC, H2AFZ, FTSJD2, HIST1H2AH, PRM1, HIST1H2AK, H2AFX, HIST1H2AN	1491	136	17854	1.84901	0.994414	0.0815247	12.5299
SP_PIR_KEYWORDS	Apoptosis	42	2.69058	0.00940869	BID, E2F1, TRAF1, 1810011O10RIK, NUAK2, LITAF, CADM1, TNFRSF12A, ZMAT3, YPEL3, PGLYRP1, TRIB3, BCL2L1, DNASE1L3, DAXX, CASP4, CASP7, SHISA5, ZC3H12A, NGFRAP1, FAS, CASP1, PPP2R2B, SRGN, SGK1, CHAC1, BIRC5, BIRC3, BIRC2, NIACR1, DDIT4, PPM1F, PHF17, SERPINA3G, CSRNP1, GADD45G, RIPK3, APAF1, TNFAIP3, PPP1R15A, APBB1, FAIM2	1491	337	17854	1.49237	0.995343	0.0829597	12.9397
SP_PIR_KEYWORDS	Serine protease	24	1.53748	0.00956805	TMPRSS2, PREP, F10, CFB, KLK1B5, TRY10, TRY5, TRY4, C1S, KLK1, CELA1, FURIN, PRSS8, GM5077, PRSS2, PREPL, CELA2A, C2, HTRA3, PRSS22, KLK1B27, DPP4, PLAU, CTRL	1491	164	17854	1.75237	0.99575	0.0830292	13.1448
SP_PIR_KEYWORDS	mhc ii	5	0.320307	0.00988876	H2-EB1, H2-AA, H2-DMB1, H2-AB1, H2-DMA	1491	11	17854	5.44296	0.996464	0.0844219	13.5562
SP_PIR_KEYWORDS	mhc i	5	0.320307	0.00988876	H2-K1, GM8909, H2-T23, H2-Q7, H2-Q8, B2M	1491	11	17854	5.44296	0.996464	0.0844219	13.5562
SP_PIR_KEYWORDS	differentiation	54	3.45932	0.010235	NRP1, PDLIM7, CADM1, CCDC85B, NPNT, CBFA2T3, SEMA7A, SEMA3E, SEMA3C, ANGPT1, SEMA3A, FGF1, SH3PXD2B, EGFL7, EFNB2, MGP, DLL1, AMIGO1, NME5, NUS1, SEMA4F, GADD45G, VEGFA, SORT1, STMN1, TNFAIP2, GAP43, SEMA4A, TNFRSF12A, FHL1, 2510003E04RIK, MDK, MLF1, SEMA5A, RASGRP1, ZC3H12A, STRBP, UNC45B, BMP4, BMP3, CEBPB, LGALS3, EPAS1, CSRP3, RNF114, SEMA6B, GMCL1, SFRP1, SFRP2, NOTCH4, NTRK2, MYCBPAP, PRM1,…	1491	460	17854	1.4057	0.997101	0.0859765	13.9982
SP_PIR_KEYWORDS	duplication	19	1.21717	0.0105926	H2-K1, COL4A2, COL4A1, MYL3, CFB, CSF2RB2, PLXNA2, SELL, TNC, TRF, PLAUR, SCT, FCGR2B, ABCB1B, TEK, TFF2, UBD, C2, TIE1	1491	120	17854	1.89596	0.997639	0.0875729	14.4526
SP_PIR_KEYWORDS	kinetochore	12	0.768738	0.011338	SPC25, KIF2C, MAD2L1, PLK1, CENPA, SPAG5, INCENP, SGOL1, KNTC1, NDC80, CENPK, CENPH	1491	61	17854	2.35564	0.998461	0.0921427	15.3924
SP_PIR_KEYWORDS	sushi	10	0.640615	0.0125583	SELP, GM5077, CD55, CFB, SELL, C6, PAMR1, IL15RA, C2, C1S	1491	46	17854	2.60316	0.999237	0.100182	16.9104
SP_PIR_KEYWORDS	lymphokine	5	0.320307	0.0138665	IL6, TNF, IL1B, IL10, IL1A	1491	12	17854	4.98938	0.999641	0.108586	18.5094
SP_PIR_KEYWORDS	oxidoreductase	64	4.09994	0.0141765	STEAP4, ENOX2, ALOX12E, CYP2S1, PTGS1, IL4I1, MTHFD2, PLOD3, CH25H, HMOX1, SMOX, LOX, CAT, IMPDH1, GFOD1, ALDH6A1, SQRDL, MDH1B, CYP2D22, DDO, POR, DHDH, CYP27A1, RRM2, RRM1, CYP2A5, XDH, ME1, ALDH18A1, CYP1B1, CYP2F2, RRM2B, ALDH3A1, CYP4A12B, ALDH1A1, CBR1, CBR2, ADH1, FMO1, FMO3, TSTA3, GAPDH, QSOX1, SCD1, GPD2, NOX4, PAOX, SCD2, COX8B, MAOB, IDO1, MSRB2, SOD2, CYP4B1, IYD, BLVRA, ADI1, CYP7B1…	1491	572	17854	1.33981	0.999699	0.109396	18.8843
SP_PIR_KEYWORDS	nadp	21	1.34529	0.0143199	NOX4, ME1, SQRDL, ALDH18A1, KCNAB2, DHDH, POR, IYD, ALDH3A1, BLVRA, CYP7B1, CBR1, CBR2, CYP27A1, FMO1, FMO3, BLVRB, CAT, TSTA3, DCXR, CRYZL1	1491	142	17854	1.77088	0.999723	0.108979	19.057
SP_PIR_KEYWORDS	membrane protein	10	0.640615	0.0144143	VCAM1, RABAC1, TNF, CD8B1, THBD, GP49A, LILRB4, CD79B, ENPEP, NT5E, DPEP1	1491	47	17854	2.54777	0.999738	0.108224	19.1705
SP_PIR_KEYWORDS	cleavage on pair of basic residues	31	1.98591	0.0151638	C3, PDGFA, ENPP2, ITGAE, ADAMTS15, EDN1, CALCA, SCT, HAMP, MSLN, SELPLG, BMP4, BMP3, F10, C4B, HC, CFB, ITGA3, MMP15, MMP14, FURIN, GRP, INHBA, ADM, TNFSF13B, SORT1, GDF10, GDF15, BMP6, ADAMTS4, ADAM15	1491	238	17854	1.55971	0.99983	0.112095	20.0668
SP_PIR_KEYWORDS	immunoglobulin receptor	4	0.256246	0.0157152	FCGR2B, FCGRT, FCGR1, FCGR3	1491	7	17854	6.84258	0.999876	0.114482	20.7204
SP_PIR_KEYWORDS	Signal transduction inhibitor	8	0.512492	0.0172833	RGS1, ARRB2, RGS3, SOCS3, SOCS1, RGS9, RGS16, CISH	1491	33	17854	2.90291	0.99995	0.123691	22.5518
SP_PIR_KEYWORDS	tandem repeat	6	0.384369	0.0173668	NRAP, MAPT, TNC, NTRK2, TEK, TIE1	1491	19	17854	3.78143	0.999952	0.122725	22.6482
SP_PIR_KEYWORDS	microsome	16	1.02498	0.0185595	CYP1B1, CYP2F2, CYP2S1, PTGS1, EPHX1, TAPBP, CYP4B1, CYP7B1, FMO1, PGRMC1, HMOX1, FMO3, LRRC59, CYP2A5, TAPBPL, MGST1	1491	100	17854	1.91592	0.999976	0.129069	24.0131
SP_PIR_KEYWORDS	growth regulation	10	0.640615	0.018721	OSM, ENOX2, SOCS3, CCDC85B, ZMAT3, IFNG, SOCS1, OGFR, CISH, GAP43	1491	49	17854	2.44378	0.999978	0.12857	24.1962
SP_PIR_KEYWORDS	skeletal muscle	5	0.320307	0.0187283	ACTC1, NRAP, ACTA1, MYL3, MYOM1	1491	13	17854	4.60558	0.999978	0.127097	24.2045
SP_PIR_KEYWORDS	complement classical pathway	3	0.192184	0.0197209	C4B, CFB, C2	1491	3	17854	11.9745	0.999988	0.131873	25.3206
SP_PIR_KEYWORDS	bone	3	0.192184	0.0197209	ZHX1, MGP, SPP1	1491	3	17854	11.9745	0.999988	0.131873	25.3206
SP_PIR_KEYWORDS	proteoglycan	10	0.640615	0.021193	GPC3, NRP1, CXCR4, SPOCK2, CSF1, TGFBR3, CD74, SDC2, SRGN, SDC3	1491	50	17854	2.3949	0.999995	0.139473	26.9478
SP_PIR_KEYWORDS	actin-binding	29	1.85778	0.0227058	TRIOBP, AIF1, ANLN, RDX, ARPC5, TPM3, PFN1, MEFV, GSN, DIXDC1, DBNL, MYO6, MYO1B, ENC1, MYO1G, MYO1F, TMSB10, MYH6, COTL1, ARPC1B, MYRIP, SYNE1, CORO1A, NRAP, CFL1, TMOD3, WDR1, LCP1, MYH10	1491	226	17854	1.53655	0.999998	0.147082	28.5854
SP_PIR_KEYWORDS	homotetramer	4	0.256246	0.0236017	CFP, ME1, ASS1, GAPDH	1491	8	17854	5.98726	0.999999	0.150792	29.539
SP_PIR_KEYWORDS	blocked carboxyl end	4	0.256246	0.0236017	LY6A, VCAM1, NT5E, DPEP1	1491	8	17854	5.98726	0.999999	0.150792	29.539
SP_PIR_KEYWORDS	dimer	4	0.256246	0.0236017	GSTM1, GSTM2, GSTA3, ADH1	1491	8	17854	5.98726	0.999999	0.150792	29.539
SP_PIR_KEYWORDS	cytokine receptor	6	0.384369	0.026455	CSF2RB2, IL10RA, IL1RN, IL15RA, IL11RA1, IL7R	1491	21	17854	3.42129	1	0.165811	32.4978
SP_PIR_KEYWORDS	biological rhythms	6	0.384369	0.026455	ENOX2, CCRN4L, TIMELESS, DBP, PER2, PER1	1491	21	17854	3.42129	1	0.165811	32.4978
SP_PIR_KEYWORDS	threonine protease	6	0.384369	0.026455	PSMB10, PSMB1, PSMA5, PSMB2, PSMB8, PSMB9	1491	21	17854	3.42129	1	0.165811	32.4978
SP_PIR_KEYWORDS	motor protein	18	1.15311	0.0267573	KIF23, MYL7, KIF22, MYL4, MYO6, MYO1B, MYL3, DYNC2LI1, KIF15, MYO1G, MYO1F, MYH6, DNAIC1, KIF2C, DNALI1, KIF4, DYNLRB2, MYH10	1491	123	17854	1.75237	1	0.165763	32.8044
SP_PIR_KEYWORDS	microtubule	28	1.79372	0.0291623	KIF23, KIF22, TPPP3, TUBB2B, PRC1, DYNC2LI1, GTSE1, KIF2C, MEFV, MAP1LC3B, KATNA1, MAPT, INCENP, KIF4, TUBB5, TUBB6, KIF15, NUSAP1, MID1IP1, DNAIC1, RASSF3, SPAG6, SPAG5, TPPP, RASSF1, MAPRE2, STMN1, DYNLRB2	1491	221	17854	1.51713	1	0.177553	35.1978
SP_PIR_KEYWORDS	osteogenesis	6	0.384369	0.0319508	BMP4, BMP3, PDLIM7, MGP, SORT1, BMP6	1491	22	17854	3.26578	1	0.191038	37.8732
SP_PIR_KEYWORDS	homodimer	6	0.384369	0.0319508	CFP, S100A8, VEGFA, ENPEP, NT5E, DPEP1	1491	22	17854	3.26578	1	0.191038	37.8732
SP_PIR_KEYWORDS	heart	4	0.256246	0.0332408	ACTC1, TNNC1, MYL3, MYH6	1491	9	17854	5.32201	1	0.196036	39.0758
SP_PIR_KEYWORDS	cardiac muscle	4	0.256246	0.0332408	ACTC1, TNNC1, MYL3, MYH6	1491	9	17854	5.32201	1	0.196036	39.0758
SP_PIR_KEYWORDS	hydroxyproline	4	0.256246	0.0332408	COL18A1, COL4A2, COL4A1, COL6A1	1491	9	17854	5.32201	1	0.196036	39.0758
SP_PIR_KEYWORDS	proteasome	10	0.640615	0.0334363	PSMB10, PSMF1, PSME1, PSMB1, PSMC4, PSMA5, UBE3A, PSMB2, PSMB8, PSMB9	1491	54	17854	2.2175	1	0.195103	39.2562
SP_PIR_KEYWORDS	nucleotide-binding	157	10.0577	0.0347201	GNA14, TUBB2B, ADCY8, CTPS, AURKA, ITPKC, ACSS2, MAP3K6, ACTG2, ACSS1, ARL11, DIRAS2, NT5C3, OASL2, MAP3K8, DDX24, PIK3CA, MX1, MX2, DCTPP1, CIITA, GTPBP2, MYO6, GBP5, ROCK2, LIG1, PIM3, MYH6, RFC5, RND3, NME3, RFC4, ABCB1B, RIOK3, OAS1B, RIPK3, ROR2, OAS1A, EIF2AK2, SMARCA2, NEK5, GBP3, GBP2, PRPS2, GBP1, CHKA, CLCN3, IFIH1, IIGP1B, ABCA9, BLM, ASS1, CMPK2, TK1, RAC2, KATNA1, DDX3Y, TEK, ZAP70, …	1491	1631	17854	1.15267	1	0.199899	40.4282
SP_PIR_KEYWORDS	cell projection	25	1.60154	0.0371454	AIF1, BBS9, DYNC2LI1, STARD10, ARPC5, APBB1IP, ENKUR, MAPT, CNR2, PSTPIP1, KLHL24, DPP4, DPEP1, DBNL, MYO6, PDPN, STMN2, SNTN, BBS2, SPAG6, CC2D2A, ANTXR1, ARAP3, LCP1, GAP43	1491	196	17854	1.52736	1	0.210431	42.5849
SP_PIR_KEYWORDS	immunoregulation	3	0.192184	0.0372661	IL6, IL1B, IL1A	1491	4	17854	8.98089	1	0.209013	42.6903
SP_PIR_KEYWORDS	hydroxylysine	3	0.192184	0.0372661	COL18A1, COL4A2, COL4A1	1491	4	17854	8.98089	1	0.209013	42.6903
SP_PIR_KEYWORDS	surface film	3	0.192184	0.0372661	SFTPC, SFTPA1, SFTPB	1491	4	17854	8.98089	1	0.209013	42.6903
SP_PIR_KEYWORDS	gaseous exchange	3	0.192184	0.0372661	SFTPC, SFTPA1, SFTPB	1491	4	17854	8.98089	1	0.209013	42.6903
SP_PIR_KEYWORDS	isopeptide bond	33	2.11403	0.0377971	HIST1H2AF, HIST1H2AG, HIST1H2AD, PML, NFKBIA, ZEB2, ZEB1, CBFA2T3, MCM10, FOS, PFN1, HIST2H2AB, HIST2H2AC, TUBB5, H2AFZ, H2AFX, CDK1, HIST1H2BC, CEBPB, LIG1, SLC3A2, ARNTL, MYH6, STAT1, MBD1, UHRF1, HIF1A, HIST2H2BE, IRF1, HIST1H2AH, UBD, HIST1H2AK, ZRANB3, KLF4, ADAR, HIST1H2AN	1491	277	17854	1.42657	1	0.209684	43.152
SP_PIR_KEYWORDS	nucleotide binding	11	0.704676	0.0383935	GNA14, RAB3A, RAC2, ABCB1B, TAP2, EIF4A2, KIF4, TAP1, IFI47, TGTP1, TK1	1491	64	17854	2.05812	1	0.210666	43.6663
SP_PIR_KEYWORDS	heparan sulfate	5	0.320307	0.0390283	GPC3, NRP1, SPOCK2, SDC2, SDC3	1491	16	17854	3.74204	1	0.211816	44.2089
SP_PIR_KEYWORDS	myosin	9	0.576553	0.0390538	MYL7, MYL4, MYO6, MYO1B, MYL3, MYO1G, MYO1F, MYH6, MYH10	1491	47	17854	2.29299	1	0.209984	44.2307
SP_PIR_KEYWORDS	metalloprotein	10	0.640615	0.0410938	HBA-A1, CYP1B1, CYP2F2, ADH1, CYP2A5, HBB-B1, CAT, HBB-B2, NT5E, SOD2, CYP4B1	1491	56	17854	2.13831	1	0.217855	45.9412
SP_PIR_KEYWORDS	P-loop	11	0.704676	0.0421175	GNA14, RAB3A, RAC2, ABCB1B, TAP2, EIF4A2, KIF4, TAP1, IFI47, TGTP1, TK1	1491	65	17854	2.02646	1	0.220731	46.781
SP_PIR_KEYWORDS	Endonuclease	11	0.704676	0.0421175	EAR4, RNASE1, EAR2, EAR10, RNASE4, RNASE6, EAR12, ZC3H12A, DNASE1L3, ERCC1, FEN1, ZC3H12D	1491	65	17854	2.02646	1	0.220731	46.781
SP_PIR_KEYWORDS	complement alternate pathway	4	0.256246	0.0446012	CFP, HC, C3, CFB	1491	10	17854	4.78981	1	0.230316	48.7683
SP_PIR_KEYWORDS	cell binding	4	0.256246	0.0446012	COL4A2, COL4A1, COL6A1, SPP1	1491	10	17854	4.78981	1	0.230316	48.7683
SP_PIR_KEYWORDS	centromere	8	0.512492	0.0455123	KIF2C, CENPL, CENPA, INCENP, SGOL1, PPP2R5C, BIRC5, CENPK	1491	40	17854	2.3949	1	0.23247	49.4798
SP_PIR_KEYWORDS	Proto-oncogene	13	0.832799	0.0531469	RAB8A, LITAF, VAV1, MEIS1, MCF2L, CDT1, FOS, WISP1, EVI2A, RASGRP1, LCK, NOTCH4, MAP3K8	1491	86	17854	1.8101	1	0.264439	55.0903
SP_PIR_KEYWORDS	Pyrrolidone carboxylic acid	8	0.512492	0.0570803	CCL2, RNASE4, COL1A2, COL1A1, SELPLG, CCL7, DPT, THY1	1491	42	17854	2.28086	1	0.279126	57.7488
SP_PIR_KEYWORDS	thiolester bond	4	0.256246	0.0576184	C3, C4B, SFTPC, GAP43	1491	11	17854	4.35437	1	0.279105	58.1008
SP_PIR_KEYWORDS	metalloproteinase	4	0.256246	0.0576184	MMP14, MMP3, MMP13, MMP12	1491	11	17854	4.35437	1	0.279105	58.1008
SP_PIR_KEYWORDS	muscle contraction	3	0.192184	0.0587096	ACTA1, MYL3, ACTA2	1491	5	17854	7.18471	1	0.281394	58.8064
SP_PIR_KEYWORDS	trimer	3	0.192184	0.0587096	COL4A1, COL3A1, COL1A2	1491	5	17854	7.18471	1	0.281394	58.8064
SP_PIR_KEYWORDS	polysaccharide degradation	3	0.192184	0.0587096	LYZ2, LYZ1, CHIA	1491	5	17854	7.18471	1	0.281394	58.8064
SP_PIR_KEYWORDS	Antiviral defense	9	0.576553	0.0591352	DDX58, IFIH1, IFNB1, IRF7, IFNG, RSAD2, MX1, EIF2AK2, MX2	1491	51	17854	2.11315	1	0.280891	59.0786
SP_PIR_KEYWORDS	sulfation	7	0.44843	0.0597722	CCR5, C4B, CXCR4, VTN, SELPLG, COL5A1, DPT	1491	34	17854	2.46534	1	0.281263	59.4829
SP_PIR_KEYWORDS	calcium	74	4.74055	0.0613139	PCDHA6, S100A4, S100A8, TNNC1, AIF1, F13A1, NPNT, ANO1, S100A9, ARSJ, ENPEP, MMP3, DNASE1L3, CD97, PCDH1, IDS, SLC24A3, GSN, PLA2G1B, F10, EGFL7, SCUBE2, SPARCL1, CAPSL, CDHR3, MMP15, PCDH7, MMP14, MMP13, MMP12, PRKCB, VSNL1, MCC, DOC2B, MFAP4, LCP1, MYL7, SPOCK2, ITGAE, CETN4, CETN2, SFTPA1, C1S, CLEC10A, TPCN1, RASGRP3, LPCAT1, FAT4, RASGRP1, PRSS2, TGM1, TGM2, THBS1, THBS2, SDF4, THBS3, GPD2, …	1491	731	17854	1.21219	1	0.285295	60.4458
SP_PIR_KEYWORDS	lipid degradation	12	0.768738	0.0630977	PNLIP, CEL, CLPS, PNLIPRP1, ENPP2, PLCG2, PLD4, PLA2G1B, PLA2G7, LIPH, PLA1A, PNPLA2	1491	79	17854	1.81891	1	0.290205	61.5335
SP_PIR_KEYWORDS	developmental protein	81	5.18898	0.0699999	NRP1, CADM1, PDLIM7, WNT3A, NPNT, DYNC2LI1, ANO1, SHH, WNT2, LBH, HEY1, SEMA7A, SEMA3E, H2AFZ, SEMA3C, ANGPT1, SEMA3A, FGF1, PHC2, EGFL7, PDPN, ENC1, EFNB2, MGP, DLL1, AMIGO1, NME5, UHRF1, NUS1, TIMELESS, SEMA4F, GADD45G, VEGFA, SORT1, ROR2, STMN1, TNFAIP2, GAP43, SEMA4A, IRX3, TWSG1, TNFRSF12A, TDRD7, FHL1, 2510003E04RIK, MDK, MEIS1, MLF1, SEMA5A, SHISA2, NRARP, ZC3H12A, STRBP, PPAP2B, UNC45B, B…	1491	814	17854	1.19157	1	0.314883	65.4848
SP_PIR_KEYWORDS	protein kinase inhibitor	4	0.256246	0.0722023	CDKN1A, PKIG, TRIB3, CAMK2N1	1491	12	17854	3.9915	1	0.320889	66.6638
SP_PIR_KEYWORDS	atp-binding	123	7.87956	0.0724242	ADCY8, CTPS, AURKA, ITPKC, ACSS2, MAP3K6, ACTG2, ACSS1, OASL2, MAP3K8, DDX24, PIK3CA, CIITA, MYO6, ROCK2, LIG1, PIM3, MYH6, RFC5, NME3, RFC4, RIOK3, ABCB1B, OAS1B, RIPK3, ROR2, OAS1A, EIF2AK2, SMARCA2, NEK5, PRPS2, CHKA, CLCN3, IFIH1, ABCA9, BLM, ASS1, CMPK2, TK1, KATNA1, DDX3Y, TEK, ZAP70, DHX58, ITK, MYO1B, SPHK1, MYO1G, GARS, MYO1F, UBE2L6, AK2, BRIP1, EPHA1, RAD54L, ATP13A4, DDX58, EPHA7, PLK…	1491	1287	17854	1.14442	1	0.319351	66.7805
SP_PIR_KEYWORDS	EF hand	6	0.384369	0.0791132	S100A4, S100A8, TNNC1, MYL3, S100A9, LCP1	1491	28	17854	2.56597	1	0.341623	70.1242
SP_PIR_KEYWORDS	heme	18	1.15311	0.0832499	CYP1B1, CYP2D22, CYP2F2, CYP2S1, PTGS1, IDO1, CYP4B1, HBA-A1, CYP4A12B, CYP7B1, CYP27A1, HPX, HMOX1, CYP2A5, GUCY1B3, HBB-B1, CAT, HBB-B2, MB	1491	142	17854	1.5179	1	0.35397	72.0322
SP_PIR_KEYWORDS	glycosidase	11	0.704676	0.0868654	MAN2A1, LYZ2, LYZ1, CHIA, SMPDL3B, UNG, GUSB, HEXB, GLB1L2, GLB1, GBA	1491	74	17854	1.78	1	0.364133	73.6062
SP_PIR_KEYWORDS	Intermediate filament	11	0.704676	0.0868654	KRT19, KRT18, KRT17, LMNB1, KRT7, KRT14, KRT8, LMNA, SYNM, KRT10, KRT23	1491	74	17854	1.78	1	0.364133	73.6062
SP_PIR_KEYWORDS	Flavoprotein	14	0.896861	0.0868945	XDH, GPD2, SQRDL, STEAP4, PAOX, MAOB, IL4I1, DDO, POR, IYD, FMO1, FMO3, SMOX, QSOX1	1491	103	17854	1.6276	1	0.361725	73.6185
SP_PIR_KEYWORDS	autocatalytic cleavage	5	0.320307	0.0924078	MUC1, CTSE, FURIN, SHH, ASPRV1	1491	21	17854	2.85107	1	0.377972	75.8596
SP_PIR_KEYWORDS	amino-acid biosynthesis	5	0.320307	0.0924078	ADI1, ALDH18A1, ASS1, ASNS, PSAT1	1491	21	17854	2.85107	1	0.377972	75.8596
SP_PIR_KEYWORDS	phosphotransferase	16	1.02498	0.0926704	CDK1, PRKCZ, ROCK2, AXL, AURKA, PFKM, TK1, PRKCB, PLK4, PLK3, CSNK1D, PLK1, TEK, NTRK2, ZAP70, TIE1	1491	124	17854	1.5451	1	0.37632	75.9618
SP_PIR_KEYWORDS	phosphoric monoester hydrolase	7	0.44843	0.0928743	ALPL, PTPN6, PTPRC, PTPRD, PTPN22, ACP2, NT5E	1491	38	17854	2.20583	1	0.374496	76.0409
UP_SEQ_FEATURE	signal peptide	431	27.6105	5.624081998811231E-28	OSMR, LTBP4, PTGS1, FSTL1, B2M, OGN, LPHN3, CTGF, FAS, GM5416, PDPN, C4B, CDHR3, PTPRS, TMEM132A, SERPING1, LHFP, PLAUR, THY1, IFNB1, SYCN, ROR2, WFDC1, ADAMTS2, ADAMTS4, IL1R2, EMCN, CSF2RB2, ACP2, ESM1, ALCAM, SERPINA1B, SERPINA1D, PVRL3, FGL2, PLTP, SPP1, CD8B1, HC, IL1RN, CCDC80, UPK3B, TINAGL1, SECTM1B, EMILIN2, TGFBR3, AREG, FGF7, LY9, EAR4, TMEM109, EAR2, SMPDL3B, ANGPT1, IL13RA1, GFOD1, L…	1450	2963	16021	1.60719	1.919499186194273E-24	1.919499186194273E-24	1.0272578227316202E-24
UP_SEQ_FEATURE	disulfide bond	356	22.8059	1.0615004582200023E-24	CHIA, CADM1, OSMR, EFNA1, KLK1B5, LTBP4, PTGS1, FST, EDN1, FSTL1, C1QC, DNASE1L3, B2M, CFP, OGN, LPHN3, CLEC4E, CTGF, SEMA7A, PLA2G1B, PLA1A, CLEC4D, FAS, KLRD1, RECK, CD3G, F10, CD3D, C4B, CD3E, EFNB2, PTPRS, SERPING1, THY1, PLAUR, PRELP, C1QA, WFDC12, C1QB, CCR6, CCR5, TACSTD2, LILRB4, PDGFRL, VEGFA, CX3CR1, WFDC1, ROR2, LAMC2, CLEC5A, ADAMTS2, ADAMTS4, RBP4, IL1R2, ENPP2, CSF2RB2, ELN, MME, AC…	1450	2379	16021	1.6534	3.622901063904868E-21	1.811450531952434E-21	1.9388669115602926E-21
UP_SEQ_FEATURE	glycosylation site:N-linked (GlcNAc...)	445	28.5074	3.35841625230593E-18	OSMR, LTBP4, PTGS1, FSTL1, OGN, LPHN3, CH25H, FAS, KLRD1, C4B, PDPN, CDHR3, PTPRS, TMEM132A, SERPING1, THY1, PLAUR, IFNB1, ROR2, PMP22, ADAMTS2, ASPRV1, ADAMTS4, IL1R2, EMCN, CSF2RB2, ACP2, ALCAM, SLC29A3, SERPINA1B, SERPINA1D, PVRL3, FGL2, PLTP, SPP1, CD8B1, HC, IL1RN, CCDC80, UPK3B, TINAGL1, SECTM1B, EMILIN2, KCNK2, TGFBR3, AREG, GPR84, FGF7, BSCL2, LY9, KCNK13, EAR4, EAR2, SMPDL3B, SLC23A2, AN…	1450	3444	16021	1.42764	1.1462274669120139E-14	3.8207582230400464E-15	6.134262210080685E-15
UP_SEQ_FEATURE	topological domain:Extracellular	257	16.4638	2.2987383378721476E-6	S100A4, CADM1, OSMR, LPAR3, AQP4, CD53, LPAR1, AQP1, LPHN3, CLEC4E, FAS, CLEC4D, KLRD1, CD3G, CD3D, CD3E, PDPN, EFNB2, CDHR3, PTPRS, TMEM132A, CCR6, CCR5, HAS1, TACSTD2, LILRB4, CX3CR1, ROR2, CLEC5A, GPR146, IL1R2, EMCN, CSF2RB2, ENPP4, MME, FCGRT, CD74, GPR141, ALCAM, SEMA5A, SLC11A1, SLC29A3, CD68, CD69, PVRL3, UPK1B, EMB, TYROBP, CD8B1, SLAMF9, SLAMF7, SECTM1B, CD63, FCGR1, EPHA1, PORCN, FCGR3…	1450	2174	16021	1.30616	0.00781491	0.00195948	0.00419864
UP_SEQ_FEATURE	short sequence motif:Cell attachment site	21	1.34529	9.177429873902574E-6	COL18A1, COL4A4, ENPP2, VTN, FURIN, COL5A2, SIGLEC1, EMR1, SEMA7A, TGFBI, COL6A1, LAMC2, COL1A1, IGFBP2, THBS1, GPNMB, MFAP4, MFAP5, THBS2, ADAMTS2, SPP1	1450	76	16021	3.053	0.0308372	0.00624496	0.0167616
UP_SEQ_FEATURE	domain:Ig-like C1-type	11	0.704676	3.262521689829572E-5	H2-K1, H2-EB1, H2-AA, H2-DMB1, H2-AB1, H2-T23, H2-DMA, TAPBPL, H2-Q7, H2-Q8, B2M, TAPBP	1450	25	16021	4.86154	0.105376	0.0183875	0.0595743
UP_SEQ_FEATURE	propeptide:Removed in mature form	40	2.56246	3.362683456170016E-5	PSMB10, LYPD2, ALPL, PDGFA, EFNA1, CD52, GNG11, NRN1, LY6A, ACTG2, GPC3, DIRAS2, RAC2, LY6E, MAP1LC3B, CD177, SEMA7A, MSLN, RASL10B, RHOC, NT5E, DPEP1, LY6C1, RECK, ACTC1, RAB8A, GBP5, BST2, ACTA1, ACTA2, PSMB8, THY1, PLAUR, PSMB9, RND3, CD55, SORT1, CNTN1, CD14, GBP2	1450	220	16021	2.0089	0.108429	0.0162621	0.0614027
UP_SEQ_FEATURE	domain:VWFC	9	0.576553	5.0669744253136515E-5	WISP1, CTGF, COL3A1, FSTL1, COL1A1, THBS1, THBS2, COL5A2, CYR61	1450	17	16021	5.84945	0.158812	0.0213855	0.0925096
UP_SEQ_FEATURE	domain:IGFBP N-terminal	9	0.576553	8.398179527608241E-5	WISP1, CTGF, IGFBP6, ESM1, HTRA3, IGFBP2, IGFBP3, IGFBP4, CYR61	1450	18	16021	5.52448	0.249219	0.0313473	0.153284
UP_SEQ_FEATURE	topological domain:Cytoplasmic	304	19.4747	1.3930926883151795E-4	S100A4, CADM1, ADCY8, OSMR, LPAR3, AQP4, CD53, LPAR1, AQP1, HS2ST1, LPHN3, CLEC4E, FAS, CLEC4D, KLRD1, GGTA1, CD3G, CD3D, PDPN, CD3E, EFNB2, CDHR3, PTPRS, TMEM132A, VTI1A, CCR6, CCR5, HAS1, ABCB1B, TACSTD2, LILRB4, CX3CR1, ROR2, CLEC5A, GPR146, IL1R2, EMCN, CLCN3, RTP4, CSF2RB2, ENPP4, MME, ACP2, FCGRT, CD74, GPR141, ALCAM, SEMA5A, SLC11A1, SLC29A3, CD68, LPCAT1, CD69, PVRL3, UPK1B, EMB, TYROBP, …	1450	2780	16021	1.20823	0.378423	0.0464368	0.254147
UP_SEQ_FEATURE	propeptide:Activation peptide	19	1.21717	1.627458922113296E-4	CTSZ, F10, KLK1B5, F13A1, CTSS, KLK1, MMP3, MMP13, MMP12, PRSS8, CTSK, PRSS2, CTSE, PLA2G1B, CTSB, CELA2A, KLK1B27, CTSH, SRGN	1450	78	16021	2.69141	0.426213	0.0492458	0.296844
UP_SEQ_FEATURE	domain:Thyroglobulin type-1	7	0.44843	5.317037953055405E-4	TACSTD2, SPOCK2, IGFBP6, IGFBP2, IGFBP3, CD74, IGFBP4	1450	13	16021	5.94944	0.837193	0.140381	0.96673
UP_SEQ_FEATURE	region of interest:Connecting peptide	10	0.640615	5.575794744891365E-4	H2-K1, H2-EB1, H2-AA, H2-DMB1, FCGRT, H2-AB1, H2-T23, H2-DMA, H2-Q7, H2-Q8, PLAU	1450	28	16021	3.94606	0.850961	0.136211	1.01355
UP_SEQ_FEATURE	domain:Ig-like C2-type 1	25	1.60154	5.645958917349641E-4	IL1R2, CADM1, LY9, VCAM1, NRCAM, ALCAM, GP49A, PVRL3, TEK, MYOM1, TIE1, LAG3, PTPRD, AXL, PTPRS, MALT1, MYBPHL, FCGR1, FCGR3, SIGLEC1, FCGR2B, NTRK2, LILRB4, PDGFRL, PECAM1, CNTN1	1450	130	16021	2.1248	0.85449	0.128622	1.02624
UP_SEQ_FEATURE	domain:Ig-like C2-type 2	25	1.60154	6.331804142318176E-4	IL1R2, CADM1, LY9, VCAM1, NRCAM, ALCAM, GP49A, PVRL3, TEK, MYOM1, TIE1, LAG3, PTPRD, AXL, PTPRS, MALT1, MYBPHL, FCGR1, FCGR3, SIGLEC1, FCGR2B, NTRK2, LILRB4, PDGFRL, PECAM1, CNTN1	1450	131	16021	2.10858	0.884874	0.134212	1.15023
UP_SEQ_FEATURE	region of interest:Triple-helical region	8	0.512492	6.344559830297131E-4	COL4A4, COL4A2, COL17A1, COL4A1, COL3A1, COL6A1, COL1A1, COL5A1	1450	18	16021	4.91065	0.885375	0.126616	1.15253
UP_SEQ_FEATURE	region of interest:Heparin-binding	8	0.512492	6.344559830297131E-4	ABP1, APOE, CTGF, VTN, THBS1, FGF1, THBS2, CYR61	1450	18	16021	4.91065	0.885375	0.126616	1.15253
UP_SEQ_FEATURE	domain:SH2	19	1.21717	0.00102441	ITK, SOCS3, SOCS1, STAT1, TENC1, SHE, VAV1, CISH, STAT3, STAT2, SLA, SH2D2A, STAT4, LCK, RIN1, GRB7, GRB14, SH3BP2, LCP2	1450	90	16021	2.33256	0.969746	0.185981	1.85467
UP_SEQ_FEATURE	domain:NTR	8	0.512492	0.00131518	SFRP1, HC, C3, C4B, SFRP2, TIMP3, PCOLCE2, TIMP1	1450	20	16021	4.41959	0.988798	0.220838	2.37513
UP_SEQ_FEATURE	region of interest:Alpha-1	6	0.384369	0.00174385	H2-K1, H2-AA, FCGRT, H2-T23, H2-DMA, H2-Q7, H2-Q8	1450	11	16021	6.02671	0.997412	0.269133	3.1377
UP_SEQ_FEATURE	region of interest:Alpha-2	6	0.384369	0.00174385	H2-K1, H2-AA, FCGRT, H2-T23, H2-DMA, H2-Q7, H2-Q8	1450	11	16021	6.02671	0.997412	0.269133	3.1377
UP_SEQ_FEATURE	mutagenesis site	89	5.70147	0.00228666	NDST1, LGMN, NPNT, ANO1, TLR2, TLR6, DAXX, SHH, SLA, RABAC1, MAP3K6, KIF2C, FOS, CASP4, MYD88, ALAS2, CH25H, MGLL, NGFRAP1, H2AFX, SMOX, CAT, MX1, NFKBIZ, DBNL, PDPN, SOCS3, SOCS1, RELB, SLC3A2, PNPLA2, ARNTL, MCM2, IFI202B, SIGLEC1, UHRF1, DOK3, KRT17, ARRB2, RASGRF1, HAS1, LCK, RIPK3, PPM1L, LAMC2, PPP1R15A, ASPRV1, PSMB10, BID, CSF2, IIGP1B, BLM, PANX1, LITAF, ENPP2, HS3ST1, KEAP1, MEIS1, CD74…	1450	723	16021	1.36011	0.999596	0.323393	4.09522
UP_SEQ_FEATURE	domain:Sema	9	0.576553	0.00262914	SEMA5A, SEMA6B, PLXNA2, SEMA4F, SEMA7A, SEMA3E, SEMA3C, SEMA3A, SEMA4A	1450	28	16021	3.55145	0.999875	0.348098	4.69476
UP_SEQ_FEATURE	region of interest:RCL	6	0.384369	0.00416574	SERPINA3N, SERPINA3M, SERPINA1B, SERPINA3G, SERPINA1D, SERPINA3F	1450	13	16021	5.09952	0.999999	0.476703	7.34132
UP_SEQ_FEATURE	sequence variant	49	3.13901	0.00461024	ALOX12E, AQP4, LY9, GJA4, B2M, TOR3A, EVI2A, HBB-B1, MS4A8A, HBB-B2, FAS, KLRD1, H2-K1, MYO6, HAL, CTSS, MYH6, THY1, CD84, CCR5, TNFSF13B, DARC, SEMA4F, PARP14, PMP22, TREM2, TNF, CCL2, CSF1, FCGRT, CEP55, ALDH3A1, TK1, LY6A, SLC11A1, ZAP70, TSTA3, SDF4, PTPN6, CD8B1, HC, GUSB, PODXL, NPR3, PSMB8, PSMB9, HBA-A1, FCGR2B, NFIB, ADAR	1450	362	16021	1.49558	1	0.496263	8.09386
UP_SEQ_FEATURE	DNA-binding region:Tryptophan pentad repeat	5	0.320307	0.00578999	IRF9, IRF5, IRF7, IRF8, IRF1	1450	9	16021	6.13831	1	0.562106	10.0633
UP_SEQ_FEATURE	domain:EGF-like 2; calcium-binding	12	0.768738	0.00599825	CD97, FBLN1, EGFL7, FAT4, SCUBE2, NPNT, LTBP4, EFEMP2, EFEMP1, THBS1, THBS2, THBS3	1450	52	16021	2.54976	1	0.560161	10.4067
UP_SEQ_FEATURE	domain:EGF-like 4; calcium-binding	9	0.576553	0.00643185	CD97, FBLN1, EMR1, NPNT, LTBP4, EFEMP2, FBN1, EFEMP1, DLL1	1450	32	16021	3.10752	1	0.571314	11.1179
UP_SEQ_FEATURE	domain:C-type lectin	17	1.08905	0.0064526	SELP, SELL, KLRK1, CHODL, SFTPA1, CLEC10A, CLEC1A, THBD, CLEC4E, CD69, CLEC2D, CLEC7A, CLEC4D, KLRD1, CLEC5A, KLRA2, REG1	1450	90	16021	2.08703	1	0.558819	11.1518
UP_SEQ_FEATURE	domain:Ig-like C2-type	18	1.15311	0.00725622	LAIR1, SLAMF9, LRRN3, CD276, IL11RA1, SLAMF7, CD84, AMIGO1, CD86, SEMA4F, SEMA7A, CD274, SEMA3E, SEMA3C, ROR2, CSF3R, SEMA3A, SEMA4A	1450	99	16021	2.0089	1	0.588401	12.4553
UP_SEQ_FEATURE	domain:Hemopexin-like 3	7	0.44843	0.00895352	HPX, VTN, MMP15, MMP14, MMP3, MMP13, MMP12	1450	21	16021	3.68299	1	0.653018	15.1492
UP_SEQ_FEATURE	domain:Hemopexin-like 4	7	0.44843	0.00895352	HPX, VTN, MMP15, MMP14, MMP3, MMP13, MMP12	1450	21	16021	3.68299	1	0.653018	15.1492
UP_SEQ_FEATURE	domain:Fibrillar collagen NC1	5	0.320307	0.008965	COL3A1, COL1A2, COL1A1, COL5A2, COL5A1	1450	10	16021	5.52448	1	0.64103	15.1671
UP_SEQ_FEATURE	domain:EGF-like 3; calcium-binding	9	0.576553	0.0112977	CD97, FBLN1, THBD, EMR1, FAT4, SCUBE2, EFEMP2, EFEMP1, THBS3	1450	35	16021	2.84116	1	0.71376	18.7413
UP_SEQ_FEATURE	domain:Hemopexin-like 1	7	0.44843	0.0113873	HPX, VTN, MMP15, MMP14, MMP3, MMP13, MMP12	1450	22	16021	3.51558	1	0.70521	18.8755
UP_SEQ_FEATURE	domain:Hemopexin-like 2	7	0.44843	0.0113873	HPX, VTN, MMP15, MMP14, MMP3, MMP13, MMP12	1450	22	16021	3.51558	1	0.70521	18.8755
UP_SEQ_FEATURE	domain:FZ	7	0.44843	0.0113873	COL18A1, SFRP1, SFRP2, ROR2, FZD2, FZD7, FZD6	1450	22	16021	3.51558	1	0.70521	18.8755
UP_SEQ_FEATURE	metal ion-binding site:Iron (heme proximal ligand)	5	0.320307	0.0130914	HBA-A1, GUCY1B3, HBB-B1, IDO1, HBB-B2, MB	1450	11	16021	5.02226	1	0.744084	21.3921
UP_SEQ_FEATURE	domain:EGF-like 1	18	1.15311	0.0141249	EGFL7, LTBP4, NPNT, FBN1, DLL1, CD97, FBLN1, THBD, EMR1, FAT4, NOTCH4, TEK, WIF1, TNN, TIE1, THBS1, THBS2, THBS3	1450	106	16021	1.87624	1	0.760213	22.8822
UP_SEQ_FEATURE	domain:EGF-like 5; calcium-binding	8	0.512492	0.0155433	FBLN1, EMR1, NPNT, LTBP4, EFEMP2, FBN1, NOTCH4, EFEMP1	1450	30	16021	2.94639	1	0.782944	24.8838
UP_SEQ_FEATURE	domain:HIN-200	4	0.256246	0.0195666	BC094916, IFI203, IFI205, IFI204	1450	7	16021	6.31369	1	0.846401	30.2975
UP_SEQ_FEATURE	glycosylation site:O-linked (Gal...)	4	0.256246	0.0195666	C1QA, C1QB, COL3A1, COL1A1	1450	7	16021	6.31369	1	0.846401	30.2975
UP_SEQ_FEATURE	propeptide:C-terminal propeptide	4	0.256246	0.0195666	COL3A1, COL1A2, COL1A1, COL5A2	1450	7	16021	6.31369	1	0.846401	30.2975
UP_SEQ_FEATURE	active site:Charge relay system	28	1.79372	0.0204028	PREP, KLK1B5, C1S, PRSS8, PRSS2, MGLL, PLA1A, PREPL, LYPLAL1, C2, HTRA3, KLK1B27, DPP4, TMPRSS2, PNLIPRP1, F10, CFB, ABHD14B, KLK1, FURIN, RBBP9, CEL, GM5077, PLA2G7, LIPH, CELA2A, PRSS22, PLAU	1450	198	16021	1.56248	1	0.850653	31.3753
UP_SEQ_FEATURE	domain:TIR	7	0.44843	0.0214122	MYD88, TLR13, TLR1, TLR2, TLR3, TLR6, TLR7	1450	25	16021	3.09371	1	0.856875	32.6555
UP_SEQ_FEATURE	domain:EGF-like 7; calcium-binding	7	0.44843	0.0214122	FBLN1, EMR1, SCUBE2, LTBP4, FBN1, NOTCH4, DLL1	1450	25	16021	3.09371	1	0.856875	32.6555
UP_SEQ_FEATURE	region of interest:Beta-2	3	0.192184	0.0230479	H2-EB1, H2-DMB1, H2-AB1	1450	3	16021	11.049	1	0.870049	34.6822
UP_SEQ_FEATURE	region of interest:Necessary for interaction with PNN	3	0.192184	0.0230479	KRT19, KRT18, KRT8	1450	3	16021	11.049	1	0.870049	34.6822
UP_SEQ_FEATURE	site:Cleavage; by autocatalysis	3	0.192184	0.0230479	PSMB10, PSMB8, PSMB9	1450	3	16021	11.049	1	0.870049	34.6822
UP_SEQ_FEATURE	region of interest:Beta-1	3	0.192184	0.0230479	H2-EB1, H2-DMB1, H2-AB1	1450	3	16021	11.049	1	0.870049	34.6822
UP_SEQ_FEATURE	domain:Anaphylatoxin-like	3	0.192184	0.0230479	HC, C3, C4B	1450	3	16021	11.049	1	0.870049	34.6822
UP_SEQ_FEATURE	compositionally biased region:Poly-Leu	17	1.08905	0.0243175	SLAMF9, GPRASP1, RNF186, PRELP, SLC34A2, B3GNT8, SEMA6B, NRM, HAS1, LRRC59, CPXM1, SLC39A8, GLB1L2, SLC15A3, SEMA4A, FAM26F, ADAM15	1450	104	16021	1.80608	1	0.877609	36.2153
UP_SEQ_FEATURE	glycosylation site:O-linked (Xyl...) (glycosaminoglycan)	5	0.320307	0.0245141	THBD, SPOCK2, TGFBR3, SRGN, SDC3	1450	13	16021	4.2496	1	0.873318	36.4496
UP_SEQ_FEATURE	domain:Sushi 1	8	0.512492	0.0257445	SELP, GM5077, CD55, CFB, SELL, PAMR1, C2, C1S	1450	33	16021	2.67854	1	0.879902	37.8979
UP_SEQ_FEATURE	domain:Sushi 2	8	0.512492	0.0257445	SELP, GM5077, CD55, CFB, SELL, PAMR1, C2, C1S	1450	33	16021	2.67854	1	0.879902	37.8979
UP_SEQ_FEATURE	domain:MCM	4	0.256246	0.0292286	MCM2, MCM4, MCM5, MCM6	1450	8	16021	5.52448	1	0.90506	41.8315
UP_SEQ_FEATURE	cross-link:Glycyl lysine isopeptide (Lys-Gly) (interchain with G-Cter in ubiquitin)	24	1.53748	0.0293136	HIST1H2AF, HIST1H2AG, HIST1H2AD, NFKBIA, CBFA2T3, MCM10, PFN1, HIST2H2AB, FOS, HIST2H2AC, TUBB5, H2AFZ, H2AFX, CDK1, HIST1H2BC, LIG1, SLC3A2, MYH6, UHRF1, HIF1A, HIST2H2BE, HIST1H2AH, UBD, HIST1H2AK, ZRANB3, KLF4, HIST1H2AN	1450	168	16021	1.57842	1	0.90052	41.9246
UP_SEQ_FEATURE	domain:Fibrinogen C-terminal	7	0.44843	0.0306697	ANGPTL7, TNC, FGL2, ANGPT1, TNN, MFAP4, ANGPTL4	1450	27	16021	2.86455	1	0.90582	43.3888
UP_SEQ_FEATURE	domain:EGF-like 9; calcium-binding	5	0.320307	0.0319187	FBLN1, SCUBE2, LTBP4, FBN1, NOTCH4	1450	14	16021	3.94606	1	0.909901	44.7064
UP_SEQ_FEATURE	domain:EGF-like 3	12	0.768738	0.0335734	NPNT, LTBP4, TNC, FBN1, NOTCH4, TEK, DLL1, TNN, WIF1, TIE1, THBS1, THBS2	1450	66	16021	2.0089	1	0.916245	46.4074
UP_SEQ_FEATURE	glycosylation site:O-linked (GalNAc...)	9	0.576553	0.0367173	CCL11, MUC1, CSF2, CCR5, PDPN, HBEGF, SELPLG, CHAD, SPP1	1450	43	16021	2.31257	1	0.930044	49.504
UP_SEQ_FEATURE	region of interest:Coil 2	11	0.704676	0.0375565	KRT19, KRT18, KRT17, LMNB1, KRT7, KRT14, KRT8, LMNA, SYNM, KRT10, KRT23	1450	59	16021	2.05998	1	0.930492	50.3015
UP_SEQ_FEATURE	region of interest:Alpha-3	4	0.256246	0.0409478	H2-K1, FCGRT, H2-T23, H2-Q7, H2-Q8	1450	9	16021	4.91065	1	0.942383	53.4047
UP_SEQ_FEATURE	domain:ITAM	4	0.256246	0.0409478	CD3G, CD3D, CD3E, CD79B	1450	9	16021	4.91065	1	0.942383	53.4047
UP_SEQ_FEATURE	domain:Fibronectin type-III 2	18	1.15311	0.0419847	PTPRB, PTPRC, PTPRD, OSMR, CSF2RB2, TNC, AXL, IL11RA1, PTPRS, EPHA1, NRCAM, EPHA7, TEK, CNTN1, CSF3R, TNN, MYOM1, TIE1	1450	120	16021	1.65734	1	0.943322	54.3163
UP_SEQ_FEATURE	domain:Collagen IV NC1	3	0.192184	0.0433421	COL4A4, COL4A2, COL4A1	1450	4	16021	8.28672	1	0.945428	55.4842
UP_SEQ_FEATURE	domain:Fibronectin type-III 1	18	1.15311	0.0449026	PTPRB, PTPRC, PTPRD, OSMR, CSF2RB2, TNC, AXL, IL11RA1, PTPRS, EPHA1, NRCAM, EPHA7, TEK, CNTN1, CSF3R, TNN, MYOM1, TIE1	1450	121	16021	1.64365	1	0.948103	56.792
UP_SEQ_FEATURE	domain:Ig-like V-type	16	1.02498	0.0470733	HAVCR2, CD8B1, CADM1, CD276, CTLA4, THY1, SIGLEC1, CD86, ICOS, PVRL3, CD274, CD300LF, CD79B, TREM2, TAPBPL, LAG3	1450	104	16021	1.69984	1	0.952523	58.551
UP_SEQ_FEATURE	domain:EGF-like 6; calcium-binding	6	0.384369	0.0511588	FBLN1, THBD, EMR1, LTBP4, EFEMP2, EFEMP1	1450	23	16021	2.88234	1	0.961562	61.6794
UP_SEQ_FEATURE	site:Stutter	7	0.44843	0.056154	KRT19, KRT18, KRT7, KRT14, KRT8, LMNA, KRT10	1450	31	16021	2.49493	1	0.970467	65.2015
UP_SEQ_FEATURE	lipid moiety-binding region:GPI-anchor amidated serine	10	0.640615	0.0569787	LYPD2, RECK, BST2, BST1, EFNA1, MSLN, CNTN1, CD52, NT5E, DPEP1	1450	55	16021	2.0089	1	0.970186	65.7527
UP_SEQ_FEATURE	short sequence motif:Cysteine switch	8	0.512492	0.0580007	ADAMTS15, MMP15, MMP14, MMP3, MMP13, MMP12, ADAM15, ADAMTS4	1450	39	16021	2.26645	1	0.970283	66.4243
UP_SEQ_FEATURE	region of interest:Actin-binding	6	0.384369	0.0599942	DIXDC1, MYRIP, MYO6, MYO1B, MYO1F, MYH6	1450	24	16021	2.76224	1	0.972096	67.6987
UP_SEQ_FEATURE	lipid moiety-binding region:GPI-anchor amidated glycine	6	0.384369	0.0599942	ALPL, LY6A, LY6C1, CD55, NRN1, PLAUR	1450	24	16021	2.76224	1	0.972096	67.6987
UP_SEQ_FEATURE	domain:Fibronectin type-III 4	10	0.640615	0.0626885	PTPRB, NRCAM, PTPRD, OSMR, TNC, PTPRS, CSF3R, CNTN1, TNN, MYOM1	1450	56	16021	1.97303	1	0.974843	69.3486
UP_SEQ_FEATURE	region of interest:Coil 1A	11	0.704676	0.0659239	KRT19, KRT18, KRT17, LMNB1, KRT7, KRT14, KRT8, LMNA, SYNM, KRT10, KRT23	1450	65	16021	1.86982	1	0.977978	71.2246
UP_SEQ_FEATURE	region of interest:Coil 1B	11	0.704676	0.0659239	KRT19, KRT18, KRT17, LMNB1, KRT7, KRT14, KRT8, LMNA, SYNM, KRT10, KRT23	1450	65	16021	1.86982	1	0.977978	71.2246
UP_SEQ_FEATURE	region of interest:Linker 1	11	0.704676	0.0659239	KRT19, KRT18, KRT17, LMNB1, KRT7, KRT14, KRT8, LMNA, SYNM, KRT10, KRT23	1450	65	16021	1.86982	1	0.977978	71.2246
UP_SEQ_FEATURE	repeat:TSP type-3 6	3	0.192184	0.0679564	THBS1, THBS2, THBS3	1450	5	16021	6.62938	1	0.979226	72.347
UP_SEQ_FEATURE	repeat:TSP type-3 3	3	0.192184	0.0679564	THBS1, THBS2, THBS3	1450	5	16021	6.62938	1	0.979226	72.347
UP_SEQ_FEATURE	repeat:TSP type-3 7	3	0.192184	0.0679564	THBS1, THBS2, THBS3	1450	5	16021	6.62938	1	0.979226	72.347
UP_SEQ_FEATURE	repeat:TSP type-3 1	3	0.192184	0.0679564	THBS1, THBS2, THBS3	1450	5	16021	6.62938	1	0.979226	72.347
UP_SEQ_FEATURE	domain:TSP C-terminal	3	0.192184	0.0679564	THBS1, THBS2, THBS3	1450	5	16021	6.62938	1	0.979226	72.347
UP_SEQ_FEATURE	repeat:TSP type-3 2	3	0.192184	0.0679564	THBS1, THBS2, THBS3	1450	5	16021	6.62938	1	0.979226	72.347
UP_SEQ_FEATURE	repeat:TSP type-3 4	3	0.192184	0.0679564	THBS1, THBS2, THBS3	1450	5	16021	6.62938	1	0.979226	72.347
UP_SEQ_FEATURE	repeat:TSP type-3 8	3	0.192184	0.0679564	THBS1, THBS2, THBS3	1450	5	16021	6.62938	1	0.979226	72.347
UP_SEQ_FEATURE	repeat:TSP type-3 5	3	0.192184	0.0679564	THBS1, THBS2, THBS3	1450	5	16021	6.62938	1	0.979226	72.347
UP_SEQ_FEATURE	domain:Fibronectin type-III 3	12	0.768738	0.0680966	PTPRB, NRCAM, PTPRD, OSMR, TNC, TEK, PTPRS, CSF3R, CNTN1, TNN, MYOM1, TIE1	1450	74	16021	1.79172	1	0.978088	72.4229
UP_SEQ_FEATURE	region of interest:Rod	11	0.704676	0.0717008	KRT19, KRT18, KRT17, LMNB1, KRT7, KRT14, KRT8, LMNA, SYNM, KRT10, KRT23	1450	66	16021	1.84149	1	0.981083	74.3073
UP_SEQ_FEATURE	transmembrane region	397	25.4324	0.0727254	OSMR, LPHN3, CH25H, FAS, KLRD1, PDPN, CDHR3, PTPRS, TMEM132A, LHFP, EBPL, SURF4, ROR2, PMP22, ASPRV1, IL1R2, EMCN, RTP4, CSF2RB2, ACP2, BCL2L1, TMEM50B, ALCAM, SLC29A3, LPCAT1, PVRL3, UPK1B, ACER3, CD8B1, MAOB, UPK3B, TMEM110, SECTM1B, KCNK2, MRGPRA2B, EI24, TGFBR3, AREG, GPR84, ATP10A, BSCL2, RNF186, LY9, KCNK13, RTN1, TMEM109, SLC23A2, TMEM100, IL13RA1, LAG3, DPP4, KDELR3, SLC3A2, CFTR, MMP15, …	1450	4113	16021	1.06648	1	0.981025	74.8203
UP_SEQ_FEATURE	repeat:8	10	0.640615	0.0751633	MUC1, LGALS3, SPRR1A, APOE, RRBP1, PLIN4, OGFR, SELPLG, SCEL, SRGN	1450	58	16021	1.90499	1	0.982415	76.0025
UP_SEQ_FEATURE	repeat:7	11	0.704676	0.0777865	MUC1, LGALS3, SPRR1A, APOE, RRBP1, PLIN4, OGFR, SELPLG, SCEL, SRGN, IFI204	1450	67	16021	1.81401	1	0.983838	77.2158
UP_SEQ_FEATURE	region of interest:Head	11	0.704676	0.0777865	KRT19, KRT18, KRT17, LMNB1, KRT7, KRT14, KRT8, LMNA, SYNM, KRT10, KRT23	1450	67	16021	1.81401	1	0.983838	77.2158
UP_SEQ_FEATURE	domain:LIM zinc-binding 3	6	0.384369	0.0800859	LPXN, LIMS2, PRICKLE1, PDLIM7, FHL1, FBLIM1	1450	26	16021	2.54976	1	0.984849	78.2314
UP_SEQ_FEATURE	domain:Ras-associating	7	0.44843	0.0816871	RASSF3, RASSF1, RIN1, ARAP3, GRB7, APBB1IP, GRB14	1450	34	16021	2.27479	1	0.98523	78.9131
UP_SEQ_FEATURE	domain:PAS 1	5	0.320307	0.0863778	HIF1A, EPAS1, PER2, PER1, ARNTL	1450	19	16021	2.90762	1	0.987779	80.7961
UP_SEQ_FEATURE	domain:TSP N-terminal	5	0.320307	0.0863778	COL18A1, THBS1, THBS2, COL5A1, THBS3	1450	19	16021	2.90762	1	0.987779	80.7961
UP_SEQ_FEATURE	domain:Ig-like V-type 2	5	0.320307	0.0863778	ALCAM, LY9, PIGR, EMB, AMICA1	1450	19	16021	2.90762	1	0.987779	80.7961
UP_SEQ_FEATURE	domain:CARD	5	0.320307	0.0863778	CASP4, APAF1, BIRC3, CASP1, BIRC2	1450	19	16021	2.90762	1	0.987779	80.7961
UP_SEQ_FEATURE	domain:PAS 2	5	0.320307	0.0863778	HIF1A, EPAS1, PER2, PER1, ARNTL	1450	19	16021	2.90762	1	0.987779	80.7961
UP_SEQ_FEATURE	calcium-binding region:2; high affinity	4	0.256246	0.0875703	S100A4, S100A8, S100A9, S100A14	1450	12	16021	3.68299	1	0.987789	81.2488
UP_SEQ_FEATURE	calcium-binding region:1; low affinity	4	0.256246	0.0875703	S100A4, S100A8, S100A9, S100A14	1450	12	16021	3.68299	1	0.987789	81.2488
UP_SEQ_FEATURE	compositionally biased region:Ser/Thr-rich	6	0.384369	0.0913169	CD55, PODXL, ROR2, IL7R, MEIS1, ENG	1450	27	16021	2.45533	1	0.989318	82.6064
UP_SEQ_FEATURE	domain:TSP type-1 3	6	0.384369	0.0913169	CFP, SEMA5A, ADAMTS15, THBS1, ADAMTS2, THBS2	1450	27	16021	2.45533	1	0.989318	82.6064
UP_SEQ_FEATURE	propeptide:N-terminal propeptide	3	0.192184	0.0959445	COL3A1, COL1A2, COL1A1	1450	6	16021	5.52448	1	0.991047	84.1552
UP_SEQ_FEATURE	region of interest:Beta-galactoside binding	3	0.192184	0.0959445	LGALS3, LGALS1, LGALS8	1450	6	16021	5.52448	1	0.991047	84.1552
UP_SEQ_FEATURE	nucleotide phosphate-binding region:NADP	10	0.640615	0.0965361	ME1, CBR1, CBR2, KCNAB2, FMO1, NMRAL1, FMO3, TSTA3, POR, DCXR	1450	61	16021	1.81131	1	0.990742	84.3435
