# Supplementary material for: Differential Biphasic Transcriptional Host Response Associated with Coevolution of Hemagglutinin Quasispecies of Influenza A Virus
Source: Front Microbiol. 2016 Aug 3;7:1167. doi: 10.3389/fmicb.2016.01167 (PMC4971777; doi:10.3389/fmicb.2016.01167)
Supplement: Supplementary file 3 [file Table3.XLSX]

## Sheet: Tabelle1
Table S3. Interferon gamma (IFN-gamma) and Interleukin 6 (IL-6) Levels Detected in Serum. Sera were collected at different time points after infection of BALB/c mice with influenza A virus mpJena/5258/09. Each four serum samples per time point were analyzed for IFN-gamma as well as IL-6 by ELISA in two independent assays (I and II). Mean values were statistically analyzed.
d p.i.	Mouse	INF-gamma			IL-6
	no.	(pg/ml)			(pg/ml)
		I	II	meana	I	II	meanb
1	M1	25.374	0	12.687	123.56	45.643	84.6015
	M2	13.476	0	6.738	51.156	0	25.578
	M3	38.631	162.82	100.725	135.4	0	67.7
	M4	53.954	153.74	103.847	222.46	157.82	190.14
2	M7	183.08	291.52	237.3	1087.7	1121.4	1104.55
	M8	423.96	534.11	479.035	359.44	332.99	346.215
	M9	186.55	441.58	314.065	617.35	660.12	638.735
	M10	197.64	1012.9	605.27	364.09	366.21	365.15
3	M11	41.419	317.36	179.389	55.082	0	27.541
	M12	11.374	0	5.687	74.529	0	37.2645
	M14	71.342	209.91	140.626	131.1	34.578	82.839
	M15	101.21	174.09	137.65	66.228	0	33.114
4	M16	2.2178	0	1.1089	64.007	0	32.0035
	M17	13.479	0	6.7395	0	0	0
	M18	5.7498	171.99	88.8699	170.12	96.429	133.274
	M19	8.5648	175.77	92.1674	21.988	0	10.994
5	M21	520.7	671.78	596.24	177.03	128.4	152.715
	M23	434.39	681.28	557.835	294.62	277.18	285.9
	M24	1028	1318.7	1173.35	1282.1	1308.2	1295.15
	M25	1313.2	1209	1261.1	425.43	456.48	440.955
6	M43	949.09	856	902.545	75.632	0	37.816
	M45	778.47	697.7	738.085	0	0	0
	M48	605.76	681.81	643.785	16.087	0	8.0435
	M53	308.65	464.41	386.53	65.673	0	32.8365
7	M32	251.75	853.68	552.715	3.2133	0	1.60665
	M35	187.93	296.11	242.02	0.54745	0	0.273725
	M39	299.62	450.96	375.29	0	0	0
	M40	189.32	318.74	254.03	12.495	0	6.2475
9	M26	49.777	178.29	114.034	0	0	0
	M27	113.71	230.87	172.29	0	0	0
	M28	106.77	241.92	174.345	0	0	0
	M30	54.65	166.98	110.815	0.54745	0	0.273725
12	M31	2.2178		2.2178	3.8557	0	1.92785
	M34	9.9701	0	4.98505	0	0	0
	M41	22.578	0	11.289	0	0	0
	M44	30.959	153.33	92.1445	0	0	0
Co	M62	0	0	0	0	0	0
	M64	0	0	0	0	0	0
	M67	2.2	0	1.1	0	0	0
aIFN-gamma statistics: p values determined by onefactorial ANOVA (Kruskal-Wallis)
days p.i	1	2	3	4	5	6	7	9	12
2	0.045
3	0.566	0.154
4	0.71	0.018	0.344
5	0.005	0.402	0.024	0.001
6	0.007	0.495	0.035	0.002	0.877
7	0.065	0.877	0.204	0.027	0.321	0.402
9	0.394	0.251	0.78	0.221	0.047	0.067
12	0.609	0.012	0.278	0.889	0.001	0.001	0.018	0.172
Co	0.222	0.002	0.08	0.381	0	0	0.003	0.044	0.455
bIL-6 statistics: p values determined by onefactorial ANOVA according to Kruskal-Wallis
days p.i	1	2	3	4	5	6	7	9	12
2	0.257
3	0.753	0.148
4	0.337	0.036	0.519
5	0.329	0.875	0.197	0.053
6	0.278	0.027	0.441	0.9	0.039
7	0.078	0.004	0.148	0.422	0.006	0.499
9	0.018	0	0.041	0.161	0.001	0.202	0.55
12	0.023	0.001	0.049	0.186	0.001	0.232	0.604	0.937
Co	0.017	0.001	0.036	0.134	0.001	0.166	0.449	0.838	0.782
