# Supplementary material for: Differential Biphasic Transcriptional Host Response Associated with Coevolution of Hemagglutinin Quasispecies of Influenza A Virus
Source: Front Microbiol. 2016 Aug 3;7:1167. doi: 10.3389/fmicb.2016.01167 (PMC4971777; doi:10.3389/fmicb.2016.01167)
Supplement: Supplementary file 4 [file Table4.XLSX]

## Sheet: Cluster_1_GO
Category	Term	Count	%	PValue	Genes	List Total	Pop Hits	Pop Total	Fold Enrichment	Bonferroni	Benjamini	FDR
BIOCARTA	m_il1rPathway:Signal transduction through IL1R	6	1.68067	0.00667972	IL6, MYD88, IFNB1, IL1RN, IL1B, NFKBIA	60	25	1171	4.684	0.53422	0.53422	7.33885
BIOCARTA	m_mspPathway:Msp/Ron Receptor Signaling Pathway	3	0.840336	0.03285	CCL2, CSF1, IL1B	60	6	1171	9.75833	0.977803	0.851013	31.6046
BIOCARTA	m_pmlPathway:Regulation of transcriptional activity by PML	4	1.12045	0.0358749	SP100, PML, FAS, DAXX	60	15	1171	5.20444	0.984469	0.750501	33.9983
BIOCARTA	m_il5Pathway:IL 5 Signaling Pathway	3	0.840336	0.0574614	CCL11, IL6, IL1B	60	8	1171	7.31875	0.998825	0.814849	48.9832
BIOCARTA	m_ifnaPathway:IFN alpha signaling pathway	3	0.840336	0.0574614	IRF9, IFNB1, STAT2	60	8	1171	7.31875	0.998825	0.814849	48.9832
BIOCARTA	m_il6Pathway:IL 6 signaling pathway	4	1.12045	0.084728	FOS, IL6, CEBPB, STAT3	60	21	1171	3.71746	0.999959	0.867155	63.4637
GOTERM_BP_FAT	GO:0006955~immune response :: PARENT CATEGORY	50	14.0056	1.320447028316852E-22	TLR2, TLR3, IL15, TLR7, CXCL10, MYD88, CLEC4E, OASL2, OASL1, IL1B, CLEC4D, FAS, MX1, MX2, IL1A, RELB, SERPING1, OSM, GADD45G, LILRB4, OAS1B, CD300LF, OAS1A, OAS1G, CXCL1, SBNO2, IFIH1, CCL2, CXCL2, CCL9, OAS3, RSAD2, OAS2, IL7R, CCL7, BCL3, C2, PTX3, DHX58, ERCC1, IL6, IL1RN, TLR13, TINAGL1, FCGR1, DDX58, CCL11, CXCL14, IRF7, H2-T24	264	471	13588	5.46387	2.1668535734679542E-19	2.1668535734679542E-19	2.2178079114857602E-19
GOTERM_BP_FAT	GO:0006954~inflammatory response	31	8.68347	4.521276107487439E-17	CXCL1, CCL2, CXCL2, TLR2, TLR3, TLR7, CCL7, CXCL10, CALCA, MYD88, MEFV, SERPINA1B, IL1B, C2, THBS1, IL1A, SELP, NFKBIZ, IL6, TLR13, SPHK1, SERPING1, FCGR1, STAT3, CCL11, ORM1, SERPINA3N, NUPR1, DARC, IGFBP4, ORM2	264	225	13588	7.09138	7.419414092386888E-14	3.709707046193444E-14	7.593884272645769E-14
GOTERM_BP_FAT	GO:0009611~response to wounding	36	10.084	7.858841278406584E-16	CXCL1, CCL2, F13A1, CXCL2, TLR2, TLR3, TIMP3, TLR7, CCL7, CXCL10, CALCA, MYD88, MEFV, SERPINA1B, IL1B, C2, THBS1, IL1A, SELP, NFKBIZ, IL6, F10, TLR13, SPHK1, SERPING1, FCGR1, STAT3, PLAUR, CCL11, ORM1, SERPINA3N, NUPR1, DARC, HBEGF, IGFBP4, ORM2	264	347	13588	5.3398	1.2753131883869173E-12	4.2510439612897244E-13	1.3100631690576847E-12
GOTERM_BP_FAT	GO:0006952~defense response	39	10.9244	1.2363130819514142E-14	CXCL1, IFIH1, CCL2, CXCL2, TLR2, TLR3, RSAD2, TLR7, CCL7, CXCL10, CALCA, MYD88, MEFV, SERPINA1B, BCL3, IL1B, C2, THBS1, MX1, MX2, DHX58, IL1A, SELP, NFKBIZ, IL6, TLR13, SPHK1, SERPING1, FCGR1, STAT3, DDX58, CCL11, ORM1, SERPINA3N, NUPR1, IFNB1, DARC, IGFBP4, ORM2	264	448	13588	4.48062	2.022282341584969E-11	5.055733609538038E-12	2.0694557179012918E-11
GOTERM_BP_FAT	GO:0009615~response to virus	14	3.92157	2.0527983037140927E-9	IFIH1, TLR3, RSAD2, TLR7, DDX58, MYD88, IFNB1, IFI27L2A, IRF7, OAS1B, OAS1A, EIF2AK2, MX1, MX2	264	76	13588	9.48126	3.3686362819196347E-6	6.737281642577031E-7	3.447856722349485E-6
GOTERM_BP_FAT	GO:0002526~acute inflammatory response	12	3.36134	4.241966485706688E-7	ORM1, IL6, SERPINA3N, NUPR1, SERPINA1B, IL1B, SERPING1, C2, FCGR1, ORM2, STAT3, IL1A	264	81	13588	7.62514	6.958646218078179E-4	1.1601107818959289E-4	7.124735117658432E-4
GOTERM_BP_FAT	GO:0045087~innate immune response	13	3.64146	1.0437598382670545E-6	IFIH1, TLR13, TLR2, TLR3, SERPING1, FCGR1, TLR7, DDX58, MYD88, C2, MX1, MX2, DHX58	264	107	13588	6.25333	0.00171134	2.446573220022952E-4	0.00175307
GOTERM_BP_FAT	GO:0042330~taxis	13	3.64146	1.2750449010542935E-6	CCL2, S100A8, CXCL2, S100A9, CCL9, CXCR2, FPR2, CCL7, CXCL10, CCL11, CSF3R, IL1B, CYR61	264	109	13588	6.13859	0.00209016	2.615095524938216E-4	0.00214153
GOTERM_BP_FAT	GO:0006935~chemotaxis	13	3.64146	1.2750449010542935E-6	CCL2, S100A8, CXCL2, S100A9, CCL9, CXCR2, FPR2, CCL7, CXCL10, CCL11, CSF3R, IL1B, CYR61	264	109	13588	6.13859	0.00209016	2.615095524938216E-4	0.00214153
GOTERM_BP_FAT	GO:0006953~acute-phase response	8	2.2409	1.3070659702830087E-6	ORM1, IL6, SERPINA3N, SERPINA1B, IL1B, ORM2, STAT3, IL1A	264	30	13588	13.7253	0.0021426	2.3829345459436269E-4	0.00219531
GOTERM_BP_FAT	GO:0002252~immune effector process	12	3.36134	3.300206808782393E-5	MYD88, IRF7, BCL3, RSAD2, SERPING1, C2, FAS, PTX3, IL7R, TLR7, FCGR1, ERCC1	264	126	13588	4.90188	0.0527169	0.00540109	0.0554155
GOTERM_BP_FAT	GO:0002250~adaptive immune response	10	2.80112	3.449081766729084E-5	MYD88, IRF7, RELB, GADD45G, BCL3, SERPING1, C2, FAS, FCGR1, ERCC1	264	84	13588	6.12734	0.0550284	0.00513228	0.0579146
GOTERM_BP_FAT	GO:0002460~adaptive immune response based on somatic recombination of immune receptors built from immunoglobulin superfamily domains	10	2.80112	3.449081766729084E-5	MYD88, IRF7, RELB, GADD45G, BCL3, SERPING1, C2, FAS, FCGR1, ERCC1	264	84	13588	6.12734	0.0550284	0.00513228	0.0579146
GOTERM_BP_FAT	GO:0030335~positive regulation of cell migration	7	1.96078	6.97491527029534E-5	SELP, CSF1, TLR2, HBEGF, ARHGAP8, THBS1, CXCL10	264	37	13588	9.73751	0.108154	0.00949318	0.117085
GOTERM_BP_FAT	GO:0051272~positive regulation of cell motion	7	1.96078	1.2644199096156883E-4	SELP, CSF1, TLR2, HBEGF, ARHGAP8, THBS1, CXCL10	264	41	13588	8.78751	0.18739	0.0158352	0.212159
GOTERM_BP_FAT	GO:0010033~response to organic substance	24	6.72269	1.2884066507673844E-4	EGR1, SGK1, CYP1B1, EGR2, SELL, TLR2, NFKBIA, TLR3, BCL2L1, TIMP3, DDIT3, STAT3, FOS, SERPINA3N, MYD88, SERPINA3M, SERPINA1B, SERPINA1D, IL1B, FAS, AREG, EIF2AK2, PPP1R15A, CYR61	264	505	13588	2.44608	0.190583	0.0149895	0.216179
GOTERM_BP_FAT	GO:0001819~positive regulation of cytokine production	8	2.2409	1.8628505094163243E-4	DDX58, MYD88, TLR2, BCL3, IL1B, TLR3, TLR7, IL1A	264	62	13588	6.64125	0.263409	0.0201752	0.312422
GOTERM_BP_FAT	GO:0040017~positive regulation of locomotion	7	1.96078	1.891043023042557E-4	SELP, CSF1, TLR2, HBEGF, ARHGAP8, THBS1, CXCL10	264	44	13588	8.18836	0.266809	0.0192099	0.317144
GOTERM_BP_FAT	GO:0045073~regulation of chemokine biosynthetic process	4	1.12045	2.3687177191952083E-4	IL6, MYD88, IL1B, TLR3	264	7	13588	29.4113	0.322098	0.0226083	0.397104
GOTERM_BP_FAT	GO:0019724~B cell mediated immunity	8	2.2409	2.510317627290416E-4	MYD88, IRF7, BCL3, SERPING1, C2, FAS, FCGR1, ERCC1	264	65	13588	6.33473	0.337672	0.0226286	0.420795
GOTERM_BP_FAT	GO:0032755~positive regulation of interleukin-6 production	5	1.40056	3.3889815186072855E-4	MYD88, TLR2, IL1B, TLR3, TLR7	264	18	13588	14.2971	0.426631	0.0288507	0.567689
GOTERM_BP_FAT	GO:0032675~regulation of interleukin-6 production	6	1.68067	3.432702334547111E-4	MYD88, CEBPB, TLR2, IL1B, TLR3, TLR7	264	32	13588	9.65057	0.430732	0.0277771	0.574992
GOTERM_BP_FAT	GO:0001817~regulation of cytokine production	11	3.08123	3.710133117238041E-4	DDX58, IL6, MYD88, CEBPB, SPHK1, TLR2, BCL3, IL1B, TLR3, TLR7, IL1A	264	139	13588	4.07314	0.456076	0.028581	0.621327
GOTERM_BP_FAT	GO:0040007~growth	13	3.64146	3.813699380544526E-4	CSF1, BCL2L1, IL7R, TIMP3, PLAUR, CCL11, INHBA, LY6E, ADM, HBEGF, AREG, EMP3, ERCC1	264	193	13588	3.46687	0.465245	0.0280512	0.638619
GOTERM_BP_FAT	GO:0002449~lymphocyte mediated immunity	8	2.2409	6.582543415145913E-4	MYD88, IRF7, BCL3, SERPING1, C2, FAS, FCGR1, ERCC1	264	76	13588	5.41786	0.660592	0.045894	1.09987
GOTERM_BP_FAT	GO:0002684~positive regulation of immune system process	13	3.64146	6.832705599282759E-4	SELP, IL6, TLR2, NFKBIA, SERPING1, IL15, IL7R, FCGR1, CDKN1A, MYD88, HPX, C2, THBS1	264	206	13588	3.24809	0.674252	0.0456593	1.14144
GOTERM_BP_FAT	GO:0006915~apoptosis	21	5.88235	7.307831673362057E-4	IL6, SGK1, TNFRSF12A, PML, TRIB3, CXCR2, BCL2L1, BIRC3, DAXX, BIRC2, NIACR1, DDIT4, OSM, CSRNP1, GADD45G, SHISA5, ZC3H12A, FAS, TNFAIP3, EIF2AK2, PPP1R15A	264	465	13588	2.32444	0.698701	0.046853	1.22036
GOTERM_BP_FAT	GO:0012501~programmed cell death	21	5.88235	9.072581023450275E-4	IL6, SGK1, TNFRSF12A, PML, TRIB3, CXCR2, BCL2L1, BIRC3, DAXX, BIRC2, NIACR1, DDIT4, OSM, CSRNP1, GADD45G, SHISA5, ZC3H12A, FAS, TNFAIP3, EIF2AK2, PPP1R15A	264	473	13588	2.28512	0.774512	0.0556779	1.51295
GOTERM_BP_FAT	GO:0007610~behavior	19	5.32213	9.253012893928984E-4	EGR1, EGR2, CCL2, S100A8, CXCL2, S100A9, CCL9, CXCR2, ITGA3, FPR2, CCL7, STAT3, CXCL10, CCL11, CALCA, OSM, IL1B, CSF3R, CYR61	264	405	13588	2.41463	0.781096	0.0547103	1.54282
GOTERM_BP_FAT	GO:0048584~positive regulation of response to stimulus	12	3.36134	0.001003	MYD88, HPX, TLR2, FTSJD2, IL1B, TLR3, NFKBIA, SERPING1, C2, IL15, THBS1, FCGR1	264	186	13588	3.32063	0.807325	0.0571164	1.67135
GOTERM_BP_FAT	GO:0032642~regulation of chemokine production	4	1.12045	0.00105424	IL6, MYD88, IL1B, TLR3	264	11	13588	18.7163	0.82288	0.0579408	1.75603
GOTERM_BP_FAT	GO:0016064~immunoglobulin mediated immune response	7	1.96078	0.00134015	MYD88, IRF7, BCL3, SERPING1, C2, FCGR1, ERCC1	264	63	13588	5.71886	0.88927	0.0707293	2.22723
GOTERM_BP_FAT	GO:0042035~regulation of cytokine biosynthetic process	7	1.96078	0.00145523	IL6, MYD88, CEBPB, BCL3, IL1B, TLR3, TLR7	264	64	13588	5.6295	0.908349	0.0741928	2.41629
GOTERM_BP_FAT	GO:0040008~regulation of growth	14	3.92157	0.00146895	TNFRSF12A, SOCS3, CSF1, PML, TLR2, CISH, STAT3, OSM, MYD88, KRT17, OGFR, IGFBP4, SERTAD1, CYR61	264	256	13588	2.81475	0.910393	0.0726136	2.43881
GOTERM_BP_FAT	GO:0051789~response to protein stimulus	8	2.2409	0.00146997	EGR1, FOS, BCL2L1, FAS, EIF2AK2, PPP1R15A, DDIT3, CYR61	264	87	13588	4.73285	0.910542	0.0705397	2.44048
GOTERM_BP_FAT	GO:0002443~leukocyte mediated immunity	8	2.2409	0.0016777	MYD88, IRF7, BCL3, SERPING1, C2, FAS, FCGR1, ERCC1	264	89	13588	4.62649	0.936418	0.0778448	2.78082
GOTERM_BP_FAT	GO:0043900~regulation of multi-organism process	4	1.12045	0.00177568	DDX58, MYD88, TLR2, IL15	264	13	13588	15.8368	0.945876	0.0799507	2.94095
GOTERM_BP_FAT	GO:0042089~cytokine biosynthetic process	4	1.12045	0.00177568	IRF9, MYD88, IRF7, GADD45G	264	13	13588	15.8368	0.945876	0.0799507	2.94095
GOTERM_BP_FAT	GO:0043410~positive regulation of MAPKKK cascade	6	1.68067	0.00206543	OSM, IL6, MYD88, IL1B, TLR3, LPAR1	264	47	13588	6.5706	0.966388	0.0899415	3.41305
GOTERM_BP_FAT	GO:0008219~cell death	21	5.88235	0.00206635	IL6, SGK1, TNFRSF12A, PML, TRIB3, CXCR2, BCL2L1, BIRC3, DAXX, BIRC2, NIACR1, DDIT4, OSM, CSRNP1, GADD45G, SHISA5, ZC3H12A, FAS, TNFAIP3, EIF2AK2, PPP1R15A	264	507	13588	2.13188	0.966439	0.087658	3.41456
GOTERM_BP_FAT	GO:0032020~ISG15-protein conjugation	3	0.840336	0.00218244	USP18, UBA7, UBE2L6	264	4	13588	38.6023	0.972271	0.0900356	3.60309
GOTERM_BP_FAT	GO:0042771~DNA damage response, signal transduction by p53 class mediator resulting in induction of apoptosis	4	1.12045	0.00222782	NUPR1, PML, BCL3, IFI204	264	14	13588	14.7056	0.974266	0.0895754	3.67669
GOTERM_BP_FAT	GO:0042107~cytokine metabolic process	4	1.12045	0.00222782	IRF9, MYD88, IRF7, GADD45G	264	14	13588	14.7056	0.974266	0.0895754	3.67669
GOTERM_BP_FAT	GO:0007626~locomotory behavior	13	3.64146	0.00242933	CCL2, S100A8, CXCL2, S100A9, CCL9, CXCR2, FPR2, CCL7, CXCL10, CCL11, CSF3R, IL1B, CYR61	264	239	13588	2.79961	0.981526	0.0949675	4.00291
GOTERM_BP_FAT	GO:0042981~regulation of apoptosis	22	6.16246	0.00254689	IFIH1, IL6, CEBPB, SPHK1, PML, BCL2L1, BIRC3, BIRC2, NIACR1, FCGR1, DDIT3, TIMP1, GCH1, TSC22D3, CDKN1A, NUPR1, SHISA5, BCL3, FAS, ERCC1, ANGPTL4, IFI204	264	553	13588	2.04762	0.984774	0.0970316	4.19275
GOTERM_BP_FAT	GO:0016265~death	21	5.88235	0.00271766	IL6, SGK1, TNFRSF12A, PML, TRIB3, CXCR2, BCL2L1, BIRC3, DAXX, BIRC2, NIACR1, DDIT4, OSM, CSRNP1, GADD45G, SHISA5, ZC3H12A, FAS, TNFAIP3, EIF2AK2, PPP1R15A	264	519	13588	2.08259	0.988504	0.10087	4.46789
GOTERM_BP_FAT	GO:0043067~regulation of programmed cell death	22	6.16246	0.00294898	IFIH1, IL6, CEBPB, SPHK1, PML, BCL2L1, BIRC3, BIRC2, NIACR1, FCGR1, DDIT3, TIMP1, GCH1, TSC22D3, CDKN1A, NUPR1, SHISA5, BCL3, FAS, ERCC1, ANGPTL4, IFI204	264	560	13588	2.02202	0.992144	0.106588	4.83938
GOTERM_BP_FAT	GO:0009719~response to endogenous stimulus	11	3.08123	0.00312212	SGK1, SERPINA3N, SERPINA3M, EGR2, SERPINA1B, SERPINA1D, FAS, AREG, TIMP3, DDIT3, STAT3	264	184	13588	3.07699	0.994092	0.11008	5.11655
GOTERM_BP_FAT	GO:0010941~regulation of cell death	22	6.16246	0.00313409	IFIH1, IL6, CEBPB, SPHK1, PML, BCL2L1, BIRC3, BIRC2, NIACR1, FCGR1, DDIT3, TIMP1, GCH1, TSC22D3, CDKN1A, NUPR1, SHISA5, BCL3, FAS, ERCC1, ANGPTL4, IFI204	264	563	13588	2.01125	0.994207	0.108161	5.13567
GOTERM_BP_FAT	GO:0034097~response to cytokine stimulus	5	1.40056	0.00322022	SERPINA3N, SERPINA3M, SERPINA1B, SERPINA1D, BCL2L1	264	32	13588	8.04214	0.994973	0.10869	5.27325
GOTERM_BP_FAT	GO:0043068~positive regulation of programmed cell death	13	3.64146	0.00348675	CEBPB, PML, BCL2L1, FCGR1, NIACR1, DDIT3, GCH1, CDKN1A, NUPR1, SHISA5, BCL3, FAS, IFI204	264	250	13588	2.67642	0.996759	0.114809	5.69777
GOTERM_BP_FAT	GO:0030217~T cell differentiation	7	1.96078	0.00350124	EGR1, RELB, GADD45G, BCL3, IL15, FAS, IL7R	264	76	13588	4.74063	0.996835	0.112998	5.7208
GOTERM_BP_FAT	GO:0002294~CD4-positive, alpha-beta T cell differentiation during immune response	3	0.840336	0.00359096	RELB, GADD45G, BCL3	264	5	13588	30.8818	0.99727	0.113502	5.86327
GOTERM_BP_FAT	GO:0045080~positive regulation of chemokine biosynthetic process	3	0.840336	0.00359096	MYD88, IL1B, TLR3	264	5	13588	30.8818	0.99727	0.113502	5.86327
GOTERM_BP_FAT	GO:0032606~type I interferon production	3	0.840336	0.00359096	IRF9, MYD88, IRF7	264	5	13588	30.8818	0.99727	0.113502	5.86327
GOTERM_BP_FAT	GO:0045351~type I interferon biosynthetic process	3	0.840336	0.00359096	IRF9, MYD88, IRF7	264	5	13588	30.8818	0.99727	0.113502	5.86327
GOTERM_BP_FAT	GO:0042093~T-helper cell differentiation	3	0.840336	0.00359096	RELB, GADD45G, BCL3	264	5	13588	30.8818	0.99727	0.113502	5.86327
GOTERM_BP_FAT	GO:0002687~positive regulation of leukocyte migration	3	0.840336	0.00359096	SELP, TLR2, THBS1	264	5	13588	30.8818	0.99727	0.113502	5.86327
GOTERM_BP_FAT	GO:0010942~positive regulation of cell death	13	3.64146	0.00373801	CEBPB, PML, BCL2L1, FCGR1, NIACR1, DDIT3, GCH1, CDKN1A, NUPR1, SHISA5, BCL3, FAS, IFI204	264	252	13588	2.65518	0.997857	0.115658	6.09634
GOTERM_BP_FAT	GO:0042127~regulation of cell proliferation	21	5.88235	0.00405987	IL6, CCL2, IFITM3, CSF1, SPHK1, PML, NFKBIA, IL15, BCL2L1, SLFN1, CXCL10, SLFN2, CDKN1A, MYD88, ADM, NUPR1, PTGES, TBRG1, HBEGF, EIF2AK2, KLF4	264	538	13588	2.00904	0.998739	0.122693	6.60459
GOTERM_BP_FAT	GO:0051240~positive regulation of multicellular organismal process	10	2.80112	0.00447517	DDX58, MYD88, KRT17, CSF1, TLR2, BCL3, IL1B, TLR3, TLR7, IL1A	264	163	13588	3.15765	0.999364	0.131982	7.25656
GOTERM_BP_FAT	GO:0007050~cell cycle arrest	6	1.68067	0.0048221	CDKN1A, RASSF1, TBRG1, PML, DDIT3, SLFN1	264	57	13588	5.41786	0.999641	0.139003	7.79791
GOTERM_BP_FAT	GO:0009725~response to hormone stimulus	10	2.80112	0.00484486	SGK1, SERPINA3N, SERPINA3M, EGR2, SERPINA1B, SERPINA1D, FAS, AREG, TIMP3, STAT3	264	165	13588	3.11938	0.999654	0.137213	7.83332
GOTERM_BP_FAT	GO:0002292~T cell differentiation during immune response	3	0.840336	0.00531778	RELB, GADD45G, BCL3	264	6	13588	25.7348	0.999841	0.147077	8.56621
GOTERM_BP_FAT	GO:0002293~alpha-beta T cell differentiation during immune response	3	0.840336	0.00531778	RELB, GADD45G, BCL3	264	6	13588	25.7348	0.999841	0.147077	8.56621
GOTERM_BP_FAT	GO:0060444~branching involved in mammary gland duct morphogenesis	4	1.12045	0.00552192	CCL11, CSF1, PML, AREG	264	19	13588	10.8357	0.999887	0.14978	8.88088
GOTERM_BP_FAT	GO:0030330~DNA damage response, signal transduction by p53 class mediator	4	1.12045	0.00552192	NUPR1, PML, BCL3, IFI204	264	19	13588	10.8357	0.999887	0.14978	8.88088
GOTERM_BP_FAT	GO:0010740~positive regulation of protein kinase cascade	7	1.96078	0.00716759	OSM, IL6, MYD88, HPX, IL1B, TLR3, LPAR1	264	88	13588	4.09418	0.999993	0.187057	11.3806
GOTERM_BP_FAT	GO:0050994~regulation of lipid catabolic process	3	0.840336	0.00735014	IL1B, PNPLA2, NIACR1	264	7	13588	22.0584	0.999994	0.188383	11.6539
GOTERM_BP_FAT	GO:0002287~alpha-beta T cell activation during immune response	3	0.840336	0.00735014	RELB, GADD45G, BCL3	264	7	13588	22.0584	0.999994	0.188383	11.6539
GOTERM_BP_FAT	GO:0032647~regulation of interferon-alpha production	3	0.840336	0.00735014	DDX58, TLR3, TLR7	264	7	13588	22.0584	0.999994	0.188383	11.6539
GOTERM_BP_FAT	GO:0002224~toll-like receptor signaling pathway	3	0.840336	0.00735014	MYD88, TLR2, NFKBIA	264	7	13588	22.0584	0.999994	0.188383	11.6539
GOTERM_BP_FAT	GO:0048585~negative regulation of response to stimulus	6	1.68067	0.00839917	ZFP36, AIDA, SOCS3, IL1B, SERPING1, IL7R	264	65	13588	4.75105	0.999999	0.209111	13.209
GOTERM_BP_FAT	GO:0042108~positive regulation of cytokine biosynthetic process	5	1.40056	0.00862219	MYD88, BCL3, IL1B, TLR3, TLR7	264	42	13588	6.12734	0.999999	0.210882	13.5363
GOTERM_BP_FAT	GO:0030334~regulation of cell migration	7	1.96078	0.00885005	SELP, CSF1, TLR2, HBEGF, ARHGAP8, THBS1, CXCL10	264	92	13588	3.91617	1	0.212696	13.8695
GOTERM_BP_FAT	GO:0051094~positive regulation of developmental process	11	3.08123	0.00888933	CALCA, IL6, KRT17, TNFRSF12A, SOCS3, CSF1, IL1B, IL7R, JUNB, IL1A, IFI204	264	214	13588	2.64564	1	0.210482	13.9268
GOTERM_BP_FAT	GO:0043065~positive regulation of apoptosis	12	3.36134	0.00903079	CEBPB, NUPR1, SHISA5, PML, BCL3, BCL2L1, FAS, NIACR1, FCGR1, DDIT3, IFI204, GCH1	264	248	13588	2.49047	1	0.210456	14.1329
GOTERM_BP_FAT	GO:0043408~regulation of MAPKKK cascade	7	1.96078	0.00931135	OSM, IL6, MYD88, AIDA, IL1B, TLR3, LPAR1	264	93	13588	3.87406	1	0.213268	14.5403
GOTERM_BP_FAT	GO:0050900~leukocyte migration	5	1.40056	0.00936498	SELP, CXCL2, S100A9, IL1B, CSF3R	264	43	13588	5.98485	1	0.211438	14.6179
GOTERM_BP_FAT	GO:0008630~DNA damage response, signal transduction resulting in induction of apoptosis	4	1.12045	0.00953421	NUPR1, PML, BCL3, IFI204	264	23	13588	8.95125	1	0.211949	14.8626
GOTERM_BP_FAT	GO:0046631~alpha-beta T cell activation	4	1.12045	0.00953421	RELB, GADD45G, BCL3, IL15	264	23	13588	8.95125	1	0.211949	14.8626
GOTERM_BP_FAT	GO:0002685~regulation of leukocyte migration	3	0.840336	0.00967566	SELP, TLR2, THBS1	264	8	13588	19.3011	1	0.211904	15.0666
GOTERM_BP_FAT	GO:0042088~T-helper 1 type immune response	3	0.840336	0.00967566	RELB, GADD45G, BCL3	264	8	13588	19.3011	1	0.211904	15.0666
GOTERM_BP_FAT	GO:0043434~response to peptide hormone stimulus	7	1.96078	0.0102851	SGK1, SERPINA3N, SERPINA3M, EGR2, SERPINA1B, SERPINA1D, STAT3	264	95	13588	3.7925	1	0.2208	15.9401
GOTERM_BP_FAT	GO:0001763~morphogenesis of a branching structure	8	2.2409	0.0108295	CCL11, IL6, TIMELESS, ADM, SOCS3, CSF1, PML, AREG	264	125	13588	3.29406	1	0.228145	16.7134
GOTERM_BP_FAT	GO:0045765~regulation of angiogenesis	5	1.40056	0.0109727	COL4A2, PML, IL1B, THBS1, IL1A	264	45	13588	5.71886	1	0.227909	16.9157
GOTERM_BP_FAT	GO:0042325~regulation of phosphorylation	13	3.64146	0.0109923	IL6, SOCS3, CSF1, SPHK1, PKIG, TRIB3, LPAR1, CISH, OSM, CDKN1A, HPX, GADD45G, IL1B	264	290	13588	2.30726	1	0.225445	16.9433
GOTERM_BP_FAT	GO:0031328~positive regulation of cellular biosynthetic process	20	5.60224	0.0111723	EGR1, IL6, CEBPB, EGR2, TLR2, TLR3, TLR7, DDIT3, STAT3, OSM, FOS, INHBA, MYD88, KRT17, CSRNP1, IL1B, BCL3, PTX3, KLF4, SERTAD1	264	552	13588	1.86484	1	0.22591	17.1969
GOTERM_BP_FAT	GO:0045088~regulation of innate immune response	5	1.40056	0.0118391	MYD88, HPX, TLR2, NFKBIA, SERPING1	264	46	13588	5.59453	1	0.234882	18.1298
GOTERM_BP_FAT	GO:0009891~positive regulation of biosynthetic process	20	5.60224	0.0121297	EGR1, IL6, CEBPB, EGR2, TLR2, TLR3, TLR7, DDIT3, STAT3, OSM, FOS, INHBA, MYD88, KRT17, CSRNP1, IL1B, BCL3, PTX3, KLF4, SERTAD1	264	557	13588	1.8481	1	0.2371	18.5332
GOTERM_BP_FAT	GO:0033554~cellular response to stress	16	4.48179	0.0123274	SGK1, PML, TREX1, DDIT3, CDKN1A, MYD88, TIMELESS, NUPR1, FTSJD2, BCL3, EIF2AK2, ERRFI1, PPP1R15A, ERCC1, IFI204, ANGPTL4	264	404	13588	2.0384	1	0.237688	18.8066
GOTERM_BP_FAT	GO:0048589~developmental growth	7	1.96078	0.0130322	CCL11, ADM, CSF1, HBEGF, AREG, TIMP3, PLAUR	264	100	13588	3.60288	1	0.246662	19.7742
GOTERM_BP_FAT	GO:0060603~mammary gland duct morphogenesis	4	1.12045	0.0134147	CCL11, CSF1, PML, AREG	264	26	13588	7.91841	1	0.250106	20.2948
GOTERM_BP_FAT	GO:0044092~negative regulation of molecular function	8	2.2409	0.0142987	CDKN1A, GADD45G, PKIG, IL1B, NFKBIA, TRIB3, DDIT3, ANGPTL4	264	132	13588	3.11938	1	0.261397	21.486
GOTERM_BP_FAT	GO:0019220~regulation of phosphate metabolic process	13	3.64146	0.0144373	IL6, SOCS3, CSF1, SPHK1, PKIG, TRIB3, LPAR1, CISH, OSM, CDKN1A, HPX, GADD45G, IL1B	264	301	13588	2.22294	1	0.260721	21.6712
GOTERM_BP_FAT	GO:0051174~regulation of phosphorus metabolic process	13	3.64146	0.0144373	IL6, SOCS3, CSF1, SPHK1, PKIG, TRIB3, LPAR1, CISH, OSM, CDKN1A, HPX, GADD45G, IL1B	264	301	13588	2.22294	1	0.260721	21.6712
GOTERM_BP_FAT	GO:0060326~cell chemotaxis	4	1.12045	0.0148796	CXCL2, S100A9, IL1B, CSF3R	264	27	13588	7.62514	1	0.264725	22.2595
GOTERM_BP_FAT	GO:0030595~leukocyte chemotaxis	4	1.12045	0.0148796	CXCL2, S100A9, IL1B, CSF3R	264	27	13588	7.62514	1	0.264725	22.2595
GOTERM_BP_FAT	GO:0032680~regulation of tumor necrosis factor production	4	1.12045	0.0148796	MYD88, TLR2, BCL3, TLR3	264	27	13588	7.62514	1	0.264725	22.2595
GOTERM_BP_FAT	GO:0032101~regulation of response to external stimulus	7	1.96078	0.0149072	CALCA, ZFP36, SELP, SBNO2, SERPING1, THBS1, FCGR1	264	103	13588	3.49794	1	0.262347	22.2961
GOTERM_BP_FAT	GO:0043367~CD4-positive, alpha beta T cell differentiation	3	0.840336	0.0151584	RELB, GADD45G, BCL3	264	10	13588	15.4409	1	0.263375	22.6283
GOTERM_BP_FAT	GO:0002221~pattern recognition receptor signaling pathway	3	0.840336	0.0151584	MYD88, TLR2, NFKBIA	264	10	13588	15.4409	1	0.263375	22.6283
GOTERM_BP_FAT	GO:0012502~induction of programmed cell death	9	2.52101	0.0160565	CEBPB, NUPR1, SHISA5, PML, BCL3, FAS, FCGR1, IFI204, GCH1	264	167	13588	2.77382	1	0.273873	23.8047
GOTERM_BP_FAT	GO:0006917~induction of apoptosis	9	2.52101	0.0160565	CEBPB, NUPR1, SHISA5, PML, BCL3, FAS, FCGR1, IFI204, GCH1	264	167	13588	2.77382	1	0.273873	23.8047
GOTERM_BP_FAT	GO:0050778~positive regulation of immune response	8	2.2409	0.0166045	MYD88, HPX, TLR2, NFKBIA, SERPING1, C2, IL15, FCGR1	264	136	13588	3.02763	1	0.278992	24.5145
GOTERM_BP_FAT	GO:0006469~negative regulation of protein kinase activity	5	1.40056	0.0168256	CDKN1A, GADD45G, PKIG, IL1B, TRIB3	264	51	13588	5.04605	1	0.279346	24.7989
GOTERM_BP_FAT	GO:0033673~negative regulation of kinase activity	5	1.40056	0.0168256	CDKN1A, GADD45G, PKIG, IL1B, TRIB3	264	51	13588	5.04605	1	0.279346	24.7989
GOTERM_BP_FAT	GO:0051270~regulation of cell motion	7	1.96078	0.0176881	SELP, CSF1, TLR2, HBEGF, ARHGAP8, THBS1, CXCL10	264	107	13588	3.36718	1	0.288611	25.8994
GOTERM_BP_FAT	GO:0009636~response to toxin	4	1.12045	0.0180705	NUPR1, MT2, MT1, FAS	264	29	13588	7.09927	1	0.291046	26.3824
GOTERM_BP_FAT	GO:0032494~response to peptidoglycan	3	0.840336	0.0182927	MYD88, TLR2, NFKBIA	264	11	13588	14.0372	1	0.291267	26.6617
GOTERM_BP_FAT	GO:0009967~positive regulation of signal transduction	9	2.52101	0.0188373	OSM, IL6, MYD88, HPX, CSF1, IL1B, TLR3, LPAR1, THBS1	264	172	13588	2.69318	1	0.295761	27.342
GOTERM_BP_FAT	GO:0051348~negative regulation of transferase activity	5	1.40056	0.0191368	CDKN1A, GADD45G, PKIG, IL1B, TRIB3	264	53	13588	4.85563	1	0.296938	27.7136
GOTERM_BP_FAT	GO:0040012~regulation of locomotion	7	1.96078	0.0199942	SELP, CSF1, TLR2, HBEGF, ARHGAP8, THBS1, CXCL10	264	110	13588	3.27534	1	0.305253	28.7676
GOTERM_BP_FAT	GO:0002521~leukocyte differentiation	8	2.2409	0.0205392	EGR1, RELB, GADD45G, CD300LF, BCL3, IL15, FAS, IL7R	264	142	13588	2.8997	1	0.309384	29.43
GOTERM_BP_FAT	GO:0010604~positive regulation of macromolecule metabolic process	21	5.88235	0.0215557	EGR1, IL6, CEBPB, EGR2, PML, TLR3, TLR7, DDIT3, STAT3, OSM, FOS, INHBA, MYD88, KRT17, HPX, CSRNP1, FTSJD2, IL1B, BCL3, SERTAD1, KLF4	264	633	13588	1.70753	1	0.319217	30.6501
GOTERM_BP_FAT	GO:0002263~cell activation during immune response	4	1.12045	0.0216119	SBNO2, RELB, GADD45G, BCL3	264	31	13588	6.64125	1	0.317113	30.7171
GOTERM_BP_FAT	GO:0002366~leukocyte activation during immune response	4	1.12045	0.0216119	SBNO2, RELB, GADD45G, BCL3	264	31	13588	6.64125	1	0.317113	30.7171
GOTERM_BP_FAT	GO:0002758~innate immune response-activating signal transduction	3	0.840336	0.0216741	MYD88, TLR2, NFKBIA	264	12	13588	12.8674	1	0.315118	30.791
GOTERM_BP_FAT	GO:0019221~cytokine-mediated signaling pathway	5	1.40056	0.0229558	IL6, MYD88, CCL2, IL1B, STAT3	264	56	13588	4.59551	1	0.327649	32.2982
GOTERM_BP_FAT	GO:0030098~lymphocyte differentiation	7	1.96078	0.0233758	EGR1, RELB, GADD45G, BCL3, IL15, FAS, IL7R	264	114	13588	3.16042	1	0.329784	32.7853
GOTERM_BP_FAT	GO:0009408~response to heat	4	1.12045	0.0235145	OSM, CALCA, HSPB6, HSPB8	264	32	13588	6.43371	1	0.328641	32.9455
GOTERM_BP_FAT	GO:0050727~regulation of inflammatory response	5	1.40056	0.0243244	CALCA, ZFP36, SBNO2, SERPING1, FCGR1	264	57	13588	4.51489	1	0.335141	33.8735
GOTERM_BP_FAT	GO:0030097~hemopoiesis	11	3.08123	0.0245281	EGR1, RELB, GADD45G, PML, CD300LF, BCL3, IL15, FAS, IL7R, ERCC1, TIMP1	264	251	13588	2.25564	1	0.334705	34.105
GOTERM_BP_FAT	GO:0042110~T cell activation	7	1.96078	0.0252023	EGR1, RELB, GADD45G, BCL3, IL15, FAS, IL7R	264	116	13588	3.10593	1	0.339477	34.8658
GOTERM_BP_FAT	GO:0060443~mammary gland morphogenesis	4	1.12045	0.0255051	CCL11, CSF1, PML, AREG	264	33	13588	6.23875	1	0.340092	35.2047
GOTERM_BP_FAT	GO:0030879~mammary gland development	6	1.68067	0.025606	CCL11, XDH, CEBPB, CSF1, PML, AREG	264	86	13588	3.59091	1	0.338517	35.3174
GOTERM_BP_FAT	GO:0001890~placenta development	6	1.68067	0.0267536	CEBPB, ADM, SOCS3, BIRC2, JUNB, CYR61	264	87	13588	3.54963	1	0.348117	36.5851
GOTERM_BP_FAT	GO:0051090~regulation of transcription factor activity	5	1.40056	0.027207	MYD88, TLR2, TLR3, NFKBIA, DDIT3	264	59	13588	4.36184	1	0.350205	37.0795
GOTERM_BP_FAT	GO:0045807~positive regulation of endocytosis	4	1.12045	0.0275833	SIRPB1A, PTX3, CD63, FCGR1	264	34	13588	6.05526	1	0.351453	37.487
GOTERM_BP_FAT	GO:0002697~regulation of immune effector process	6	1.68067	0.0279335	DDX58, HPX, SERPING1, IL15, IL7R, FCGR1	264	88	13588	3.5093	1	0.35241	37.864
GOTERM_BP_FAT	GO:0010557~positive regulation of macromolecule biosynthetic process	18	5.04202	0.0282674	EGR1, IL6, CEBPB, EGR2, TLR3, TLR7, DDIT3, STAT3, OSM, FOS, INHBA, MYD88, KRT17, CSRNP1, IL1B, BCL3, SERTAD1, KLF4	264	530	13588	1.74803	1	0.353185	38.2215
GOTERM_BP_FAT	GO:0045859~regulation of protein kinase activity	9	2.52101	0.0284288	CDKN1A, CSF1, GADD45G, SPHK1, PKIG, IL1B, TRIB3, LPAR1, CISH	264	186	13588	2.49047	1	0.352217	38.3937
GOTERM_BP_FAT	GO:0002286~T cell activation during immune response	3	0.840336	0.0291361	RELB, GADD45G, BCL3	264	14	13588	11.0292	1	0.356681	39.1426
GOTERM_BP_FAT	GO:0002218~activation of innate immune response	3	0.840336	0.0291361	MYD88, TLR2, NFKBIA	264	14	13588	11.0292	1	0.356681	39.1426
GOTERM_BP_FAT	GO:0032648~regulation of interferon-beta production	3	0.840336	0.0291361	DDX58, TLR3, TLR7	264	14	13588	11.0292	1	0.356681	39.1426
GOTERM_BP_FAT	GO:0060711~labyrinthine layer development	4	1.12045	0.0297492	ADM, SOCS3, JUNB, CYR61	264	35	13588	5.88225	1	0.360123	39.7849
GOTERM_BP_FAT	GO:0008629~induction of apoptosis by intracellular signals	4	1.12045	0.0297492	NUPR1, PML, BCL3, IFI204	264	35	13588	5.88225	1	0.360123	39.7849
GOTERM_BP_FAT	GO:0001892~embryonic placenta development	5	1.40056	0.0302854	CEBPB, ADM, SOCS3, JUNB, CYR61	264	61	13588	4.21883	1	0.36275	40.3414
GOTERM_BP_FAT	GO:0051098~regulation of binding	6	1.68067	0.0303912	MYD88, AIDA, TLR2, TLR3, NFKBIA, DDIT3	264	90	13588	3.43131	1	0.361216	40.4506
GOTERM_BP_FAT	GO:0008285~negative regulation of cell proliferation	10	2.80112	0.0304873	CDKN1A, NUPR1, PTGES, IFITM3, TBRG1, PML, EIF2AK2, KLF4, SLFN1, SLFN2	264	224	13588	2.29775	1	0.359615	40.5497
GOTERM_BP_FAT	GO:0010647~positive regulation of cell communication	9	2.52101	0.0308555	OSM, IL6, MYD88, HPX, CSF1, IL1B, TLR3, LPAR1, THBS1	264	189	13588	2.45094	1	0.360604	40.9278
GOTERM_BP_FAT	GO:0010627~regulation of protein kinase cascade	8	2.2409	0.0311993	OSM, IL6, MYD88, AIDA, HPX, IL1B, TLR3, LPAR1	264	155	13588	2.6565	1	0.361347	41.2788
GOTERM_BP_FAT	GO:0046883~regulation of hormone secretion	4	1.12045	0.0320022	OSM, IL6, IL1B, NIACR1	264	36	13588	5.71886	1	0.366307	42.0908
GOTERM_BP_FAT	GO:0001558~regulation of cell growth	6	1.68067	0.0329809	KRT17, TNFRSF12A, PML, SERTAD1, IGFBP4, CYR61	264	92	13588	3.35672	1	0.372738	43.0663
GOTERM_BP_FAT	GO:0032479~regulation of type I interferon production	3	0.840336	0.0331962	DDX58, TLR3, TLR7	264	15	13588	10.2939	1	0.372206	43.2789
GOTERM_BP_FAT	GO:0032760~positive regulation of tumor necrosis factor production	3	0.840336	0.0331962	MYD88, TLR2, TLR3	264	15	13588	10.2939	1	0.372206	43.2789
GOTERM_BP_FAT	GO:0043549~regulation of kinase activity	9	2.52101	0.0334212	CDKN1A, CSF1, GADD45G, SPHK1, PKIG, IL1B, TRIB3, LPAR1, CISH	264	192	13588	2.41264	1	0.371769	43.5002
GOTERM_BP_FAT	GO:0001701~in utero embryonic development	11	3.08123	0.0352729	CEBPB, ADM, LY6E, SERPINA1B, SOCS3, HBEGF, DLL1, KEAP1, BCL2L1, JUNB, CYR61	264	267	13588	2.12047	1	0.38554	45.291
GOTERM_BP_FAT	GO:0046330~positive regulation of JNK cascade	3	0.840336	0.0374627	MYD88, IL1B, TLR3	264	16	13588	9.65057	1	0.401653	47.3397
GOTERM_BP_FAT	GO:0060560~developmental growth involved in morphogenesis	3	0.840336	0.0374627	CCL11, CSF1, AREG	264	16	13588	9.65057	1	0.401653	47.3397
GOTERM_BP_FAT	GO:0070304~positive regulation of stress-activated protein kinase signaling pathway	3	0.840336	0.0374627	MYD88, IL1B, TLR3	264	16	13588	9.65057	1	0.401653	47.3397
GOTERM_BP_FAT	GO:0002755~MyD88-dependent toll-like receptor signaling pathway	2	0.560224	0.0383374	MYD88, TLR2	264	2	13588	51.4697	1	0.406394	48.1377
GOTERM_BP_FAT	GO:0048525~negative regulation of viral reproduction	2	0.560224	0.0383374	OAS1B, OAS1A	264	2	13588	51.4697	1	0.406394	48.1377
GOTERM_BP_FAT	GO:0060763~mammary duct terminal end bud growth	2	0.560224	0.0383374	CCL11, CSF1	264	2	13588	51.4697	1	0.406394	48.1377
GOTERM_BP_FAT	GO:0045063~T-helper 1 cell differentiation	2	0.560224	0.0383374	RELB, GADD45G	264	2	13588	51.4697	1	0.406394	48.1377
GOTERM_BP_FAT	GO:0007263~nitric oxide mediated signal transduction	2	0.560224	0.0383374	MT2, MT1	264	2	13588	51.4697	1	0.406394	48.1377
GOTERM_BP_FAT	GO:0070163~regulation of adiponectin secretion	2	0.560224	0.0383374	IL1B, NIACR1	264	2	13588	51.4697	1	0.406394	48.1377
GOTERM_BP_FAT	GO:0051338~regulation of transferase activity	9	2.52101	0.0400295	CDKN1A, CSF1, GADD45G, SPHK1, PKIG, IL1B, TRIB3, LPAR1, CISH	264	199	13588	2.32778	1	0.417625	49.6493
GOTERM_BP_FAT	GO:0048511~rhythmic process	6	1.68067	0.0415567	EGR2, CCRN4L, TIMELESS, PER2, PER1, BCL2L1	264	98	13588	3.15121	1	0.427198	50.9779
GOTERM_BP_FAT	GO:0034620~cellular response to unfolded protein	3	0.840336	0.0419261	EIF2AK2, PPP1R15A, DDIT3	264	17	13588	9.08289	1	0.427541	51.2943
GOTERM_BP_FAT	GO:0030593~neutrophil chemotaxis	3	0.840336	0.0419261	CXCL2, IL1B, CSF3R	264	17	13588	9.08289	1	0.427541	51.2943
GOTERM_BP_FAT	GO:0060713~labyrinthine layer morphogenesis	3	0.840336	0.0419261	ADM, SOCS3, CYR61	264	17	13588	9.08289	1	0.427541	51.2943
GOTERM_BP_FAT	GO:0030968~endoplasmic reticulum unfolded protein response	3	0.840336	0.0419261	EIF2AK2, PPP1R15A, DDIT3	264	17	13588	9.08289	1	0.427541	51.2943
GOTERM_BP_FAT	GO:0046888~negative regulation of hormone secretion	3	0.840336	0.0419261	OSM, IL6, IL1B	264	17	13588	9.08289	1	0.427541	51.2943
GOTERM_BP_FAT	GO:0009620~response to fungus	3	0.840336	0.0419261	MYD88, TLR2, PTX3	264	17	13588	9.08289	1	0.427541	51.2943
GOTERM_BP_FAT	GO:0043066~negative regulation of apoptosis	10	2.80112	0.043181	CDKN1A, TSC22D3, CEBPB, SPHK1, BCL3, BCL2L1, FAS, ERCC1, TIMP1, ANGPTL4	264	239	13588	2.15354	1	0.434677	52.3548
GOTERM_BP_FAT	GO:0016477~cell migration	10	2.80112	0.0441782	PVR, SELP, PLXNA2, TNFRSF12A, CXCL2, S100A9, IL1B, CSF3R, HBEGF, ITGA3	264	240	13588	2.14457	1	0.439693	53.1819
GOTERM_BP_FAT	GO:0043086~negative regulation of catalytic activity	6	1.68067	0.0463051	CDKN1A, GADD45G, PKIG, IL1B, TRIB3, ANGPTL4	264	101	13588	3.05761	1	0.452897	54.9013
GOTERM_BP_FAT	GO:0050867~positive regulation of cell activation	6	1.68067	0.0463051	SELP, CDKN1A, IL6, MYD88, IL15, IL7R	264	101	13588	3.05761	1	0.452897	54.9013
GOTERM_BP_FAT	GO:0060674~placenta blood vessel development	3	0.840336	0.0465772	SOCS3, JUNB, CYR61	264	18	13588	8.57828	1	0.452329	55.117
GOTERM_BP_FAT	GO:0045682~regulation of epidermis development	3	0.840336	0.0465772	INHBA, KRT17, KEAP1	264	18	13588	8.57828	1	0.452329	55.117
GOTERM_BP_FAT	GO:0001659~temperature homeostasis	3	0.840336	0.0465772	IL1B, STAT3, IL1A	264	18	13588	8.57828	1	0.452329	55.117
GOTERM_BP_FAT	GO:0048534~hemopoietic or lymphoid organ development	11	3.08123	0.0471199	EGR1, RELB, GADD45G, PML, CD300LF, BCL3, IL15, FAS, IL7R, ERCC1, TIMP1	264	281	13588	2.01483	1	0.453716	55.5442
GOTERM_BP_FAT	GO:0043069~negative regulation of programmed cell death	10	2.80112	0.0481572	CDKN1A, TSC22D3, CEBPB, SPHK1, BCL3, BCL2L1, FAS, ERCC1, TIMP1, ANGPTL4	264	244	13588	2.10941	1	0.458589	56.35
GOTERM_BP_FAT	GO:0048871~multicellular organismal homeostasis	5	1.40056	0.0486578	XDH, CSF1, IL1B, STAT3, IL1A	264	71	13588	3.62463	1	0.459605	56.734
GOTERM_BP_FAT	GO:0060548~negative regulation of cell death	10	2.80112	0.0491812	CDKN1A, TSC22D3, CEBPB, SPHK1, BCL3, BCL2L1, FAS, ERCC1, TIMP1, ANGPTL4	264	245	13588	2.1008	1	0.460764	57.1321
GOTERM_BP_FAT	GO:0008284~positive regulation of cell proliferation	11	3.08123	0.0498932	CDKN1A, IL6, MYD88, CCL2, ADM, CSF1, SPHK1, HBEGF, BCL2L1, IL15, CXCL10	264	284	13588	1.99354	1	0.463201	57.6681
GOTERM_BP_FAT	GO:0001816~cytokine production	4	1.12045	0.050168	IRF9, MYD88, IRF7, GADD45G	264	43	13588	4.78788	1	0.462619	57.8733
GOTERM_BP_FAT	GO:0045785~positive regulation of cell adhesion	4	1.12045	0.050168	CALCA, CSF1, THBS1, CYR61	264	43	13588	4.78788	1	0.462619	57.8733
GOTERM_BP_FAT	GO:0001775~cell activation	10	2.80112	0.050283	EGR1, SBNO2, RELB, GADD45G, BCL3, IL15, FAS, IL7R, ERCC1, TIMP1	264	246	13588	2.09226	1	0.46096	57.9588
GOTERM_BP_FAT	GO:0051173~positive regulation of nitrogen compound metabolic process	17	4.7619	0.050309	EGR1, IL6, CEBPB, EGR2, TLR2, STAT3, DDIT3, OSM, FOS, INHBA, MYD88, CSRNP1, FTSJD2, BCL3, PTX3, SERTAD1, KLF4	264	526	13588	1.66347	1	0.458716	57.9781
GOTERM_BP_FAT	GO:0007242~intracellular signaling cascade	26	7.28291	0.0513011	PML, ASB13, LPAR1, DAXX, SIRPB1A, CALCA, MYD88, RASL10B, MT2, MT1, BCL3, RHOC, CDC42EP4, ERRFI1, ZFP36, SPSB1, SOCS3, CISH, STAT3, OSM, RND3, ADAP2, NUPR1, RASSF1, GADD45G, IFI204	264	915	13588	1.46253	1	0.462989	58.7094
GOTERM_BP_FAT	GO:0046632~alpha-beta T cell differentiation	3	0.840336	0.0514073	RELB, GADD45G, BCL3	264	19	13588	8.12679	1	0.461306	58.787
GOTERM_BP_FAT	GO:0048265~response to pain	3	0.840336	0.0514073	OSM, CALCA, GCH1	264	19	13588	8.12679	1	0.461306	58.787
GOTERM_BP_FAT	GO:0002285~lymphocyte activation during immune response	3	0.840336	0.0514073	RELB, GADD45G, BCL3	264	19	13588	8.12679	1	0.461306	58.787
GOTERM_BP_FAT	GO:0006541~glutamine metabolic process	3	0.840336	0.0514073	CTPS, GFPT2, ASNS	264	19	13588	8.12679	1	0.461306	58.787
GOTERM_BP_FAT	GO:0006357~regulation of transcription from RNA polymerase II promoter	19	5.32213	0.0540336	EGR1, IL6, CEBPB, EGR2, PKIG, ANKRD1, STAT3, OSM, SAP30, FOS, INHBA, MYD88, TIMELESS, CSRNP1, PER2, BCL3, PER1, KLF4, IFI204	264	616	13588	1.58754	1	0.476117	60.6621
GOTERM_BP_FAT	GO:0051101~regulation of DNA binding	5	1.40056	0.0551405	MYD88, TLR2, TLR3, NFKBIA, DDIT3	264	74	13588	3.47768	1	0.480799	61.4281
GOTERM_BP_FAT	GO:0009628~response to abiotic stimulus	10	2.80112	0.0557888	OSM, CALCA, CDKN1A, TSC22D3, HSPB6, HSPB8, PML, FTSJD2, BCL2L1, ERCC1	264	251	13588	2.05059	1	0.482506	61.8702
GOTERM_BP_FAT	GO:0046328~regulation of JNK cascade	4	1.12045	0.0561051	MYD88, AIDA, IL1B, TLR3	264	45	13588	4.57508	1	0.482115	62.0842
GOTERM_BP_FAT	GO:0010273~detoxification of copper ion	2	0.560224	0.0569534	MT2, MT1	264	3	13588	34.3131	1	0.485026	62.6525
GOTERM_BP_FAT	GO:0002238~response to molecule of fungal origin	2	0.560224	0.0569534	MYD88, TLR2	264	3	13588	34.3131	1	0.485026	62.6525
GOTERM_BP_FAT	GO:0050996~positive regulation of lipid catabolic process	2	0.560224	0.0569534	IL1B, PNPLA2	264	3	13588	34.3131	1	0.485026	62.6525
GOTERM_BP_FAT	GO:0080135~regulation of cellular response to stress	5	1.40056	0.0574001	MYD88, AIDA, FTSJD2, IL1B, TLR3	264	75	13588	3.43131	1	0.485427	62.9485
GOTERM_BP_FAT	GO:0008361~regulation of cell size	6	1.68067	0.0585928	KRT17, TNFRSF12A, PML, IL7R, EMP3, SERTAD1	264	108	13588	2.85943	1	0.49035	63.7281
GOTERM_BP_FAT	GO:0070302~regulation of stress-activated protein kinase signaling pathway	4	1.12045	0.0591935	MYD88, AIDA, IL1B, TLR3	264	46	13588	4.47563	1	0.491635	64.1149
GOTERM_BP_FAT	GO:0042592~homeostatic process	18	5.04202	0.0610077	XDH, IL6, SGK1, EGR2, CCL2, CSF1, IL7R, DDIT3, STAT3, TIMP1, CALCA, MT2, MT1, IL1B, FAS, QSOX1, CUTC, IL1A	264	584	13588	1.58639	1	0.500063	65.2596
GOTERM_BP_FAT	GO:0002520~immune system development	11	3.08123	0.0612562	EGR1, RELB, GADD45G, PML, CD300LF, BCL3, IL15, FAS, IL7R, ERCC1, TIMP1	264	295	13588	1.91921	1	0.499199	65.4137
GOTERM_BP_FAT	GO:0010553~negative regulation of specific transcription from RNA polymerase II promoter	3	0.840336	0.0615698	TIMELESS, PER2, PER1	264	21	13588	7.35281	1	0.498724	65.6073
GOTERM_BP_FAT	GO:0045321~leukocyte activation	9	2.52101	0.0631063	EGR1, SBNO2, RELB, GADD45G, BCL3, IL15, FAS, IL7R, ERCC1	264	219	13588	2.11519	1	0.505271	66.5409
GOTERM_BP_FAT	GO:0060562~epithelial tube morphogenesis	6	1.68067	0.0643773	CCL11, TIMELESS, ADM, CSF1, PML, AREG	264	111	13588	2.78215	1	0.510175	67.2952
GOTERM_BP_FAT	GO:0042060~wound healing	6	1.68067	0.0663744	F10, F13A1, HBEGF, SERPING1, TIMP3, PLAUR	264	112	13588	2.75731	1	0.518977	68.4481
GOTERM_BP_FAT	GO:0016525~negative regulation of angiogenesis	3	0.840336	0.0668859	COL4A2, PML, THBS1	264	22	13588	7.0186	1	0.519497	68.7372
GOTERM_BP_FAT	GO:0002237~response to molecule of bacterial origin	4	1.12045	0.0689241	MYD88, TLR2, IL1B, NFKBIA	264	49	13588	4.20161	1	0.528212	69.8646
GOTERM_BP_FAT	GO:0050766~positive regulation of phagocytosis	3	0.840336	0.0723479	SIRPB1A, PTX3, FCGR1	264	23	13588	6.71344	1	0.543856	71.6728
GOTERM_BP_FAT	GO:0032582~negative regulation of gene-specific transcription	3	0.840336	0.0723479	TIMELESS, PER2, PER1	264	23	13588	6.71344	1	0.543856	71.6728
GOTERM_BP_FAT	GO:0010575~positive regulation vascular endothelial growth factor production	2	0.560224	0.0752104	IL1B, IL1A	264	4	13588	25.7348	1	0.556065	73.1057
GOTERM_BP_FAT	GO:0045354~regulation of interferon-alpha biosynthetic process	2	0.560224	0.0752104	TLR3, TLR7	264	4	13588	25.7348	1	0.556065	73.1057
GOTERM_BP_FAT	GO:0001660~fever	2	0.560224	0.0752104	IL1B, IL1A	264	4	13588	25.7348	1	0.556065	73.1057
GOTERM_BP_FAT	GO:0050691~regulation of defense response to virus by host	2	0.560224	0.0752104	DDX58, IL15	264	4	13588	25.7348	1	0.556065	73.1057
GOTERM_BP_FAT	GO:0045356~positive regulation of interferon-alpha biosynthetic process	2	0.560224	0.0752104	TLR3, TLR7	264	4	13588	25.7348	1	0.556065	73.1057
GOTERM_BP_FAT	GO:0010574~regulation of vascular endothelial growth factor production	2	0.560224	0.0752104	IL1B, IL1A	264	4	13588	25.7348	1	0.556065	73.1057
GOTERM_BP_FAT	GO:0042832~defense response to protozoan	2	0.560224	0.0752104	IL6, BCL3	264	4	13588	25.7348	1	0.556065	73.1057
GOTERM_BP_FAT	GO:0045637~regulation of myeloid cell differentiation	4	1.12045	0.0757873	ZFP36, CSF1, NFKBIA, FAS	264	51	13588	4.03684	1	0.556656	73.386
GOTERM_BP_FAT	GO:0009266~response to temperature stimulus	4	1.12045	0.0757873	OSM, CALCA, HSPB6, HSPB8	264	51	13588	4.03684	1	0.556656	73.386
GOTERM_BP_FAT	GO:0045834~positive regulation of lipid metabolic process	3	0.840336	0.0779484	IL1B, PNPLA2, ANGPTL4	264	24	13588	6.43371	1	0.564968	74.4122
GOTERM_BP_FAT	GO:0046649~lymphocyte activation	8	2.2409	0.0781273	EGR1, RELB, GADD45G, BCL3, IL15, FAS, IL7R, ERCC1	264	191	13588	2.1558	1	0.563578	74.4955
GOTERM_BP_FAT	GO:0030100~regulation of endocytosis	4	1.12045	0.0793278	SIRPB1A, PTX3, CD63, FCGR1	264	52	13588	3.95921	1	0.567091	75.0476
GOTERM_BP_FAT	GO:0022612~gland morphogenesis	5	1.40056	0.0799106	CCL11, IL6, CSF1, PML, AREG	264	84	13588	3.06367	1	0.567626	75.3116
GOTERM_BP_FAT	GO:0050865~regulation of cell activation	7	1.96078	0.0827392	SELP, CDKN1A, IL6, MYD88, IL15, FAS, IL7R	264	156	13588	2.30954	1	0.578595	76.5559
GOTERM_BP_FAT	GO:0030278~regulation of ossification	4	1.12045	0.0829393	CALCA, EGR2, CSF1, IFI204	264	53	13588	3.88451	1	0.5773	76.6416
GOTERM_BP_FAT	GO:0051092~positive regulation of NF-kappaB transcription factor activity	3	0.840336	0.0836799	MYD88, TLR2, TLR3	264	25	13588	6.17636	1	0.578482	76.9565
GOTERM_BP_FAT	GO:0050764~regulation of phagocytosis	3	0.840336	0.0836799	SIRPB1A, PTX3, FCGR1	264	25	13588	6.17636	1	0.578482	76.9565
GOTERM_BP_FAT	GO:0006984~ER-nuclear signaling pathway	3	0.840336	0.0836799	EIF2AK2, PPP1R15A, DDIT3	264	25	13588	6.17636	1	0.578482	76.9565
GOTERM_BP_FAT	GO:0009617~response to bacterium	7	1.96078	0.0847109	MYD88, IFNB1, TLR2, BCL3, IL1B, NFKBIA, FCGR1	264	157	13588	2.29483	1	0.580957	77.3881
GOTERM_BP_FAT	GO:0002253~activation of immune response	5	1.40056	0.0854299	MYD88, TLR2, NFKBIA, SERPING1, C2	264	86	13588	2.99242	1	0.582003	77.6846
GOTERM_BP_FAT	GO:0051130~positive regulation of cellular component organization	6	1.68067	0.0882135	SIRPB1A, TNFRSF12A, PML, PTX3, CD63, FCGR1	264	122	13588	2.5313	1	0.592094	78.7983
GOTERM_BP_FAT	GO:0048732~gland development	8	2.2409	0.0885856	CCL11, XDH, IL6, CEBPB, LY6E, CSF1, PML, AREG	264	197	13588	2.09014	1	0.591549	78.9432
GOTERM_BP_FAT	GO:0045944~positive regulation of transcription from RNA polymerase II promoter	12	3.36134	0.0890085	OSM, EGR1, FOS, INHBA, IL6, EGR2, MYD88, CEBPB, CSRNP1, BCL3, STAT3, KLF4	264	358	13588	1.72524	1	0.59123	79.1067
GOTERM_BP_FAT	GO:0050673~epithelial cell proliferation	3	0.840336	0.0895354	IL6, CEBPB, AREG	264	26	13588	5.93881	1	0.59136	79.3087
GOTERM_BP_FAT	GO:0034976~response to endoplasmic reticulum stress	3	0.840336	0.0895354	EIF2AK2, PPP1R15A, DDIT3	264	26	13588	5.93881	1	0.59136	79.3087
GOTERM_BP_FAT	GO:0048729~tissue morphogenesis	9	2.52101	0.09163	CCL11, KRT17, TIMELESS, ADM, LY6E, CSF1, PML, AREG, KLF4	264	238	13588	1.94633	1	0.598117	80.0939
GOTERM_BP_FAT	GO:0050688~regulation of defense response to virus	2	0.560224	0.0931153	DDX58, IL15	264	5	13588	20.5879	1	0.602193	80.6336
GOTERM_BP_FAT	GO:0002822~regulation of adaptive immune response based on somatic recombination of immune receptors built from immunoglobulin superfamily domains	4	1.12045	0.0941853	IL6, HPX, IL7R, FCGR1	264	56	13588	3.67641	1	0.604495	81.0138
GOTERM_BP_FAT	GO:0002819~regulation of adaptive immune response	4	1.12045	0.0941853	IL6, HPX, IL7R, FCGR1	264	56	13588	3.67641	1	0.604495	81.0138
GOTERM_BP_FAT	GO:0051048~negative regulation of secretion	3	0.840336	0.0955078	OSM, IL6, IL1B	264	27	13588	5.71886	1	0.607785	81.4741
GOTERM_BP_FAT	GO:0010811~positive regulation of cell-substrate adhesion	3	0.840336	0.0955078	CSF1, THBS1, CYR61	264	27	13588	5.71886	1	0.607785	81.4741
GOTERM_BP_FAT	GO:0042770~DNA damage response, signal transduction	4	1.12045	0.0980665	NUPR1, PML, BCL3, IFI204	264	57	13588	3.61191	1	0.615926	82.3349
GOTERM_BP_FAT	GO:0031349~positive regulation of defense response	4	1.12045	0.0980665	MYD88, TLR2, NFKBIA, FCGR1	264	57	13588	3.61191	1	0.615926	82.3349
GOTERM_CC_FAT	GO:0044421~extracellular region part	36	10.084	1.9693497890249098E-7	CXCL1, CCL2, CSF1, ADAMTS15, CXCL2, CCL9, IL15, MMP3, TIMP3, CCL7, CXCL10, TIMP1, CALCA, LGALS3BP, CRISPLD2, IL1B, THBS1, QSOX1, IL1A, ANGPTL4, COL4A2, IL6, COL4A1, IL1RN, SERPING1, OSM, CCL11, ORM1, CXCL14, IFNB1, HBEGF, AREG, GDF15, IGFBP4, ORM2, ADAMTS4	220	774	12504	2.64355	3.938622399668468E-5	3.938622399668468E-5	2.468373311192984E-4
GOTERM_CC_FAT	GO:0005576~extracellular region	57	15.9664	9.395160195344102E-7	F13A1, IL15, MMP3, CXCL10, SCT, IL1B, FAS, LGI2, IL1A, CYR61, F10, SERPING1, PLAUR, OSM, INHBA, SIGLEC1, SERPINA3N, SERPINA3M, ADM, IFNB1, ADAMTS4, CXCL1, CCL2, CSF1, ADAMTS15, CXCL2, CCL9, TIMP3, CCL7, TIMP1, CALCA, LGALS3BP, SERPINA1B, CRISPLD2, SERPINA1D, C2, PTX3, THBS1, QSOX1, ANGPTL4, IL6, COL4A2, COL4A1, IL1RN, TINAGL1, SECTM1B, LGALS9, CCL11, ORM1, CXCL14, HPX, HBEGF, APOL9B, AREG, GDF15,…	220	1680	12504	1.92838	1.8788563945881798E-4	9.394723277067474E-5	0.00117758
GOTERM_CC_FAT	GO:0005615~extracellular space	27	7.56303	9.991316779592586E-7	CXCL1, CCL2, CSF1, CXCL2, CCL9, IL15, CCL7, CXCL10, CALCA, IL1B, THBS1, QSOX1, IL1A, ANGPTL4, IL6, IL1RN, SERPING1, CCL11, OSM, ORM1, CXCL14, IFNB1, HBEGF, AREG, GDF15, IGFBP4, ORM2	220	511	12504	3.0031	1.9980647144368646E-4	6.66065934876725E-5	0.0012523
GOTERM_CC_FAT	GO:0009897~external side of plasma membrane	10	2.80112	0.0104334	LY6C1, SELP, IL6, COL23A1, CD69, SELL, TLR2, FAS, IL7R, FCGR1	220	206	12504	2.75905	0.877255	0.408097	12.3185
GOTERM_CC_FAT	GO:0005811~lipid particle	3	0.840336	0.0209761	PLIN2, PLIN4, PNPLA2	220	13	12504	13.1161	0.98559	0.571717	23.3339
GOTERM_CC_FAT	GO:0005886~plasma membrane	65	18.2073	0.022965	GYPC, STEAP4, IER3, OSMR, TLR2, CXCR2, LPAR1, SIRPB1A, CCRL2, ITPRIP, RASL10B, RHOC, FAS, RNF31, COL23A1, BST2, BST1, FLOT2, SLC3A2, FBLIM1, DLL1, PNPLA2, PLAUR, SIGLEC1, LILRB4, CD300LF, ALPL, GPR146, LIMS2, TNFRSF12A, CSF1, FFAR2, RSAD2, FPR2, IL7R, GPR141, LY6E, PLIN2, CD69, PLIN4, PPAP2A, AMICA1, KCNE4, KLRA2, TCIRG1, LY6C1, SELP, IL6, SELL, SLC6A12, AXL, ITGA3, CD63, SECTM1B, FCGR1, NIACR1, …	220	2906	12504	1.27129	0.990406	0.539033	25.2634
GOTERM_CC_FAT	GO:0009986~cell surface	11	3.08123	0.0424725	LY6C1, SELP, IL6, COL23A1, CD69, TNFRSF12A, SELL, TLR2, FAS, IL7R, FCGR1	220	305	12504	2.04984	0.99983	0.710622	41.9569
GOTERM_CC_FAT	GO:0016605~PML body	3	0.840336	0.0429424	SP100, PML, DAXX	220	19	12504	8.97416	0.999846	0.666227	42.3129
GOTERM_CC_FAT	GO:0031012~extracellular matrix	10	2.80112	0.0928236	COL4A2, LGALS3BP, COL4A1, CRISPLD2, ADAMTS15, MMP3, TIMP3, TIMP1, ANGPTL4, ADAMTS4	220	309	12504	1.83936	1	0.885233	70.5076
GOTERM_MF_FAT	GO:0005125~cytokine activity	17	4.7619	2.42759412772713E-7	CXCL1, IL6, CCL2, CSF1, CXCL2, CCL9, IL15, CCL7, CXCL10, CCL11, OSM, CXCL14, IFNB1, IL1B, AREG, GDF15, IL1A	248	180	13288	5.06039	9.87982121349873E-5	9.87982121349873E-5	3.39456492948198E-4
GOTERM_MF_FAT	GO:0008009~chemokine activity	8	2.2409	5.435243335088155E-6	CCL11, CXCL1, CCL2, CXCL14, CXCL2, CCL9, CCL7, CXCL10	248	38	13288	11.2801	0.00220971	0.00110546	0.00759998
GOTERM_MF_FAT	GO:0042379~chemokine receptor binding	8	2.2409	6.520111123339363E-6	CCL11, CXCL1, CCL2, CXCL14, CXCL2, CCL9, CCL7, CXCL10	248	39	13288	10.9909	0.00265018	8.841735141740248E-4	0.00911686
GOTERM_MF_FAT	GO:0030246~carbohydrate binding	20	5.60224	7.451531863213716E-6	SELP, KLRA17, SELL, LGALS8, TINAGL1, CCL7, LGALS9, SIGLEC1, LYVE1, CLEC4E, CD69, CRISPLD2, GFPT2, HBEGF, CLEC4D, CLEC4A3, THBS1, PTX3, CYR61, KLRA2	248	317	13288	3.38048	0.00302819	7.579088338433015E-4	0.0104192
GOTERM_MF_FAT	GO:0001730~2'-5'-oligoadenylate synthetase activity	4	1.12045	1.2175626577170475E-4	OASL2, OAS1B, OAS1A, OAS2	248	6	13288	35.7204	0.0483499	0.00986261	0.170121
GOTERM_MF_FAT	GO:0004857~enzyme inhibitor activity	15	4.20168	1.8323664594011436E-4	GM5483, PKIG, TRIB3, SERPING1, STFA1, TIMP3, TIMP1, STFA2, SERPINA3N, CDKN1A, SERPINA3M, SERPINA1B, SERPINA1D, GM5416, ANGPTL4	248	243	13288	3.30745	0.0718706	0.0123537	0.25592
GOTERM_MF_FAT	GO:0003725~double-stranded RNA binding	6	1.68067	3.8163352272633524E-4	OAS1B, TLR3, OAS1A, EIF2AK2, TLR7, ADAR	248	34	13288	9.45541	0.143888	0.021949	0.532328
GOTERM_MF_FAT	GO:0005529~sugar binding	12	3.36134	5.749337837007385E-4	SELP, SIGLEC1, KLRA17, CLEC4E, CD69, SELL, GFPT2, LGALS8, CLEC4A3, CLEC4D, LGALS9, KLRA2	248	181	13288	3.55231	0.20869	0.0288343	0.800952
GOTERM_MF_FAT	GO:0004866~endopeptidase inhibitor activity	11	3.08123	8.564046686205967E-4	SERPINA3N, SERPINA3M, SERPINA1B, SERPINA1D, GM5483, SERPING1, STFA1, TIMP3, GM5416, TIMP1, STFA2	248	161	13288	3.66079	0.294399	0.0380041	1.1909
GOTERM_MF_FAT	GO:0030414~peptidase inhibitor activity	11	3.08123	0.0016851	SERPINA3N, SERPINA3M, SERPINA1B, SERPINA1D, GM5483, SERPING1, STFA1, TIMP3, GM5416, TIMP1, STFA2	248	176	13288	3.34879	0.496622	0.0663386	2.33072
GOTERM_MF_FAT	GO:0004896~cytokine receptor activity	6	1.68067	0.00347798	IL1R2, OSMR, CSF3R, CXCR2, IL13RA1, IL7R	248	55	13288	5.84516	0.757803	0.120946	4.75506
GOTERM_MF_FAT	GO:0070566~adenylyltransferase activity	4	1.12045	0.00572462	OASL2, OAS1B, OAS1A, OAS2	248	20	13288	10.7161	0.903346	0.176933	7.7141
GOTERM_MF_FAT	GO:0019955~cytokine binding	7	1.96078	0.00591233	CCRL2, IL1R2, OSMR, CSF3R, CXCR2, IL13RA1, IL7R	248	88	13288	4.2621	0.910495	0.169437	7.95744
GOTERM_MF_FAT	GO:0016779~nucleotidyltransferase activity	8	2.2409	0.00954225	OASL2, OASL1, OAS1B, PAPD7, OAS3, OAS1A, OAS2, OAS1G	248	127	13288	3.37516	0.979805	0.243262	12.5473
GOTERM_MF_FAT	GO:0001871~pattern binding	8	2.2409	0.00993929	LYVE1, CRISPLD2, HBEGF, PTX3, THBS1, TINAGL1, CCL7, CYR61	248	128	13288	3.34879	0.982846	0.23741	13.0363
GOTERM_MF_FAT	GO:0030247~polysaccharide binding	8	2.2409	0.00993929	LYVE1, CRISPLD2, HBEGF, PTX3, THBS1, TINAGL1, CCL7, CYR61	248	128	13288	3.34879	0.982846	0.23741	13.0363
GOTERM_MF_FAT	GO:0008083~growth factor activity	8	2.2409	0.016257	CXCL1, INHBA, IL6, CSF1, IL1B, HBEGF, AREG, GDF15	248	141	13288	3.04004	0.998733	0.340938	20.4826
GOTERM_MF_FAT	GO:0005149~interleukin-1 receptor binding	3	0.840336	0.0234529	IL1RN, IL1B, IL1A	248	13	13288	12.3648	0.999936	0.433443	28.2408
GOTERM_MF_FAT	GO:0003723~RNA binding	21	5.88235	0.0257184	ZFP36, IFIH1, OAS3, TLR3, IGF2BP2, OAS2, EIF1A, TLR7, TRIM21, ISG20, DDX58, OASL2, OASL1, DDX24, OAS1B, OAS1A, EIF2AK2, OAS1G, DHX58, ZBP1, ADAR	248	672	13288	1.6744	0.999975	0.445191	30.534
GOTERM_MF_FAT	GO:0004869~cysteine-type endopeptidase inhibitor activity	4	1.12045	0.0354829	GM5483, STFA1, GM5416, STFA2	248	39	13288	5.49545	1	0.538786	39.6605
GOTERM_MF_FAT	GO:0003692~left-handed Z-DNA binding	2	0.560224	0.0368323	ZBP1, ADAR	248	2	13288	53.5806	1	0.534055	40.8303
GOTERM_MF_FAT	GO:0004175~endopeptidase activity	14	3.92157	0.0518679	F10, KLK1B5, ADAMTS15, KLK1, MMP3, TINAGL1, CELA1, CLEC4A3, C2, PRSS22, KLK1B27, ASPRV1, CTRL, ADAMTS4	248	421	13288	1.78178	1	0.643798	52.5156
GOTERM_MF_FAT	GO:0004860~protein kinase inhibitor activity	3	0.840336	0.0524879	CDKN1A, PKIG, TRIB3	248	20	13288	8.0371	1	0.631177	52.9479
GOTERM_MF_FAT	GO:0003726~double-stranded RNA adenosine deaminase activity	2	0.560224	0.0547385	ZBP1, ADAR	248	3	13288	35.7204	1	0.630703	54.4869
GOTERM_MF_FAT	GO:0017076~purine nucleotide binding	45	12.605	0.0569482	XDH, STEAP4, IFIH1, CTPS, F13A1, ATP10A, UBA7, OAS3, TRIB3, ASNS, GM5431, OAS2, ITPKC, SLFN1, CMPK2, GCH1, SLFN2, TOR3A, MAP3K6, OASL2, RASL10B, DDX24, OASL1, MAP3K8, RHOC, MX1, MX2, DHX58, MOCS1, SGK1, ACTA2, PDK4, SPHK1, AXL, UBE2L6, TREX1, PIM3, NIACR1, DDX58, RND3, PLK3, OAS1B, OAS1A, EIF2AK2, OAS1G	248	1871	13288	1.28868	1	0.630031	55.9522
GOTERM_MF_FAT	GO:0005539~glycosaminoglycan binding	6	1.68067	0.0614357	LYVE1, CRISPLD2, HBEGF, THBS1, CCL7, CYR61	248	114	13288	2.82003	1	0.643783	58.7943
GOTERM_MF_FAT	GO:0019210~kinase inhibitor activity	3	0.840336	0.0622989	CDKN1A, PKIG, TRIB3	248	22	13288	7.30645	1	0.634657	59.3211
GOTERM_MF_FAT	GO:0004252~serine-type endopeptidase activity	8	2.2409	0.0642516	F10, KLK1B5, KLK1, C2, CELA1, KLK1B27, PRSS22, CTRL	248	189	13288	2.26796	1	0.632506	60.4898
GOTERM_MF_FAT	GO:0008201~heparin binding	5	1.40056	0.0687379	CRISPLD2, HBEGF, THBS1, CCL7, CYR61	248	83	13288	3.22775	1	0.644828	63.0577
GOTERM_MF_FAT	GO:0016814~hydrolase activity, acting on carbon-nitrogen (but not peptide) bonds, in cyclic amidines	3	0.840336	0.0835564	ZBP1, GCH1, ADAR	248	26	13288	6.18238	1	0.706117	70.4801
GOTERM_MF_FAT	GO:0032555~purine ribonucleotide binding	42	11.7647	0.093116	IFIH1, CTPS, F13A1, ATP10A, UBA7, OAS3, TRIB3, ASNS, GM5431, OAS2, ITPKC, SLFN1, CMPK2, GCH1, SLFN2, TOR3A, MAP3K6, OASL2, DDX24, OASL1, MAP3K8, RASL10B, RHOC, MX1, MX2, DHX58, MOCS1, SGK1, ACTA2, PDK4, SPHK1, AXL, UBE2L6, PIM3, NIACR1, DDX58, RND3, PLK3, OAS1B, OAS1A, EIF2AK2, OAS1G	248	1796	13288	1.253	1	0.734467	74.5062
GOTERM_MF_FAT	GO:0032553~ribonucleotide binding	42	11.7647	0.093116	IFIH1, CTPS, F13A1, ATP10A, UBA7, OAS3, TRIB3, ASNS, GM5431, OAS2, ITPKC, SLFN1, CMPK2, GCH1, SLFN2, TOR3A, MAP3K6, OASL2, DDX24, OASL1, MAP3K8, RASL10B, RHOC, MX1, MX2, DHX58, MOCS1, SGK1, ACTA2, PDK4, SPHK1, AXL, UBE2L6, PIM3, NIACR1, DDX58, RND3, PLK3, OAS1B, OAS1A, EIF2AK2, OAS1G	248	1796	13288	1.253	1	0.734467	74.5062
INTERPRO	IPR006117:2-5-oligoadenylate synthetase, conserved site	7	1.96078	1.1885634955112198E-9	OASL2, OASL1, OAS1B, OAS3, OAS1A, OAS2, OAS1G	337	8	17763	46.1205	6.976865138952348E-7	6.976865138952348E-7	1.7501554760990246E-6
INTERPRO	IPR018952:2'-5'-oligoadenylate synthetase 1, domain 2/C-terminal	7	1.96078	6.722856468869845E-8	OASL2, OASL1, OAS1B, OAS3, OAS1A, OAS2, OAS1G	337	13	17763	28.3819	3.946239015373276E-5	1.9731389740762495E-5	9.8993777353229E-5
INTERPRO	IPR006116:2-5-oligoadenylate synthetase, ubiquitin-like region	7	1.96078	1.1577972502630768E-7	OASL2, OASL1, OAS1B, OAS3, OAS1A, OAS2, OAS1G	337	14	17763	26.3546	6.796039311451896E-5	2.2653977570286088E-5	1.7048509887152008E-4
INTERPRO	IPR001811:Small chemokine, interleukin-8-like	8	2.2409	5.1441987154602475E-6	CCL11, CXCL1, CCL2, CXCL14, CXCL2, CCL9, CCL7, CXCL10	337	37	17763	11.3966	0.0030151	7.546282279979888E-4	0.00757455
INTERPRO	IPR004021:HIN-200/IF120x	5	1.40056	1.4700907530120584E-5	IFI202B, BC094916, IFI203, IFI205, IFI204	337	9	17763	29.2829	0.00859237	0.00172441	0.0216449
INTERPRO	IPR002934:Nucleotidyltransferase	5	1.40056	5.520979831471707E-5	PAPD7, OAS3, OAS1A, OAS2, OAS1G	337	12	17763	21.9622	0.0318895	0.00538695	0.0812654
INTERPRO	IPR001713:Proteinase inhibitor I25A, stefin A	4	1.12045	9.887630597150716E-4	GM5483, STFA1, GM5416, STFA2	337	11	17763	19.167	0.440488	0.0796082	1.44611
INTERPRO	IPR002473:Small chemokine, C-X-C/Interleukin 8	4	1.12045	9.887630597150716E-4	CXCL1, CXCL14, CXCL2, CXCL10	337	11	17763	19.167	0.440488	0.0796082	1.44611
INTERPRO	IPR000157:Toll-Interleukin receptor	5	1.40056	9.905833783726992E-4	MYD88, TLR13, TLR2, TLR3, TLR7	337	24	17763	10.9811	0.441087	0.0701389	1.44876
INTERPRO	IPR004020:Pyrin	5	1.40056	0.00156465	MEFV, BC094916, IFI203, IFI205, IFI204	337	27	17763	9.76096	0.60115	0.0970879	2.27937
INTERPRO	IPR018048:Small chemokine, C-X-C, conserved site	4	1.12045	0.00209128	CXCL1, CXCL14, CXCL2, CXCL10	337	14	17763	15.0598	0.707375	0.115636	3.03559
INTERPRO	IPR016186:C-type lectin-like	9	2.52101	0.00288196	SELP, LYVE1, KLRA17, CLEC4E, CD69, SELL, CLEC4A3, CLEC4D, KLRA2	337	127	17763	3.7353	0.816246	0.14274	4.16077
INTERPRO	IPR000827:Small chemokine, C-C group, conserved site	4	1.12045	0.006929	CCL11, CCL2, CCL9, CCL7	337	21	17763	10.0398	0.983118	0.288317	9.73175
INTERPRO	IPR001304:C-type lectin	8	2.2409	0.00717155	SELP, KLRA17, CLEC4E, CD69, SELL, CLEC4A3, CLEC4D, KLRA2	337	118	17763	3.57351	0.985373	0.277465	10.0558
INTERPRO	IPR000975:Interleukin-1	3	0.840336	0.0117626	IL1RN, IL1B, IL1A	337	9	17763	17.5697	0.999037	0.391108	15.9897
INTERPRO	IPR018378:C-type lectin, conserved site	7	1.96078	0.0141371	SELP, CLEC4E, CD69, SELL, CLEC4A3, CLEC4D, KLRA2	337	104	17763	3.54773	0.999765	0.427178	18.9135
INTERPRO	IPR000010:Proteinase inhibitor I25, cystatin	4	1.12045	0.0154868	GM5483, STFA1, GM5416, STFA2	337	28	17763	7.52989	0.999895	0.435954	20.5329
INTERPRO	IPR003599:Immunoglobulin subtype	13	3.64146	0.0164365	PVR, IL1R2, PIRA11, A530064D06RIK, AXL, SECTM1B, FCGR1, SIRPB1A, SIGLEC1, PIRA4, LILRA6, CD300LF, MYOM1, AMICA1	337	313	17763	2.1892	0.99994	0.43575	21.6542
INTERPRO	IPR001089:Small chemokine, C-X-C	3	0.840336	0.0175281	CXCL1, CXCL2, CXCL10	337	11	17763	14.3752	0.999969	0.43824	22.9249
INTERPRO	IPR004827:Basic-leucine zipper (bZIP) transcription factor	5	1.40056	0.0189451	FOS, ATF3, CEBPB, JUNB, DDIT3	337	54	17763	4.88048	0.999987	0.446182	24.5456
INTERPRO	IPR001314:Peptidase S1A, chymotrypsin	8	2.2409	0.0191509	F10, KLK1B5, KLK1, C2, CELA1, KLK1B27, PRSS22, CTRL	337	143	17763	2.94877	0.999988	0.433077	24.7784
INTERPRO	IPR018114:Peptidase S1/S6, chymotrypsin/Hap, active site	8	2.2409	0.0249213	F10, KLK1B5, KLK1, C2, CELA1, KLK1B27, PRSS22, CTRL	337	151	17763	2.79254	1	0.506107	31.038
INTERPRO	IPR007593:Interferon-induced transmembrane protein	3	0.840336	0.0279406	IFITM2, IFITM3, IFITM6	337	14	17763	11.2948	1	0.530515	34.1164
INTERPRO	IPR001496:SOCS protein, C-terminal	4	1.12045	0.0302311	SPSB1, SOCS3, ASB13, CISH	337	36	17763	5.85658	1	0.543174	36.3658
INTERPRO	IPR001254:Peptidase S1 and S6, chymotrypsin/Hap	8	2.2409	0.0317844	F10, KLK1B5, KLK1, C2, CELA1, KLK1B27, PRSS22, CTRL	337	159	17763	2.65204	1	0.546162	37.8502
INTERPRO	IPR011700:Basic leucine zipper	3	0.840336	0.0318426	ATF3, CEBPB, DDIT3	337	15	17763	10.5418	1	0.532252	37.9052
INTERPRO	IPR006209:EGF	7	1.96078	0.0348924	SELP, F10, SELL, HBEGF, DLL1, AREG, THBS1	337	128	17763	2.88253	1	0.551494	40.7241
INTERPRO	IPR007237:CD20/IgE Fc receptor beta subunit	3	0.840336	0.0359446	MS4A6C, MS4A6D, MS4A8A	337	16	17763	9.88297	1	0.548804	41.6686
INTERPRO	IPR003294:Interleukin-1, alpha/beta	2	0.560224	0.0374747	IL1B, IL1A	337	2	17763	52.7092	1	0.550999	43.0171
INTERPRO	IPR003502:Interleukin-1 propeptide	2	0.560224	0.0374747	IL1B, IL1A	337	2	17763	52.7092	1	0.550999	43.0171
INTERPRO	IPR000607:Double-stranded RNA-specific adenosine deaminase (DRADA)	2	0.560224	0.0374747	ZBP1, ADAR	337	2	17763	52.7092	1	0.550999	43.0171
INTERPRO	IPR015577:Interferon-induced Mx protein	2	0.560224	0.0374747	MX1, MX2	337	2	17763	52.7092	1	0.550999	43.0171
INTERPRO	IPR006757:Opioid growth factor receptor (OGFr) conserved region	2	0.560224	0.0374747	OGFRL1, OGFR	337	2	17763	52.7092	1	0.550999	43.0171
INTERPRO	IPR000215:Protease inhibitor I4, serpin	5	1.40056	0.041661	SERPINA3N, SERPINA3M, SERPINA1B, SERPINA1D, SERPING1	337	69	17763	3.81951	1	0.577407	46.5595
INTERPRO	IPR018073:Proteinase inhibitor I25, cystatin, conserved site	3	0.840336	0.049363	GM5483, STFA1, STFA2	337	19	17763	8.32251	1	0.628618	52.5466
INTERPRO	IPR013151:Immunoglobulin	8	2.2409	0.0528583	IL1R2, SIGLEC1, PIRA11, PIRA4, LILRB4, AXL, LILRA6, MYOM1, FCGR1	337	178	17763	2.36895	1	0.642393	55.0519
INTERPRO	IPR002396:Selectin (CD62E/L/P antigen)	2	0.560224	0.0556836	SELP, SELL	337	3	17763	35.1395	1	0.650407	56.9863
INTERPRO	IPR001500:Alpha-1-acid glycoprotein	2	0.560224	0.0556836	ORM1, ORM2	337	3	17763	35.1395	1	0.650407	56.9863
INTERPRO	IPR000483:Cysteine-rich flanking region, C-terminal	5	1.40056	0.0724436	LRG1, TLR2, TLR3, LGI2, TLR7	337	83	17763	3.17525	1	0.737546	66.9564
INTERPRO	IPR018064:Metallothionein, vertebrate, metal binding site	2	0.560224	0.073549	MT2, MT1	337	4	17763	26.3546	1	0.732577	67.5316
INTERPRO	IPR003019:Metallothionein superfamily, eukaryotic	2	0.560224	0.073549	MT2, MT1	337	4	17763	26.3546	1	0.732577	67.5316
INTERPRO	IPR000006:Metallothionein, vertebrate	2	0.560224	0.073549	MT2, MT1	337	4	17763	26.3546	1	0.732577	67.5316
INTERPRO	IPR001820:Proteinase inhibitor I35, tissue inhibitor of metalloproteinase	2	0.560224	0.073549	TIMP3, TIMP1	337	4	17763	26.3546	1	0.732577	67.5316
INTERPRO	IPR000583:Glutamine amidotransferase, class-II	2	0.560224	0.073549	GFPT2, ASNS	337	4	17763	26.3546	1	0.732577	67.5316
INTERPRO	IPR000436:Sushi/SCR/CCP	4	1.12045	0.07872	SELP, SELL, 4933426M11RIK, C2	337	53	17763	3.97805	1	0.747189	70.1002
INTERPRO	IPR016060:Complement control module	4	1.12045	0.0822362	SELP, SELL, 4933426M11RIK, C2	337	54	17763	3.90439	1	0.753222	71.7373
INTERPRO	IPR001315:Caspase Recruitment	3	0.840336	0.0861308	IFIH1, BIRC3, BIRC2	337	26	17763	6.08183	1	0.760431	73.4528
INTERPRO	IPR017932:Glutamine amidotransferase, type II	2	0.560224	0.0910775	GFPT2, ASNS	337	5	17763	21.0837	1	0.771256	75.4919
INTERPRO	IPR006935:Restriction endonuclease, type I, R subunit/Type III, Res subunit	2	0.560224	0.0910775	IFIH1, DHX58	337	5	17763	21.0837	1	0.771256	75.4919
INTERPRO	IPR004279:Perilipin	2	0.560224	0.0910775	PLIN2, PLIN4	337	5	17763	21.0837	1	0.771256	75.4919
INTERPRO	IPR003591:Leucine-rich repeat, typical subtype	6	1.68067	0.0983051	LRG1, TLR13, TLR2, TLR3, LGI2, TLR7	337	129	17763	2.45159	1	0.789336	78.2101
KEGG_PATHWAY	mmu04060:Cytokine-cytokine receptor interaction	24	6.72269	8.307697511468881E-10	CXCL1, IL1R2, IL6, CCL2, OSMR, TNFRSF12A, CSF1, CXCL2, CCL9, CXCR2, IL15, IL7R, CCL7, CXCL10, CCL11, OSM, INHBA, CXCL14, IFNB1, IL1B, CSF3R, FAS, IL13RA1, IL1A	122	244	5738	4.62618	8.058466605120884E-8	8.058466605120884E-8	9.168086512190143E-7
KEGG_PATHWAY	mmu04621:NOD-like receptor signaling pathway	12	3.36134	4.757941034267986E-8	CCL11, CXCL1, IL6, CCL2, MEFV, CXCL2, IL1B, NFKBIA, TNFAIP3, BIRC3, BIRC2, CCL7	122	62	5738	9.10312	4.6151922589166006E-6	2.3075987919396468E-6	5.250697054925979E-5
KEGG_PATHWAY	mmu04623:Cytosolic DNA-sensing pathway	11	3.08123	1.5720299810987767E-7	DDX58, IFI202B, IL6, IFNB1, IRF7, IL1B, TREX1, NFKBIA, ZBP1, CXCL10, ADAR	122	55	5738	9.40656	1.524857574997096E-5	5.0828844190276E-6	1.7348362657543248E-4
KEGG_PATHWAY	mmu04620:Toll-like receptor signaling pathway	12	3.36134	6.109266937612797E-6	FOS, IL6, MYD88, IFNB1, IRF7, MAP3K8, TLR2, IL1B, TLR3, NFKBIA, TLR7, CXCL10	122	99	5738	5.70094	5.924251500056821E-4	1.4813920208545106E-4	0.00674177
KEGG_PATHWAY	mmu04630:Jak-STAT signaling pathway	14	3.92157	1.5749891938976976E-5	IL6, SOCS3, OSMR, IL15, BCL2L1, IL7R, CISH, STAT3, STAT2, IRF9, OSM, IFNB1, CSF3R, IL13RA1	122	152	5738	4.33197	0.00152659	3.0550363407277903E-4	0.0173797
KEGG_PATHWAY	mmu04640:Hematopoietic cell lineage	9	2.52101	3.542548276306676E-4	IL1R2, IL6, CSF1, IL1B, CSF3R, ITGA3, IL7R, FCGR1, IL1A	122	84	5738	5.03923	0.0337849	0.00571176	0.390249
KEGG_PATHWAY	mmu04062:Chemokine signaling pathway	12	3.36134	0.00148013	CCL11, CXCL1, CCL2, CXCL14, CXCL2, CCL9, NFKBIA, CXCR2, CCL7, STAT3, STAT2, CXCL10	122	182	5738	3.10106	0.133834	0.0203164	1.62134
KEGG_PATHWAY	mmu04210:Apoptosis	8	2.2409	0.00225633	MYD88, IL1B, NFKBIA, BCL2L1, FAS, BIRC3, BIRC2, IL1A	122	87	5738	4.32485	0.196768	0.0270172	2.462
KEGG_PATHWAY	mmu04622:RIG-I-like receptor signaling pathway	7	1.96078	0.00292588	DDX58, IFIH1, IFNB1, IRF7, NFKBIA, DHX58, CXCL10	122	68	5738	4.84161	0.247404	0.0310872	3.18191
KEGG_PATHWAY	mmu04610:Complement and coagulation cascades	7	1.96078	0.00477718	F10, SERPINA1B, SERPINA1D, F13A1, SERPING1, C2, PLAUR	122	75	5738	4.38973	0.371549	0.0453874	5.14736
KEGG_PATHWAY	mmu05200:Pathways in cancer	15	4.20168	0.00765958	IL6, COL4A2, COL4A1, PML, NFKBIA, ITGA3, BCL2L1, BIRC3, BIRC2, STAT3, FOS, CDKN1A, RASSF1, CSF3R, FAS	122	323	5738	2.18419	0.525664	0.065556	8.13535
KEGG_PATHWAY	mmu05222:Small cell lung cancer	7	1.96078	0.0087539	COL4A2, COL4A1, NFKBIA, ITGA3, BCL2L1, BIRC3, BIRC2	122	85	5738	3.87329	0.573809	0.0686054	9.24715
KEGG_PATHWAY	mmu05332:Graft-versus-host disease	5	1.40056	0.0333156	IL6, IL1B, H2-T24, FAS, IL1A	122	58	5738	4.05455	0.962622	0.223393	31.197
KEGG_PATHWAY	mmu05020:Prion diseases	4	1.12045	0.0366811	EGR1, IL6, IL1B, IL1A	122	35	5738	5.37518	0.97335	0.22812	33.7948
KEGG_PATHWAY	mmu04010:MAPK signaling pathway	11	3.08123	0.0521646	IL1R2, MAP3K6, FOS, RELB, MAP3K8, GADD45G, IL1B, FAS, DAXX, DDIT3, IL1A	122	265	5738	1.9523	0.994465	0.292804	44.6353
KEGG_PATHWAY	mmu04115:p53 signaling pathway	5	1.40056	0.0570321	CDKN1A, GADD45G, SHISA5, FAS, THBS1	122	69	5738	3.40817	0.996641	0.299533	47.6933
KEGG_PATHWAY	mmu04120:Ubiquitin mediated proteolysis	7	1.96078	0.0667616	SOCS3, UBA7, PML, UBE2L6, KEAP1, BIRC3, BIRC2	122	136	5738	2.42081	0.998772	0.325812	53.3503
KEGG_PATHWAY	mmu04512:ECM-receptor interaction	5	1.40056	0.097336	COL4A2, COL4A1, ITGA3, THBS1, SDC3	122	83	5738	2.8333	0.999951	0.424116	67.7001
PIR_SUPERFAMILY	PIRSF018550:PIRSF018550	4	1.12045	1.8339707867029914E-4	BC094916, IFI203, IFI205, IFI204	175	6	8136	30.9943	0.0328303	0.0328303	0.226081
PIR_SUPERFAMILY	PIRSF001937:interleukin-1	3	0.840336	0.00134519	IL1RN, IL1B, IL1A	175	3	8136	46.4914	0.217287	0.115289	1.64738
PIR_SUPERFAMILY	PIRSF002522:CXC chemokine	4	1.12045	0.00183482	CXCL1, CXCL14, CXCL2, CXCL10	175	12	8136	15.4971	0.28412	0.105432	2.24079
PIR_SUPERFAMILY	PIRSF016581:interferon-induced transmembrane protein	3	0.840336	0.00644641	IFITM2, IFITM3, IFITM6	175	6	8136	23.2457	0.691812	0.254918	7.6706
PIR_SUPERFAMILY	PIRSF001607:oligo(A) synthetase	3	0.840336	0.00644641	OAS1B, OAS1A, OAS1G	175	6	8136	23.2457	0.691812	0.254918	7.6706
PIR_SUPERFAMILY	PIRSF001950:small inducible chemokine, C/CC types	4	1.12045	0.00963177	CCL11, CCL2, CCL9, CCL7	175	21	8136	8.85551	0.828209	0.296928	11.2578
PIR_SUPERFAMILY	PIRSF001638:cystatin	3	0.840336	0.0148317	STFA1, GM5416, STFA2	175	9	8136	15.4971	0.934098	0.36445	16.8394
PIR_SUPERFAMILY	PIRSF037644:inhibitor of apoptosis protein with CARD domain	2	0.560224	0.0423181	BIRC3, BIRC2	175	2	8136	46.4914	0.999618	0.675097	41.3502
PIR_SUPERFAMILY	PIRSF001135:trypsin	5	1.40056	0.0572556	KLK1B5, CELA1, KLK1B27, PRSS22, CTRL	175	68	8136	3.41849	0.999978	0.738505	51.6923
PIR_SUPERFAMILY	PIRSF036899:alpha(1)-acid glycoprotein	2	0.560224	0.0628045	ORM1, ORM2	175	3	8136	30.9943	0.999993	0.730633	55.0863
PIR_SUPERFAMILY	PIRSF036899:AGP	2	0.560224	0.0628045	ORM1, ORM2	175	3	8136	30.9943	0.999993	0.730633	55.0863
PIR_SUPERFAMILY	PIRSF005680:interferon-induced 56K protein	2	0.560224	0.0628045	IFIT3, IFIT2	175	3	8136	30.9943	0.999993	0.730633	55.0863
PIR_SUPERFAMILY	PIRSF500572:small inducible cytokine, A2 type	2	0.560224	0.0628045	CCL11, CCL7	175	3	8136	30.9943	0.999993	0.730633	55.0863
PIR_SUPERFAMILY	PIRSF500568:growth regulated protein, alpha/beta/gamma types	2	0.560224	0.0628045	CXCL1, CXCL2	175	3	8136	30.9943	0.999993	0.730633	55.0863
PIR_SUPERFAMILY	PIRSF002564:metallothionein	2	0.560224	0.0828551	MT2, MT1	175	4	8136	23.2457	1	0.792809	65.6065
PIR_SUPERFAMILY	PIRSF006354:suppressor of cytokine signaling (SOCS) 1-3	2	0.560224	0.0828551	SOCS3, CISH	175	4	8136	23.2457	1	0.792809	65.6065
PIR_SUPERFAMILY	PIRSF001636:metalloproteinase inhibitor	2	0.560224	0.0828551	TIMP3, TIMP1	175	4	8136	23.2457	1	0.792809	65.6065
SMART	SM00199:SCY	8	2.2409	1.5078592560496402E-5	CCL11, CXCL1, CCL2, CXCL14, CXCL2, CCL9, CCL7, CXCL10	206	37	9131	9.58384	0.00212384	0.00212384	0.017812
SMART	SM00255:TIR	5	1.40056	0.00184256	MYD88, TLR13, TLR2, TLR3, TLR7	206	24	9131	9.23443	0.228979	0.121922	2.15519
SMART	SM00125:IL1	3	0.840336	0.0162757	IL1RN, IL1B, IL1A	206	9	9131	14.7751	0.901111	0.537567	17.6226
SMART	SM00034:CLECT	8	2.2409	0.0168148	SELP, KLRA17, CLEC4E, CD69, SELL, CLEC4A3, CLEC4D, KLRA2	206	118	9131	3.0051	0.908466	0.449959	18.1543
SMART	SM00043:CY	4	1.12045	0.0241801	GM5483, STFA1, GM5416, STFA2	206	28	9131	6.33218	0.968295	0.498553	25.1113
SMART	SM00338:BRLZ	5	1.40056	0.0326029	FOS, ATF3, CEBPB, JUNB, DDIT3	206	54	9131	4.10419	0.990662	0.541106	32.4013
SMART	SM00550:Zalpha	2	0.560224	0.0444003	ZBP1, ADAR	206	2	9131	44.3252	0.998345	0.599408	41.5229
SMART	SM00253:SOCS	4	1.12045	0.046292	SPSB1, SOCS3, ASB13, CISH	206	36	9131	4.92503	0.998748	0.566292	42.8759
SMART	SM00409:IG	13	3.64146	0.0493929	PVR, IL1R2, PIRA11, A530064D06RIK, AXL, SECTM1B, FCGR1, SIRPB1A, SIGLEC1, PIRA4, LILRA6, CD300LF, MYOM1, AMICA1	206	313	9131	1.84098	0.999209	0.54778	45.032
SMART	SM00020:Tryp_SPc	8	2.2409	0.0668469	F10, KLK1B5, KLK1, C2, CELA1, KLK1B27, PRSS22, CTRL	206	159	9131	2.2302	0.999942	0.623004	55.8397
SMART	SM00093:SERPIN	5	1.40056	0.0690543	SERPINA3N, SERPINA3M, SERPINA1B, SERPINA1D, SERPING1	206	69	9131	3.21197	0.999958	0.600362	57.0581
SMART	SM00206:NTR	2	0.560224	0.0868385	TIMP3, TIMP1	206	4	9131	22.1626	0.999997	0.656098	65.8084
SP_PIR_KEYWORDS	inflammatory response	14	3.92157	2.1630528572533722E-9	CXCL1, CCL2, CXCL2, TLR13, TLR2, TLR3, TLR7, CCL7, CXCL10, CCL11, MYD88, MEFV, IL1B, IL1A	337	78	17854	9.50909	6.35937335791148E-7	6.35937335791148E-7	2.881585903224959E-6
SP_PIR_KEYWORDS	cytokine	18	5.04202	4.2420600533497235E-8	CXCL1, IL6, CCL2, S100A8, CSF1, CXCL2, CCL9, IL15, CCL7, CXCL10, CCL11, OSM, CXCL14, IFNB1, IL1B, AREG, GDF15, IL1A	337	177	17854	5.38772	1.2471579066586358E-5	6.235808975962875E-6	5.651206085310889E-5
SP_PIR_KEYWORDS	disulfide bond	83	23.2493	1.190319337798061E-7	OSMR, KLK1B5, TLR2, TLR3, CXCR2, IL15, MMP3, CXCL10, CCRL2, CLEC4E, CSF3R, FAS, CLEC4D, IL13RA1, CYR61, F10, BST1, SLC3A2, DLL1, SERPING1, PLAUR, OSM, SIGLEC1, INHBA, ADM, IFNB1, DARC, LILRB4, CD300LF, ADAMTS4, XDH, CXCL1, IL1R2, CCL2, TNFRSF12A, CSF1, ADAMTS15, CXCL2, CCL9, FPR2, TIMP3, CCL7, TIMP1, CALCA, LGALS3BP, LY6E, CD69, CRISPLD2, C2, AMICA1, THBS1, PTX3, KLK1B27, KLRA2, ANGPTL4, LY6C1, S…	337	2469	17854	1.78099	3.4994778274954896E-5	1.166506216476737E-5	1.585724062058702E-4
SP_PIR_KEYWORDS	Secreted	56	15.6863	2.178224712532051E-7	S100A8, F13A1, S100A9, IL15, MMP3, CXCL10, SCT, IL1B, LGI2, IL1A, CYR61, F10, SERPING1, PLAUR, OSM, INHBA, SIGLEC1, SERPINA3N, SERPINA3M, ADM, IFNB1, ADAMTS4, XDH, CXCL1, CCL2, CSF1, ADAMTS15, CXCL2, CCL9, TIMP3, CCL7, TIMP1, CALCA, LGALS3BP, SERPINA1B, CRISPLD2, SERPINA1D, C2, PTX3, QSOX1, ANGPTL4, IL6, COL4A2, COL4A1, IL1RN, TINAGL1, SECTM1B, LGALS9, CCL11, ORM1, CXCL14, HPX, HBEGF, GDF15, IGFB…	337	1420	17854	2.08932	6.403776302654762E-5	1.600982522431682E-5	2.901793769605199E-4
SP_PIR_KEYWORDS	chemotaxis	11	3.08123	2.2009053407325637E-7	CCL11, CCL2, S100A8, CXCL2, S100A9, CCL9, CXCR2, FPR2, CCL7, CYR61, CXCL10	337	62	17854	9.39954	6.470453069407078E-5	1.2941241085973054E-5	2.9320084731221385E-4
SP_PIR_KEYWORDS	glycoprotein	108	30.2521	2.35290536008519E-7	PLXNA2, OSMR, KLK1B5, F13A1, TLR2, TLR3, LPAR1, IL15, MMP3, TLR7, CLEC4E, PLOD3, CSF3R, FAS, CLEC4D, LGI2, IL1A, F10, BST2, BST1, DLL1, SERPING1, PNPLA2, PLAUR, DARC, HAS1, IFNB1, LILRB4, EMP3, ADAMTS4, ASPRV1, XDH, IL1R2, GPR146, CCL2, ENPP4, CCL7, GPR141, TIMP1, LGALS3BP, SERPINA1B, CD69, SERPINA1D, ANGPTL4, SLC6A12, TLR13, IL1RN, ITGA3, TINAGL1, CD63, SECTM1B, FCGR1, LYVE1, SEMA6B, H2-T24, ARE…	337	3600	17854	1.58938	6.917303317366397E-5	1.1529171161650531E-5	3.1345000085503116E-4
SP_PIR_KEYWORDS	signal	93	26.0504	3.9626375719432455E-7	PLXNA2, OSMR, KLK1B5, TLR2, TLR3, IL15, MMP3, TLR7, SDC3, CXCL10, TOR3A, SCT, ITPRIP, PLOD3, CSF3R, FAS, LGI2, IL13RA1, GM5416, CYR61, F10, BST1, DLL1, SERPING1, PLAUR, OSM, SIGLEC1, INHBA, SERPINA3N, SERPINA3M, ADM, IFNB1, LILRB4, CD300LF, ADAMTS4, ALPL, CXCL1, IL1R2, CCL2, TNFRSF12A, CSF1, ADAMTS15, ENPP4, CXCL2, CCL9, IL7R, TIMP3, CCL7, TIMP1, CALCA, LGALS3BP, LY6E, SERPINA1B, CRISPLD2, LRG1, …	337	2970	17854	1.65895	1.1649478163799909E-4	1.6642942602174138E-5	5.278952307841145E-4
SP_PIR_KEYWORDS	immune response	15	4.20168	1.0525082535456756E-5	IFIH1, TLR13, TLR2, TLR3, SERPING1, FCGR1, TLR7, DDX58, MYD88, CLEC4E, LILRB4, CD300LF, C2, CLEC4D, DHX58	337	184	17854	4.31896	0.00308961	3.867240217054757E-4	0.0140204
SP_PIR_KEYWORDS	inflammation	6	1.68067	1.1771856418427182E-5	S100A8, SELL, S100A9, IL1B, IL1A, CXCL10	337	17	17854	18.6986	0.00345496	3.844756433940555E-4	0.0156811
SP_PIR_KEYWORDS	Antiviral defense	8	2.2409	4.464615669415181E-5	DDX58, IFIH1, IFNB1, IRF7, RSAD2, MX1, EIF2AK2, MX2	337	51	17854	8.31047	0.0130405	0.00131177	0.0594606
SP_PIR_KEYWORDS	acute phase	6	1.68067	7.255576941527384E-5	ORM1, IL6, SERPINA3N, SERPINA1B, ORM2, STAT3	337	24	17854	13.2448	0.0211062	0.00193741	0.0966145
SP_PIR_KEYWORDS	innate immunity	9	2.52101	8.158522990386435E-5	DDX58, IFIH1, TLR13, TLR2, TLR3, SERPING1, C2, FCGR1, DHX58	337	75	17854	6.35751	0.0237016	0.00199692	0.108632
SP_PIR_KEYWORDS	Apoptosis	17	4.7619	6.875086446881536E-4	SGK1, CHAC1, TNFRSF12A, TRIB3, BCL2L1, BIRC3, DAXX, BIRC2, NIACR1, DDIT4, CSRNP1, GADD45G, SHISA5, ZC3H12A, FAS, TNFAIP3, PPP1R15A	337	337	17854	2.67254	0.183066	0.0154333	0.912019
SP_PIR_KEYWORDS	macrophage	4	1.12045	9.742831385250628E-4	IL6, CSF1, IL1B, IL1A	337	11	17854	19.2652	0.249172	0.0202618	1.29016
SP_PIR_KEYWORDS	Lectin	11	3.08123	0.001272	SELP, SIGLEC1, KLRA17, CLEC4E, CD69, SELL, LGALS8, CLEC4A3, CLEC4D, LGALS9, KLRA2	337	167	17854	3.48965	0.312165	0.0246385	1.68133
SP_PIR_KEYWORDS	immunoregulation	3	0.840336	0.00206631	IL6, IL1B, IL1A	337	4	17854	39.7344	0.455628	0.0372945	2.71793
SP_PIR_KEYWORDS	surface antigen	4	1.12045	0.00308373	BST1, SELL, SLC3A2, CD63	337	16	17854	13.2448	0.596677	0.0520114	4.03095
SP_PIR_KEYWORDS	transmembrane protein	16	4.48179	0.00454475	SELP, PLXNA2, SELL, SLC6A12, AXL, SLC3A2, CXCR2, CD63, IL7R, FCGR1, CYP4B1, HBEGF, CSF3R, AREG, FAS, H2-T24	337	370	17854	2.29099	0.737945	0.0716998	5.88779
SP_PIR_KEYWORDS	protease inhibitor	8	2.2409	0.00454986	SERPINA3N, SERPINA3M, SERPINA1B, SERPINA1D, GM5483, SERPING1, STFA1, STFA2	337	109	17854	3.88838	0.738341	0.0681317	5.89423
SP_PIR_KEYWORDS	biological rhythms	4	1.12045	0.00683237	CCRN4L, TIMELESS, PER2, PER1	337	21	17854	10.0913	0.866761	0.0958686	8.72855
SP_PIR_KEYWORDS	acetylated amino end	4	1.12045	0.00780234	ACTA2, S100A9, MT2, MT1	337	22	17854	9.63259	0.90003	0.103862	9.90893
SP_PIR_KEYWORDS	glutamine amidotransferase	3	0.840336	0.00917311	CTPS, GFPT2, ASNS	337	8	17854	19.8672	0.933419	0.115871	11.553
SP_PIR_KEYWORDS	cytoplasm	74	20.7283	0.0133163	EIF6, S100A8, PDLIM7, CHMP4B, F13A1, S100A9, ITPKC, DAXX, TOR3A, MYD88, NT5C3, MAP3K8, SMOX, MX1, MX2, ERRFI1, TNIP1, SGK1, CHAC1, ACTA2, FBLIM1, NAA25, IFI44, DDIT4, IFI202B, MYRIP, KRT17, NAA20, PARP14, ZFAND2A, TNFAIP3, ANKFY1, MVP, XDH, TRIOBP, IFIH1, CARHSP1, TDRD7, FKBP5, PML, NFKBIA, IGF2BP2, KEAP1, BCL2L1, STFA1, STFA2, GCH1, MEFV, PLIN4, PER2, ZC3H12A, PER1, CDC42EP4, DHX58, SPSB1, IL1RN…	337	3029	17854	1.29431	0.980577	0.157482	16.3551
SP_PIR_KEYWORDS	lymphokine	3	0.840336	0.0205756	IL6, IL1B, IL1A	337	12	17854	13.2448	0.997785	0.224836	24.1919
SP_PIR_KEYWORDS	protein kinase inhibitor	3	0.840336	0.0205756	CDKN1A, PKIG, TRIB3	337	12	17854	13.2448	0.997785	0.224836	24.1919
SP_PIR_KEYWORDS	duplication	7	1.96078	0.0260063	SCT, COL4A2, COL4A1, PLXNA2, SELL, C2, PLAUR	337	120	17854	3.09045	0.999568	0.266466	29.6042
SP_PIR_KEYWORDS	cell adhesion	14	3.92157	0.0285814	SELP, TNFRSF12A, SELL, FLOT2, NLGN2, FBLIM1, ITGA3, SIGLEC1, LGALS3BP, CSF3R, THBS1, AMICA1, KLRA2, CYR61	337	380	17854	1.95187	0.999802	0.279564	32.0437
SP_PIR_KEYWORDS	growth factor	7	1.96078	0.0330655	CXCL1, INHBA, IL6, CSF1, HBEGF, AREG, GDF15	337	127	17854	2.92011	0.999949	0.30659	36.1058
SP_PIR_KEYWORDS	Serine protease	8	2.2409	0.0358212	F10, KLK1B5, KLK1, C2, CELA1, KLK1B27, PRSS22, CTRL	337	164	17854	2.58435	0.999978	0.318204	38.4895
SP_PIR_KEYWORDS	pyrogen	2	0.560224	0.0372855	IL1B, IL1A	337	2	17854	52.9792	0.999986	0.319702	39.7223
SP_PIR_KEYWORDS	ubl conjugation	17	4.7619	0.0401583	SGK1, CEBPB, PML, SLC3A2, NFKBIA, KEAP1, DLL1, DAXX, MBD1, DDX58, FOS, CDKN1A, TBRG1, FTSJD2, PER1, KLF4, ADAR	337	524	17854	1.71879	0.999994	0.3308	42.075
SP_PIR_KEYWORDS	nucleotidyltransferase	5	1.40056	0.0467547	OASL2, OASL1, OAS1B, PAPD7, OAS1A	337	72	17854	3.67911	0.999999	0.364991	47.1594
SP_PIR_KEYWORDS	extracellular matrix	9	2.52101	0.0485073	COL4A2, LGALS3BP, COL4A1, ADAMTS15, MMP3, TIMP3, TIMP1, ANGPTL4, ADAMTS4	337	213	17854	2.23856	1	0.366713	48.439
SP_PIR_KEYWORDS	stress response	4	1.12045	0.052479	SGK1, HSPB6, HSPB8, PPP1R15A	337	45	17854	4.70926	1	0.381375	51.2337
SP_PIR_KEYWORDS	metalloproteinase inhibitor	2	0.560224	0.0554051	TIMP3, TIMP1	337	3	17854	35.3195	1	0.389132	53.2022
SP_PIR_KEYWORDS	zinc	46	12.8852	0.0568209	ALPL, IFIH1, LIMS2, PDLIM7, ADAMTS15, S100A9, PML, MMP3, TIMP3, GCH1, TIMP1, SAP30, PCGF5, MEFV, SLC39A8, 2310014L17RIK, ZC3H12A, DHX58, RNF31, PHC2, EGR1, ZFP36, EGR2, CAR13, FBLIM1, BIRC3, BIRC2, MBD1, TRIM21, DDX58, MYRIP, RNF114, CDKN1A, ADAP2, PARP12, NRAP, ZFAND2A, RASSF1, ZFP791, FTSJD2, TRAFD1, TNFAIP3, ANKFY1, KLF4, ADAR, ADAMTS4	337	1886	17854	1.29218	1	0.388226	54.128
SP_PIR_KEYWORDS	thiol protease inhibitor	3	0.840336	0.0637026	GM5483, STFA1, STFA2	337	22	17854	7.22444	1	0.415821	58.3918
SP_PIR_KEYWORDS	growth regulation	4	1.12045	0.064558	OSM, SOCS3, OGFR, CISH	337	49	17854	4.32483	1	0.411561	58.8953
SP_PIR_KEYWORDS	Serine protease inhibitor	5	1.40056	0.0689213	SERPINA3N, SERPINA3M, SERPINA1B, SERPINA1D, SERPING1	337	82	17854	3.23044	1	0.42449	61.3774
SP_PIR_KEYWORDS	hydroxylysine	2	0.560224	0.0731848	COL4A2, COL4A1	337	4	17854	26.4896	1	0.43613	63.6681
SP_PIR_KEYWORDS	metal-thiolate cluster	2	0.560224	0.0731848	MT2, MT1	337	4	17854	26.4896	1	0.43613	63.6681
SP_PIR_KEYWORDS	heparin-binding	4	1.12045	0.077791	HBEGF, THBS1, CCL7, CYR61	337	53	17854	3.99843	1	0.448563	66.0013
SP_PIR_KEYWORDS	cleavage on pair of basic residues	9	2.52101	0.0808296	CALCA, INHBA, SCT, F10, ADM, ADAMTS15, ITGA3, GDF15, ADAMTS4	337	238	17854	2.00342	1	0.453585	67.4637
SP_PIR_KEYWORDS	zymogen	8	2.2409	0.0820657	F10, KLK1B5, F13A1, ADAMTS15, KLK1, MMP3, KLK1B27, ADAMTS4	337	199	17854	2.12982	1	0.450862	68.0418
SP_PIR_KEYWORDS	metal-binding	61	17.0868	0.0842513	STEAP4, PDLIM7, F13A1, ATP10A, MMP3, ISG20, PCGF5, SAP30, MAP3K6, NT5C3, PLOD3, MAP3K8, MT2, 2310014L17RIK, MT1, RNF31, PHC2, EGR1, ZFP36, EGR2, CAR13, FBLIM1, MBD1, MYRIP, PARP12, ZFAND2A, ZFP791, TNFAIP3, ANKFY1, ADAMTS4, XDH, ALPL, IFIH1, CYP1B1, LIMS2, ADAMTS15, PML, RSAD2, TIMP3, GCH1, TIMP1, MEFV, ZC3H12A, DHX58, MOCS1, BIRC3, BIRC2, TRIM21, CYP4B1, DDX58, CDKN1A, RNF114, ADAP2, NRAP, PDE2A…	337	2682	17854	1.20497	1	0.452156	69.0408
SP_PIR_KEYWORDS	gpi-anchor	6	1.68067	0.0851258	ALPL, LY6C1, BST2, LY6E, BST1, PLAUR	337	124	17854	2.56351	1	0.448147	69.4323
SP_PIR_KEYWORDS	cell membrane	41	11.4846	0.088652	ALPL, GYPC, GPR146, STEAP4, LIMS2, S100A8, CSF1, FFAR2, S100A9, TLR2, CXCR2, LPAR1, FPR2, GPR141, CCRL2, LY6E, ITPRIP, PLIN4, RASL10B, RHOC, PPAP2A, AMICA1, LY6C1, COL23A1, BST2, BST1, FLOT2, SLC3A2, PNPLA2, CD63, SECTM1B, NIACR1, FCGR1, PLAUR, SIGLEC1, P2RY13, MRGPRA2B, ADAP2, LILRB4, CD300LF, HBEGF	337	1713	17854	1.26804	1	0.45474	70.9651
SP_PIR_KEYWORDS	metal binding	2	0.560224	0.0906307	MT2, MT1	337	5	17854	21.1917	1	0.455125	71.7938
SP_PIR_KEYWORDS	membrane	116	32.493	0.098398	PVR, TSPO, S100A8, PLXNA2, OSMR, CHMP4B, S100A9, TLR2, TLR3, LPAR1, TLR7, CLEC4E, PLOD3, KCNK5, LRRC59, CSF3R, FAS, MCOLN2, CLEC4D, BST2, BST1, TOR1AIP1, DLL1, PNPLA2, PLAUR, RND3, DARC, HAS1, TMEM106A, LILRB4, CD300LF, DOC2B, EMP3, ANKFY1, ASPRV1, IL1R2, GPR146, RTP4, CYP1B1, TNFRSF12A, ENPP4, BCL2L1, GPR141, CD69, CDC42EP4, SLC6A12, TLR13, ITGA3, SECTM1B, CD63, FCGR1, PORCN, CYP4B1, PLEKHA4, MR…	337	5507	17854	1.11596	1	0.476877	74.8397
UP_SEQ_FEATURE	disulfide bond	82	22.9692	8.14520741939962E-7	OSMR, KLK1B5, TLR2, TLR3, CXCR2, IL15, MMP3, CXCL10, CCRL2, CLEC4E, CSF3R, FAS, CLEC4D, IL13RA1, CYR61, F10, BST1, SLC3A2, DLL1, SERPING1, PLAUR, OSM, SIGLEC1, INHBA, ADM, DARC, LILRB4, CD300LF, ADAMTS4, XDH, CXCL1, IL1R2, CCL2, TNFRSF12A, CSF1, ADAMTS15, CXCL2, CCL9, FPR2, TIMP3, CCL7, TIMP1, CALCA, LGALS3BP, LY6E, CD69, CRISPLD2, C2, AMICA1, THBS1, PTX3, KLK1B27, KLRA2, ANGPTL4, LY6C1, SELP, CO…	324	2379	16021	1.70437	8.377910417728396E-4	8.377910417728396E-4	0.0012916
UP_SEQ_FEATURE	signal peptide	93	26.0504	6.407424781641055E-6	PLXNA2, OSMR, KLK1B5, TLR2, TLR3, IL15, MMP3, TLR7, SDC3, CXCL10, TOR3A, SCT, ITPRIP, PLOD3, CSF3R, FAS, LGI2, IL13RA1, GM5416, CYR61, F10, BST1, DLL1, SERPING1, PLAUR, OSM, SIGLEC1, INHBA, SERPINA3N, SERPINA3M, ADM, IFNB1, LILRB4, CD300LF, ADAMTS4, ALPL, CXCL1, IL1R2, CCL2, TNFRSF12A, CSF1, ADAMTS15, ENPP4, CXCL2, CCL9, IL7R, TIMP3, CCL7, TIMP1, CALCA, LGALS3BP, LY6E, SERPINA1B, CRISPLD2, LRG1, …	324	2963	16021	1.55201	0.00657157	0.0032912	0.0101599
UP_SEQ_FEATURE	glycosylation site:N-linked (GlcNAc...)	103	28.8515	1.3198411134477401E-5	PLXNA2, OSMR, KLK1B5, F13A1, TLR2, TLR3, LPAR1, IL15, MMP3, TLR7, CLEC4E, PLOD3, CSF3R, CLEC4D, LGI2, FAS, IL1A, F10, BST2, BST1, DLL1, SERPING1, PNPLA2, PLAUR, DARC, HAS1, IFNB1, LILRB4, EMP3, ADAMTS4, ASPRV1, XDH, IL1R2, GPR146, CCL2, ENPP4, CCL7, GPR141, TIMP1, LGALS3BP, SERPINA1B, CD69, SERPINA1D, ANGPTL4, SLC6A12, TLR13, IL1RN, ITGA3, TINAGL1, CD63, SECTM1B, FCGR1, LYVE1, SEMA6B, AREG, IER3,…	324	3444	16021	1.47883	0.0134894	0.00451685	0.020927
UP_SEQ_FEATURE	domain:HIN-200	4	1.12045	2.6758200708636403E-4	BC094916, IFI203, IFI205, IFI204	324	7	16021	28.2557	0.240715	0.0665283	0.42347
UP_SEQ_FEATURE	domain:DAPIN	5	1.40056	7.399599051075883E-4	MEFV, BC094916, IFI203, IFI205, IFI204	324	21	16021	11.7732	0.533128	0.141304	1.16695
UP_SEQ_FEATURE	domain:TIR	5	1.40056	0.00146781	MYD88, TLR13, TLR2, TLR3, TLR7	324	25	16021	9.88951	0.779417	0.222688	2.30233
UP_SEQ_FEATURE	region of interest:RCL	4	1.12045	0.00199833	SERPINA3N, SERPINA3M, SERPINA1B, SERPINA1D	324	13	16021	15.2146	0.872335	0.25476	3.1222
UP_SEQ_FEATURE	topological domain:Extracellular	63	17.6471	0.00271188	GYPC, IER3, OSMR, PLXNA2, ATP10A, TLR2, CXCR2, LPAR1, TLR7, SDC3, CCRL2, CLEC4E, CSF3R, FAS, MS4A8A, CLEC4D, IL13RA1, COL23A1, MS4A6C, BST2, MS4A6D, SLC3A2, DLL1, SIGLEC1, DARC, HAS1, LILRB4, CD300LF, GPR146, IL1R2, TNFRSF12A, CSF1, FFAR2, ENPP4, FPR2, IL7R, GPR141, CD69, TSPAN31, SHISA5, SLC39A8, PPAP2A, AMICA1, 1810055G02RIK, KLRA2, SELP, SELL, SLC6A12, TLR13, SLC10A6, AXL, NLGN2, ITGA3, CD63, …	324	2174	16021	1.43293	0.938843	0.294811	4.21474
UP_SEQ_FEATURE	short sequence motif:Nuclear export signal	5	1.40056	0.00574538	PER2, PER1, NFKBIA, KEAP1, IFI204	324	36	16021	6.86771	0.997339	0.482519	8.73189
UP_SEQ_FEATURE	domain:Leucine-zipper	8	2.2409	0.00593243	FOS, TSC22D3, ATF3, CEBPB, RELB, JUNB, DDIT3, IFI35	324	107	16021	3.69701	0.997807	0.457878	9.00379
UP_SEQ_FEATURE	active site:For GATase activity	3	0.840336	0.00795826	CTPS, GFPT2, ASNS	324	7	16021	21.1918	0.999731	0.526421	11.9003
UP_SEQ_FEATURE	mutagenesis site	25	7.0028	0.0116202	TLR2, KEAP1, DAXX, MAP3K6, FOS, MYD88, PER1, ZC3H12A, SMOX, MX1, KLK1B27, NFKBIZ, SOCS3, RELB, SLC3A2, PNPLA2, STAT3, IFI202B, SIGLEC1, KRT17, HAS1, IRF7, TRAFD1, PPP1R15A, ASPRV1	324	723	16021	1.7098	0.999994	0.632953	16.9181
UP_SEQ_FEATURE	short sequence motif:Box 1 motif	4	1.12045	0.0134454	OSMR, CSF3R, IL13RA1, IL7R	324	25	16021	7.9116	0.999999	0.657496	19.3179
UP_SEQ_FEATURE	site:Reactive bond	5	1.40056	0.0205627	SERPINA3N, SERPINA3M, SERPINA1B, SERPINA1D, SERPING1	324	52	16021	4.75457	1	0.782838	28.0693
UP_SEQ_FEATURE	propeptide:Activation peptide	6	1.68067	0.0206026	F10, KLK1B5, F13A1, KLK1, MMP3, KLK1B27	324	78	16021	3.80366	1	0.760236	28.1158
UP_SEQ_FEATURE	short sequence motif:WSXWS motif	4	1.12045	0.0240555	OSMR, CSF3R, IL13RA1, IL7R	324	31	16021	6.38033	1	0.791118	32.031
UP_SEQ_FEATURE	topological domain:Cytoplasmic	71	19.888	0.0252531	GYPC, IER3, OSMR, PLXNA2, ATP10A, TLR2, TLR3, CXCR2, LPAR1, TLR7, SDC3, CCRL2, CLEC4E, LRRC59, CSF3R, FAS, MS4A8A, CLEC4D, IL13RA1, COL23A1, MS4A6C, BST2, MS4A6D, SLC3A2, DLL1, PNPLA2, TMEM38B, SIGLEC1, DARC, HAS1, LILRB4, CD300LF, IL1R2, GPR146, RTP4, TNFRSF12A, CSF1, FFAR2, ENPP4, FPR2, IL7R, GPR141, CD69, TSPAN31, ALOX5AP, SHISA5, SLC39A8, AMICA1, PPAP2A, 1810055G02RIK, KCNE4, KLRA2, SELP, RRB…	324	2780	16021	1.26287	1	0.787367	33.3416
UP_SEQ_FEATURE	repeat:13	4	1.12045	0.0306473	SPRR1A, RRBP1, PLIN4, OGFR	324	34	16021	5.81736	1	0.831262	38.9566
UP_SEQ_FEATURE	cross-link:Glycyl lysine isopeptide (Lys-Gly) (interchain with G-Cter in SUMO)	6	1.68067	0.0325682	FOS, CEBPB, PML, NFKBIA, MBD1, ADAR	324	88	16021	3.37142	1	0.833571	40.8468
UP_SEQ_FEATURE	short sequence motif:Nuclear localization signal	12	3.36134	0.0330057	NFKBIZ, SGK1, SP100, NUPR1, RELB, PER2, PER1, DAXX, TNIP1, MBD1, ERCC1, IFI204	324	289	16021	2.05318	1	0.822147	41.2696
UP_SEQ_FEATURE	repeat:12	4	1.12045	0.0330341	SPRR1A, RRBP1, PLIN4, OGFR	324	35	16021	5.65115	1	0.807182	41.2969
UP_SEQ_FEATURE	domain:C-type lectin	6	1.68067	0.0353877	SELP, CLEC4E, CD69, SELL, CLEC4D, KLRA2	324	90	16021	3.2965	1	0.814588	43.5222
UP_SEQ_FEATURE	domain:SOCS box	4	1.12045	0.0355148	SPSB1, SOCS3, ASB13, CISH	324	36	16021	5.49417	1	0.801666	43.6401
UP_SEQ_FEATURE	repeat:LRR 21	3	0.840336	0.0357871	TLR13, TLR3, TLR7	324	15	16021	9.88951	1	0.790389	43.8919
UP_SEQ_FEATURE	repeat:DRADA 1	2	0.560224	0.0399168	ZBP1, ADAR	324	2	16021	49.4475	1	0.813004	47.5837
UP_SEQ_FEATURE	propeptide:N-terminal propeptide (7S domain)	2	0.560224	0.0399168	COL4A2, COL4A1	324	2	16021	49.4475	1	0.813004	47.5837
UP_SEQ_FEATURE	repeat:DRADA 2	2	0.560224	0.0399168	ZBP1, ADAR	324	2	16021	49.4475	1	0.813004	47.5837
UP_SEQ_FEATURE	repeat:7	5	1.40056	0.0461788	SPRR1A, RRBP1, PLIN4, OGFR, IFI204	324	67	16021	3.69011	1	0.846055	52.75
UP_SEQ_FEATURE	repeat:11	4	1.12045	0.0463637	SPRR1A, RRBP1, PLIN4, OGFR	324	40	16021	4.94475	1	0.836222	52.895
UP_SEQ_FEATURE	repeat:LRR 16	4	1.12045	0.0493031	TLR13, TLR2, TLR3, TLR7	324	41	16021	4.82415	1	0.844028	55.1453
UP_SEQ_FEATURE	repeat:4	6	1.68067	0.0535387	SPRR1A, RRBP1, PLIN4, OGFR, PPP1R15A, IFI204	324	101	16021	2.93748	1	0.858074	58.2115
UP_SEQ_FEATURE	repeat:6	5	1.40056	0.0550584	SPRR1A, RRBP1, PLIN4, OGFR, IFI204	324	71	16021	3.48222	1	0.856652	59.2629
UP_SEQ_FEATURE	repeat:LRR 20	3	0.840336	0.0553022	TLR13, TLR3, TLR7	324	19	16021	7.8075	1	0.848684	59.4293
UP_SEQ_FEATURE	domain:CARD 2	2	0.560224	0.0592755	DDX58, IFIH1	324	3	16021	32.965	1	0.859831	62.0522
UP_SEQ_FEATURE	domain:HIN-200 1	2	0.560224	0.0592755	IFI202B, IFI204	324	3	16021	32.965	1	0.859831	62.0522
UP_SEQ_FEATURE	region of interest:CRY binding domain	2	0.560224	0.0592755	PER2, PER1	324	3	16021	32.965	1	0.859831	62.0522
UP_SEQ_FEATURE	domain:CARD 1	2	0.560224	0.0592755	DDX58, IFIH1	324	3	16021	32.965	1	0.859831	62.0522
UP_SEQ_FEATURE	region of interest:Alpha	2	0.560224	0.0592755	MT2, MT1	324	3	16021	32.965	1	0.859831	62.0522
UP_SEQ_FEATURE	region of interest:CSNK1E binding domain	2	0.560224	0.0592755	PER2, PER1	324	3	16021	32.965	1	0.859831	62.0522
UP_SEQ_FEATURE	region of interest:Beta	2	0.560224	0.0592755	MT2, MT1	324	3	16021	32.965	1	0.859831	62.0522
UP_SEQ_FEATURE	short sequence motif:DECH box	2	0.560224	0.0592755	DDX58, DHX58	324	3	16021	32.965	1	0.859831	62.0522
UP_SEQ_FEATURE	domain:HIN-200 2	2	0.560224	0.0592755	IFI202B, IFI204	324	3	16021	32.965	1	0.859831	62.0522
UP_SEQ_FEATURE	metal ion-binding site:Zinc	7	1.96078	0.0642817	DDX58, IFIH1, BIRC3, BIRC2, DHX58, GCH1, ADAR	324	140	16021	2.47238	1	0.874034	65.131
UP_SEQ_FEATURE	repeat:9	4	1.12045	0.0653093	SPRR1A, RRBP1, PLIN4, OGFR	324	46	16021	4.29979	1	0.870499	65.7332
UP_SEQ_FEATURE	repeat:10	4	1.12045	0.0653093	SPRR1A, RRBP1, PLIN4, OGFR	324	46	16021	4.29979	1	0.870499	65.7332
UP_SEQ_FEATURE	repeat:ANK 5	6	1.68067	0.0653481	NFKBIZ, BCL3, NFKBIA, ANKRD1, ASB13, ANKFY1	324	107	16021	2.77276	1	0.862878	65.7558
UP_SEQ_FEATURE	repeat:LRR 19	3	0.840336	0.0718408	TLR13, TLR3, TLR7	324	22	16021	6.74285	1	0.881275	69.3394
UP_SEQ_FEATURE	repeat:LRR 15	4	1.12045	0.0722994	TLR13, TLR2, TLR3, TLR7	324	48	16021	4.12063	1	0.875953	69.5787
UP_SEQ_FEATURE	domain:Peptidase S1	6	1.68067	0.073967	F10, KLK1B5, KLK1, C2, KLK1B27, PRSS22	324	111	16021	2.67284	1	0.875181	70.4344
UP_SEQ_FEATURE	propeptide:Removed in mature form	9	2.52101	0.0782118	ALPL, LY6C1, RND3, BST2, LY6E, ACTA2, RASL10B, RHOC, PLAUR	324	220	16021	2.02285	1	0.883371	72.5118
UP_SEQ_FEATURE	metal ion-binding site:Divalent metal cation; cluster A	2	0.560224	0.0782451	MT2, MT1	324	4	16021	24.7238	1	0.877049	72.5275
UP_SEQ_FEATURE	metal ion-binding site:Zinc; via amide nitrogen and carbonyl oxygen; shared with metalloproteinase partner	2	0.560224	0.0782451	TIMP3, TIMP1	324	4	16021	24.7238	1	0.877049	72.5275
UP_SEQ_FEATURE	region of interest:Involved in metalloproteinase-binding	2	0.560224	0.0782451	TIMP3, TIMP1	324	4	16021	24.7238	1	0.877049	72.5275
UP_SEQ_FEATURE	domain:Galectin 2	2	0.560224	0.0782451	LGALS8, LGALS9	324	4	16021	24.7238	1	0.877049	72.5275
UP_SEQ_FEATURE	domain:Glutamine amidotransferase type-2	2	0.560224	0.0782451	GFPT2, ASNS	324	4	16021	24.7238	1	0.877049	72.5275
UP_SEQ_FEATURE	domain:Collagen IV NC1	2	0.560224	0.0782451	COL4A2, COL4A1	324	4	16021	24.7238	1	0.877049	72.5275
UP_SEQ_FEATURE	metal ion-binding site:Divalent metal cation; cluster B	2	0.560224	0.0782451	MT2, MT1	324	4	16021	24.7238	1	0.877049	72.5275
UP_SEQ_FEATURE	domain:Galectin 1	2	0.560224	0.0782451	LGALS8, LGALS9	324	4	16021	24.7238	1	0.877049	72.5275
UP_SEQ_FEATURE	domain:HSR	2	0.560224	0.0782451	CSPRS, SP100	324	4	16021	24.7238	1	0.877049	72.5275
UP_SEQ_FEATURE	repeat:1	7	1.96078	0.0793122	SPRR1A, RRBP1, PLIN4, OGFR, TNFAIP3, PPP1R15A, IFI204	324	148	16021	2.33873	1	0.874308	73.0275
UP_SEQ_FEATURE	lipid moiety-binding region:GPI-anchor amidated glycine	3	0.840336	0.0836362	ALPL, LY6C1, PLAUR	324	24	16021	6.18094	1	0.88233	74.9677
UP_SEQ_FEATURE	repeat:2	7	1.96078	0.0854167	SPRR1A, RRBP1, PLIN4, OGFR, TNFAIP3, PPP1R15A, IFI204	324	151	16021	2.29227	1	0.881951	75.7279
UP_SEQ_FEATURE	repeat:5	5	1.40056	0.0897163	SPRR1A, RRBP1, PLIN4, OGFR, IFI204	324	84	16021	2.94331	1	0.889008	77.4755
UP_SEQ_FEATURE	repeat:3	6	1.68067	0.0929592	SPRR1A, RRBP1, PLIN4, OGFR, PPP1R15A, IFI204	324	119	16021	2.49315	1	0.892584	78.7148
UP_SEQ_FEATURE	domain:LIM zinc-binding 3	3	0.840336	0.09597	LIMS2, PDLIM7, FBLIM1	324	26	16021	5.70548	1	0.895328	79.808
UP_SEQ_FEATURE	repeat:LRR 18	3	0.840336	0.09597	TLR13, TLR3, TLR7	324	26	16021	5.70548	1	0.895328	79.808
UP_SEQ_FEATURE	repeat:LRR 14	4	1.12045	0.0991988	TLR13, TLR2, TLR3, TLR7	324	55	16021	3.59618	1	0.898454	80.9217

## Sheet: Cluster_2_GO
Category	Term	Count	%	PValue	Genes	List Total	Pop Hits	Pop Total	Fold Enrichment	Bonferroni	Benjamini	FDR
GOTERM_BP_FAT	GO:0001944~vasculature development	22	12.8655	4.3549515443215126E-15	RECK, EMCN, ACVRL1, TBX3, EPAS1, EGFL7, EFNB2, EDN1, CX3CL1, MEIS1, GJA5, TCF21, HEY1, CXCR4, NOTCH4, VEGFA, TGFBR3, ANGPT1, SOX18, FGF1, PPAP2B, ENG	121	250	13588	9.88218	5.204503494837809E-12	5.204503494837809E-12	7.005507285384738E-12
GOTERM_BP_FAT	GO:0001568~blood vessel development	20	11.6959	3.9086936671454405E-13	RECK, EMCN, ACVRL1, TBX3, EPAS1, EGFL7, EDN1, CX3CL1, MEIS1, GJA5, HEY1, CXCR4, NOTCH4, VEGFA, TGFBR3, ANGPT1, SOX18, FGF1, PPAP2B, ENG	121	244	13588	9.20471	4.698732514185622E-10	2.349366257092811E-10	6.321054790703329E-10
GOTERM_BP_FAT	GO:0042592~homeostatic process	17	9.94152	5.396855302885544E-5	EPAS1, FOXA1, EDN1, SNCA, CSRP3, TRF, HBA-A1, AMIGO1, EDNRB, ALAS2, INPP5K, HAMP, VEGFA, TGFBR3, ADRA1A, PMP22, MB	121	584	13588	3.26893	0.0628125	0.00431546	0.0872316
GOTERM_BP_FAT	GO:0042127~regulation of cell proliferation	15	8.77193	2.776993201670448E-4	CSF2, RBP4, CAV2, FGF7, TBX3, EDN1, IL11RA1, ZEB1, FOXP1, VEGFA, TEK, NOTCH4, TGFBR3, FGF1, IGFBP3	121	538	13588	3.13097	0.283832	0.0138137	0.448096
GOTERM_BP_FAT	GO:0048514~blood vessel morphogenesis	15	8.77193	2.1234672685798582E-9	EMCN, ACVRL1, EPAS1, EGFL7, EDN1, CX3CL1, MEIS1, HEY1, CXCR4, VEGFA, NOTCH4, ANGPT1, SOX18, FGF1, ENG	121	198	13588	8.50739	2.5524044289237935E-6	6.381017180201454E-7	3.433653272821857E-6
GOTERM_BP_FAT	GO:0035295~tube development	14	8.18713	5.765499482540184E-7	RBP4, FGF7, TBX3, EPAS1, EDN1, FOXA1, GJA5, FOXP1, TCF21, CXCR4, VEGFA, NOTCH4, FGF1, ENG	121	264	13588	5.95517	6.927731593370234E-4	1.385930426065496E-4	9.322790126220504E-4
GOTERM_BP_FAT	GO:0048878~chemical homeostasis	14	8.18713	2.0031676817344643E-5	EPAS1, FOXA1, EDN1, SNCA, CSRP3, TRF, AMIGO1, EDNRB, ALAS2, INPP5K, HAMP, VEGFA, ADRA1A, PMP22	121	365	13588	4.3073	0.0237907	0.00218654	0.0323864
GOTERM_BP_FAT	GO:0001525~angiogenesis	14	8.18713	1.5045063971367486E-10	EMCN, ACVRL1, EPAS1, EGFL7, EDN1, CX3CL1, MEIS1, CXCR4, VEGFA, NOTCH4, ANGPT1, SOX18, FGF1, ENG	121	133	13588	11.8208	1.8084166730769624E-7	6.028055943296806E-8	2.432791745832219E-7
GOTERM_BP_FAT	GO:0048534~hemopoietic or lymphoid organ development	13	7.60234	6.997389290484179E-6	CSF2, EPAS1, IL11RA1, CBFA2T3, MEIS1, FOXP1, HBA-A1, TCF21, ALAS2, VEGFA, TGFBR3, HBB-B1, HBB-B2, MB	121	281	13588	5.19526	0.00837562	0.00140083	0.0113142
GOTERM_BP_FAT	GO:0002520~immune system development	13	7.60234	1.1436104131925629E-5	CSF2, EPAS1, IL11RA1, CBFA2T3, MEIS1, FOXP1, HBA-A1, TCF21, ALAS2, VEGFA, TGFBR3, HBB-B1, HBB-B2, MB	121	295	13588	4.9487	0.0136522	0.00196183	0.0184906
GOTERM_BP_FAT	GO:0030097~hemopoiesis	12	7.01754	1.3513154792630744E-5	CSF2, EPAS1, IL11RA1, CBFA2T3, MEIS1, FOXP1, HBA-A1, ALAS2, VEGFA, TGFBR3, HBB-B1, HBB-B2, MB	121	251	13588	5.36881	0.0161117	0.00202831	0.0218486
GOTERM_BP_FAT	GO:0009792~embryonic development ending in birth or egg hatching	12	7.01754	0.00134149	HBA-A1, RBP4, ACVRL1, TBX3, EPAS1, INPP5K, MEOX1, HOXB5, EDN1, TGFBR3, MYH6, ZEB1	121	425	13588	3.17075	0.80082	0.0463488	2.14725
GOTERM_BP_FAT	GO:0043009~chordate embryonic development	12	7.01754	0.00124366	HBA-A1, RBP4, ACVRL1, TBX3, EPAS1, INPP5K, MEOX1, HOXB5, EDN1, TGFBR3, MYH6, ZEB1	121	421	13588	3.20088	0.775933	0.0471063	1.99214
GOTERM_BP_FAT	GO:0007507~heart development	11	6.43275	2.7858271909262863E-5	RBP4, TBX3, EDN1, ADRA1A, TGFBR3, MYH6, ENG, GJA5, CSRP3, FOXP1, MB	121	223	13588	5.53934	0.0329317	0.00257254	0.0450374
GOTERM_BP_FAT	GO:0007167~enzyme linked receptor protein signaling pathway	11	6.43275	1.5124436209525138E-4	ACVRL1, FGF7, LTBP4, TEK, VEGFA, TGFBR3, ANGPT1, FGF1, ENG, HPGD, BMP6	121	273	13588	4.52481	0.16624	0.00862022	0.244282
GOTERM_BP_FAT	GO:0022610~biological adhesion	11	6.43275	0.0269754	CD97, PCDHA6, AMIGO1, EMCN, PCDH1, TNXB, TEK, CNTN1, VTN, CX3CL1, ENG	121	562	13588	2.19799	1	0.340368	35.7369
GOTERM_BP_FAT	GO:0007155~cell adhesion	11	6.43275	0.0266894	CD97, PCDHA6, AMIGO1, EMCN, PCDH1, TNXB, TEK, CNTN1, VTN, CX3CL1, ENG	121	561	13588	2.20191	1	0.348091	35.4308
GOTERM_BP_FAT	GO:0050801~ion homeostasis	10	5.84795	0.00115271	AMIGO1, EDNRB, ALAS2, HAMP, SNCA, EDN1, ADRA1A, PMP22, CSRP3, TRF	121	293	13588	3.83268	0.750017	0.0451605	1.84773
GOTERM_BP_FAT	GO:0001763~morphogenesis of a branching structure	9	5.26316	1.4549959216811867E-5	TCF21, FGF7, TBX3, CXCR4, FOXA1, EDN1, NOTCH4, VEGFA, ENG	121	125	13588	8.08542	0.0173371	0.00194136	0.0235247
GOTERM_BP_FAT	GO:0010033~response to organic substance	9	5.26316	0.0785339	RBP4, THBD, CYP2D22, HMGCS2, INPP5K, EIF4A2, ADRA1A, SDF4, TRF	121	505	13588	2.00134	1	0.559241	73.3541
GOTERM_BP_FAT	GO:0010628~positive regulation of gene expression	9	5.26316	0.0672559	CSF2, TCF21, TBX3, EPAS1, MEOX1, FOXA1, VEGFA, ZEB1, KLF2	121	488	13588	2.07106	1	0.520067	67.5616
GOTERM_BP_FAT	GO:0019725~cellular homeostasis	9	5.26316	0.0110645	AMIGO1, ALAS2, HAMP, SNCA, EDN1, ADRA1A, PMP22, CSRP3, TRF	121	343	13588	2.94658	0.999998	0.194026	16.4655
GOTERM_BP_FAT	GO:0007389~pattern specification process	9	5.26316	0.00368364	TBX3, CXCR4, MEOX1, HOXB5, EDN1, NOTCH4, VEGFA, ZEB1, ENG	121	284	13588	3.55872	0.988156	0.086552	5.79289
GOTERM_BP_FAT	GO:0008284~positive regulation of cell proliferation	9	5.26316	0.00368364	CSF2, FGF7, TBX3, EDN1, NOTCH4, VEGFA, IL11RA1, FGF1, FOXP1	121	284	13588	3.55872	0.988156	0.086552	5.79289
GOTERM_BP_FAT	GO:0055082~cellular chemical homeostasis	9	5.26316	0.00258638	AMIGO1, ALAS2, HAMP, SNCA, EDN1, ADRA1A, PMP22, CSRP3, TRF	121	268	13588	3.77119	0.955526	0.0683022	4.10114
GOTERM_BP_FAT	GO:0006873~cellular ion homeostasis	9	5.26316	0.00219586	AMIGO1, ALAS2, HAMP, SNCA, EDN1, ADRA1A, PMP22, CSRP3, TRF	121	261	13588	3.87233	0.928804	0.0655077	3.49218
GOTERM_BP_FAT	GO:0007517~muscle organ development	8	4.67836	9.453953670849754E-4	CAV2, RBP4, TGFBR3, MYH6, ENG, CSRP3, UNC45B, FOXP1	121	176	13588	5.10443	0.679189	0.038445	1.51779
GOTERM_BP_FAT	GO:0035239~tube morphogenesis	8	4.67836	7.982387239377972E-4	TCF21, TBX3, CXCR4, FOXA1, EDN1, NOTCH4, VEGFA, ENG	121	171	13588	5.25369	0.617056	0.0349261	1.28297
GOTERM_BP_FAT	GO:0030323~respiratory tube development	8	4.67836	6.264604269854667E-5	TCF21, RBP4, FGF7, EPAS1, FOXA1, VEGFA, FGF1, FOXP1	121	113	13588	7.95027	0.0725375	0.00417476	0.101251
GOTERM_BP_FAT	GO:0030324~lung development	8	4.67836	5.589830647962446E-5	TCF21, RBP4, FGF7, EPAS1, FOXA1, VEGFA, FGF1, FOXP1	121	111	13588	8.09352	0.064984	0.00419067	0.0903494
GOTERM_BP_FAT	GO:0030099~myeloid cell differentiation	8	4.67836	2.187544945590155E-5	HBA-A1, CSF2, ALAS2, EPAS1, VEGFA, TGFBR3, CBFA2T3, MB	121	96	13588	9.35813	0.0259519	0.00218882	0.0353668
GOTERM_BP_FAT	GO:0048754~branching morphogenesis of a tube	8	4.67836	1.777040411682336E-5	TCF21, TBX3, CXCR4, FOXA1, EDN1, NOTCH4, VEGFA, ENG	121	93	13588	9.66	0.0211337	0.00213374	0.0287309
GOTERM_BP_FAT	GO:0060541~respiratory system development	8	4.67836	1.1273568765811392E-4	TCF21, RBP4, FGF7, EPAS1, FOXA1, VEGFA, FGF1, FOXP1	121	124	13588	7.245	0.126735	0.00675289	0.182138
GOTERM_BP_FAT	GO:0001501~skeletal system development	8	4.67836	0.0132128	RBP4, TBX3, HOXB5, EDN1, ZEB1, IGFBP3, GJA5, BMP6	121	285	13588	3.15221	1	0.218049	19.3519
GOTERM_BP_FAT	GO:0001701~in utero embryonic development	8	4.67836	0.00947055	HBA-A1, ACVRL1, TBX3, EPAS1, INPP5K, EDN1, TGFBR3, MYH6	121	267	13588	3.36472	0.999989	0.178977	14.2616
GOTERM_BP_FAT	GO:0044057~regulation of system process	8	4.67836	0.00203073	EPAS1, TNNC1, SNCA, EDN1, ADRA1A, MYH6, CSRP3, TRF	121	201	13588	4.46955	0.913137	0.0639051	3.2336
GOTERM_BP_FAT	GO:0040012~regulation of locomotion	7	4.09357	4.243980265305873E-4	EGFL7, CXCR4, SNCA, TEK, TGFBR3, TIE1, ARAP3	121	110	13588	7.14621	0.399645	0.0202025	0.684048
GOTERM_BP_FAT	GO:0048598~embryonic morphogenesis	7	4.09357	0.0983939	RBP4, TBX3, HOXB5, EDN1, ZEB1, PPAP2B, GJA5	121	359	13588	2.18965	1	0.613407	81.2664
GOTERM_BP_FAT	GO:0051174~regulation of phosphorus metabolic process	7	4.09357	0.0506107	TNXB, INPP5K, EDN1, HBB-B1, HBB-B2, FGF1, IGFBP3, PPP1R14A	121	301	13588	2.61157	1	0.474593	56.8208
GOTERM_BP_FAT	GO:0019220~regulation of phosphate metabolic process	7	4.09357	0.0506107	TNXB, INPP5K, EDN1, HBB-B1, HBB-B2, FGF1, IGFBP3, PPP1R14A	121	301	13588	2.61157	1	0.474593	56.8208
GOTERM_BP_FAT	GO:0042325~regulation of phosphorylation	7	4.09357	0.0436128	TNXB, INPP5K, EDN1, HBB-B1, HBB-B2, FGF1, IGFBP3, PPP1R14A	121	290	13588	2.71063	1	0.441561	51.3764
GOTERM_BP_FAT	GO:0003006~reproductive developmental process	7	4.09357	0.0296056	TCF21, RBP4, TBX3, CXCR4, FOXA1, VEGFA, IL11RA1	121	264	13588	2.97759	1	0.356304	38.4889
GOTERM_BP_FAT	GO:0055080~cation homeostasis	7	4.09357	0.00581037	EDNRB, ALAS2, HAMP, EDN1, ADRA1A, CSRP3, TRF	121	184	13588	4.27219	0.999092	0.123798	8.99246
GOTERM_BP_FAT	GO:0060284~regulation of cell development	7	4.09357	0.00285084	AMIGO1, TBX3, MAPT, FOXA1, TGFBR3, IGFBP3, MEIS1	121	159	13588	4.94392	0.967665	0.0718855	4.51147
GOTERM_BP_FAT	GO:0060537~muscle tissue development	7	4.09357	0.0012935	CAV2, RBP4, TGFBR3, MYH6, ENG, CSRP3, FOXP1	121	136	13588	5.78002	0.788978	0.0474555	2.0712
GOTERM_BP_FAT	GO:0034101~erythrocyte homeostasis	6	3.50877	8.388897471278942E-5	HBA-A1, ALAS2, EPAS1, VEGFA, TGFBR3, MB	121	51	13588	13.2115	0.0959212	0.00529325	0.135562
GOTERM_BP_FAT	GO:0030218~erythrocyte differentiation	6	3.50877	6.245345145593949E-5	HBA-A1, ALAS2, EPAS1, VEGFA, TGFBR3, MB	121	48	13588	14.0372	0.0723227	0.00440623	0.10094
GOTERM_BP_FAT	GO:0007178~transmembrane receptor protein serine/threonine kinase signaling pathway	6	3.50877	6.237882099720054E-4	ACVRL1, LTBP4, TGFBR3, ENG, HPGD, BMP6	121	78	13588	8.63827	0.527646	0.0284351	1.00391
GOTERM_BP_FAT	GO:0070482~response to oxygen levels	6	3.50877	2.6734602305648436E-4	ALAS2, EPAS1, EDN1, VEGFA, TRF, MB	121	65	13588	10.3659	0.274862	0.0138764	0.431424
GOTERM_BP_FAT	GO:0001666~response to hypoxia	6	3.50877	2.4851878565846275E-4	ALAS2, EPAS1, EDN1, VEGFA, TRF, MB	121	64	13588	10.5279	0.25826	0.0134881	0.401099
GOTERM_BP_FAT	GO:0001775~cell activation	6	3.50877	0.0669334	CSF2, CXCR4, SNCA, IL11RA1, IMPDH1, FOXP1	121	246	13588	2.73896	1	0.524557	67.3798
GOTERM_BP_FAT	GO:0048568~embryonic organ development	6	3.50877	0.0624272	RBP4, EPAS1, HOXB5, EDN1, VEGFA, ZEB1	121	241	13588	2.79579	1	0.502438	64.7369
GOTERM_BP_FAT	GO:0048729~tissue morphogenesis	6	3.50877	0.0598091	TCF21, FOXQ1, FGF7, TBX3, FOXA1, TGFBR3	121	238	13588	2.83103	1	0.503087	63.1105
GOTERM_BP_FAT	GO:0016337~cell-cell adhesion	6	3.50877	0.0580994	PCDHA6, AMIGO1, EMCN, PCDH1, TNXB, TEK	121	236	13588	2.85502	1	0.502674	62.0107
GOTERM_BP_FAT	GO:0045321~leukocyte activation	6	3.50877	0.0447232	CSF2, CXCR4, SNCA, IL11RA1, IMPDH1, FOXP1	121	219	13588	3.07664	1	0.446426	52.2812
GOTERM_BP_FAT	GO:0051336~regulation of hydrolase activity	6	3.50877	0.0298811	TNNC1, EDN1, ADRA1A, MYH6, NPR3, ARAP3	121	196	13588	3.43768	1	0.355534	38.7707
GOTERM_BP_FAT	GO:0045596~negative regulation of cell differentiation	6	3.50877	0.0226155	TBX3, NOTCH4, CLEC2D, TGFBR3, ZEB1, MEIS1	121	182	13588	3.70212	1	0.313849	30.9191
GOTERM_BP_FAT	GO:0019637~organophosphate metabolic process	6	3.50877	0.0198921	FGF7, TNXB, SNCA, FABP3, PITPNC1, PPAP2B	121	176	13588	3.82832	1	0.298944	27.7399
GOTERM_BP_FAT	GO:0006644~phospholipid metabolic process	6	3.50877	0.0147538	FGF7, TNXB, SNCA, FABP3, PITPNC1, PPAP2B	121	163	13588	4.13365	1	0.237155	21.3645
GOTERM_BP_FAT	GO:0030003~cellular cation homeostasis	6	3.50877	0.0111731	ALAS2, HAMP, EDN1, ADRA1A, CSRP3, TRF	121	152	13588	4.4328	0.999999	0.192955	16.6138
GOTERM_BP_FAT	GO:0055066~di-, tri-valent inorganic cation homeostasis	6	3.50877	0.00949578	ALAS2, HAMP, EDN1, ADRA1A, CSRP3, TRF	121	146	13588	4.61497	0.99999	0.176656	14.2969
GOTERM_BP_FAT	GO:0030005~cellular di-, tri-valent inorganic cation homeostasis	6	3.50877	0.00667801	ALAS2, HAMP, EDN1, ADRA1A, CSRP3, TRF	121	134	13588	5.02825	0.999682	0.136218	10.2683
GOTERM_BP_FAT	GO:0014706~striated muscle tissue development	6	3.50877	0.00533824	CAV2, RBP4, TGFBR3, MYH6, CSRP3, FOXP1	121	127	13588	5.30539	0.998394	0.118519	8.2911
GOTERM_BP_FAT	GO:0048872~homeostasis of number of cells	6	3.50877	0.00324848	HBA-A1, ALAS2, EPAS1, VEGFA, TGFBR3, MB	121	113	13588	5.9627	0.97998	0.0782485	5.12533
GOTERM_BP_FAT	GO:0008015~blood circulation	6	3.50877	0.00300771	EDNRB, EDN1, VEGFA, ADRA1A, MYH6, NPR3	121	111	13588	6.07014	0.973236	0.0741439	4.75408
GOTERM_BP_FAT	GO:0003013~circulatory system process	6	3.50877	0.00300771	EDNRB, EDN1, VEGFA, ADRA1A, MYH6, NPR3	121	111	13588	6.07014	0.973236	0.0741439	4.75408
GOTERM_BP_FAT	GO:0051270~regulation of cell motion	6	3.50877	0.00256527	EGFL7, CXCR4, TEK, TGFBR3, TIE1, ARAP3	121	107	13588	6.29706	0.95438	0.070873	4.06831
GOTERM_BP_FAT	GO:0030334~regulation of cell migration	6	3.50877	0.00131756	EGFL7, CXCR4, TEK, TGFBR3, TIE1, ARAP3	121	92	13588	7.32375	0.795001	0.0468878	2.10934
GOTERM_BP_FAT	GO:0007179~transforming growth factor beta receptor signaling pathway	5	2.92398	8.339286769037708E-4	ACVRL1, LTBP4, TGFBR3, ENG, HPGD	121	48	13588	11.6977	0.633149	0.0351806	1.33997
GOTERM_BP_FAT	GO:0001569~patterning of blood vessels	5	2.92398	5.361956818839705E-5	CXCR4, EDN1, NOTCH4, VEGFA, ENG	121	24	13588	23.3953	0.0624193	0.00459317	0.0866678
GOTERM_BP_FAT	GO:0007169~transmembrane receptor protein tyrosine kinase signaling pathway	5	2.92398	0.0902761	FGF7, TEK, VEGFA, ANGPT1, FGF1	121	192	13588	2.92441	1	0.591589	78.3445
GOTERM_BP_FAT	GO:0006631~fatty acid metabolic process	5	2.92398	0.0801041	TNXB, CYP2D22, SNCA, ACAA1B, HPGD	121	184	13588	3.05156	1	0.563701	74.0789
GOTERM_BP_FAT	GO:0046578~regulation of Ras protein signal transduction	5	2.92398	0.0764462	ADRA1A, ARHGEF15, CYTH3, ARAP3, MCF2L	121	181	13588	3.10214	1	0.558251	72.361
GOTERM_BP_FAT	GO:0031399~regulation of protein modification process	5	2.92398	0.0584277	TNXB, INPP5K, HBB-B1, HBB-B2, FGF1, IGFBP3	121	165	13588	3.40296	1	0.501335	62.2243
GOTERM_BP_FAT	GO:0051240~positive regulation of multicellular organismal process	5	2.92398	0.0563555	SNCA, EDN1, ADRA1A, CX3CL1, TRF	121	163	13588	3.44471	1	0.495182	60.8573
GOTERM_BP_FAT	GO:0060341~regulation of cellular localization	5	2.92398	0.0543239	RBP4, TNNC1, SNCA, EDN1, DPH3	121	161	13588	3.4875	1	0.49245	59.4721
GOTERM_BP_FAT	GO:0051960~regulation of nervous system development	5	2.92398	0.0421162	AMIGO1, MAPT, FOXA1, MEIS1, TRF	121	148	13588	3.79384	1	0.437111	50.1313
GOTERM_BP_FAT	GO:0001932~regulation of protein amino acid phosphorylation	5	2.92398	0.0222948	TNXB, INPP5K, HBB-B1, HBB-B2, FGF1, IGFBP3	121	121	13588	4.64039	1	0.31368	30.5517
GOTERM_BP_FAT	GO:0042391~regulation of membrane potential	5	2.92398	0.0211183	AMIGO1, SNCA, EDN1, ADRA1A, PMP22	121	119	13588	4.71838	1	0.306854	29.1879
GOTERM_BP_FAT	GO:0030155~regulation of cell adhesion	5	2.92398	0.00958372	EMCN, TNXB, VTN, CYTH3, ABI3BP	121	94	13588	5.97327	0.999991	0.175452	14.4198
GOTERM_BP_FAT	GO:0008217~regulation of blood pressure	5	2.92398	0.00258621	EDNRB, EDN1, ADRA1A, MYH6, NPR3	121	65	13588	8.63827	0.955517	0.0698295	4.10088
GOTERM_BP_FAT	GO:0050678~regulation of epithelial cell proliferation	5	2.92398	0.00230633	FGF7, VEGFA, TGFBR3, FGF1, FOXP1	121	63	13588	8.9125	0.937676	0.0670328	3.66481
GOTERM_BP_FAT	GO:0007568~aging	5	2.92398	0.00204805	TBX3, NOTCH4, ADRA1A, ENG, PRELP	121	61	13588	9.20471	0.91493	0.0627915	3.26075
GOTERM_BP_FAT	GO:0048738~cardiac muscle tissue development	5	2.92398	0.00159276	RBP4, TGFBR3, MYH6, CSRP3, FOXP1	121	57	13588	9.85066	0.85281	0.0532722	2.54462
GOTERM_BP_FAT	GO:0051046~regulation of secretion	4	2.33918	0.0987209	RBP4, SNCA, EDN1, DPH3	121	125	13588	3.59352	1	0.611898	81.376
GOTERM_BP_FAT	GO:0030855~epithelial cell differentiation	4	2.33918	0.0951844	TCF21, HOXB5, FOXA1, VEGFA	121	123	13588	3.65195	1	0.606237	80.1585
GOTERM_BP_FAT	GO:0006869~lipid transport	4	2.33918	0.0882739	PNLIP, RBP4, PITPNC1, PLTP	121	119	13588	3.77471	1	0.588797	77.5609
GOTERM_BP_FAT	GO:0019932~second-messenger-mediated signaling	4	2.33918	0.0865809	EDN1, ADRA1A, NPR3, RCAN2	121	118	13588	3.8067	1	0.584325	76.8775
GOTERM_BP_FAT	GO:0031644~regulation of neurological system process	4	2.33918	0.0783301	SNCA, EDN1, ADRA1A, TRF	121	113	13588	3.97513	1	0.561286	73.2587
GOTERM_BP_FAT	GO:0051969~regulation of transmission of nerve impulse	4	2.33918	0.0689171	SNCA, EDN1, ADRA1A, TRF	121	107	13588	4.19804	1	0.52591	68.4833
GOTERM_BP_FAT	GO:0045664~regulation of neuron differentiation	4	2.33918	0.0614969	AMIGO1, MAPT, FOXA1, MEIS1	121	102	13588	4.40382	1	0.500199	64.1669
GOTERM_BP_FAT	GO:0030198~extracellular matrix organization	4	2.33918	0.0600605	RECK, TNXB, VTN, ABI3BP	121	101	13588	4.44743	1	0.498106	63.2697
GOTERM_BP_FAT	GO:0021700~developmental maturation	4	2.33918	0.0600605	RECK, EPAS1, FOXA1, VEGFA	121	101	13588	4.44743	1	0.498106	63.2697
GOTERM_BP_FAT	GO:0051241~negative regulation of multicellular organismal process	4	2.33918	0.0586402	RBP4, THBD, VEGFA, ADRA1A	121	100	13588	4.4919	1	0.499315	62.3619
GOTERM_BP_FAT	GO:0022604~regulation of cell morphogenesis	4	2.33918	0.0544771	AMIGO1, MAPT, TGFBR3, ARAP3	121	97	13588	4.63083	1	0.489991	59.5781
GOTERM_BP_FAT	GO:0051129~negative regulation of cellular component organization	4	2.33918	0.049158	GSN, MAPT, TGFBR3, KANK3	121	93	13588	4.83	1	0.468016	55.74
GOTERM_BP_FAT	GO:0001558~regulation of cell growth	4	2.33918	0.0478703	MAPT, IGFBP6, ESM1, IGFBP3	121	92	13588	4.8825	1	0.465949	54.7607
GOTERM_BP_FAT	GO:0035023~regulation of Rho protein signal transduction	4	2.33918	0.0405031	ADRA1A, ARHGEF15, ARAP3, MCF2L	121	86	13588	5.22314	1	0.42788	48.7559
GOTERM_BP_FAT	GO:0006576~biogenic amine metabolic process	4	2.33918	0.0337633	CYP2D22, EPAS1, SNCA, FABP3	121	80	13588	5.61488	1	0.384733	42.6148
GOTERM_BP_FAT	GO:0003007~heart morphogenesis	4	2.33918	0.0276634	RBP4, TBX3, TGFBR3, ENG	121	74	13588	6.07014	1	0.343938	36.4677
GOTERM_BP_FAT	GO:0048592~eye morphogenesis	4	2.33918	0.0267096	RBP4, VEGFA, ZEB1, MEIS1	121	73	13588	6.15329	1	0.344671	35.4525
GOTERM_BP_FAT	GO:0007219~Notch signaling pathway	4	2.33918	0.0120122	HEY1, NOTCH4, EFNB2, CNTN1	121	54	13588	8.31833	1	0.203055	17.7505
GOTERM_BP_FAT	GO:0008016~regulation of heart contraction	4	2.33918	0.00973641	EPAS1, ADRA1A, MYH6, CSRP3	121	50	13588	8.9838	0.999992	0.175349	14.6329
GOTERM_BP_FAT	GO:0048593~camera-type eye morphogenesis	4	2.33918	0.00870195	RBP4, VEGFA, ZEB1, MEIS1	121	48	13588	9.35813	0.999973	0.16832	13.1794
GOTERM_BP_FAT	GO:0045785~positive regulation of cell adhesion	4	2.33918	0.00641006	TNXB, VTN, CYTH3, ABI3BP	121	43	13588	10.4463	0.99956	0.133369	9.87607
GOTERM_BP_FAT	GO:0001570~vasculogenesis	4	2.33918	0.00641006	HEY1, EGFL7, SOX18, ENG	121	43	13588	10.4463	0.99956	0.133369	9.87607
GOTERM_BP_FAT	GO:0051271~negative regulation of cell motion	4	2.33918	0.00276403	EGFL7, TGFBR3, TIE1, ARAP3	121	32	13588	14.0372	0.964098	0.0712656	4.37695
GOTERM_BP_FAT	GO:0050679~positive regulation of epithelial cell proliferation	4	2.33918	0.00252101	FGF7, VEGFA, FGF1, FOXP1	121	31	13588	14.49	0.951881	0.0713301	3.99945
GOTERM_BP_FAT	GO:0040013~negative regulation of locomotion	4	2.33918	0.00252101	EGFL7, TGFBR3, TIE1, ARAP3	121	31	13588	14.49	0.951881	0.0713301	3.99945
GOTERM_BP_FAT	GO:0030336~negative regulation of cell migration	4	2.33918	0.00187304	EGFL7, TGFBR3, TIE1, ARAP3	121	28	13588	16.0425	0.894969	0.0606784	2.98606
GOTERM_BP_FAT	GO:0007498~mesoderm development	3	1.75439	0.0956613	TBX3, VEGFA, EPB4.1L5	121	59	13588	5.71004	1	0.605333	80.3269
GOTERM_BP_FAT	GO:0031589~cell-substrate adhesion	3	1.75439	0.0902332	TNXB, TEK, VTN	121	57	13588	5.9104	1	0.594299	78.3281
GOTERM_BP_FAT	GO:0046545~development of primary female sexual characteristics	3	1.75439	0.0902332	RBP4, TBX3, VEGFA	121	57	13588	5.9104	1	0.594299	78.3281
GOTERM_BP_FAT	GO:0001508~regulation of action potential	3	1.75439	0.0822732	AMIGO1, ADRA1A, PMP22	121	54	13588	6.23875	1	0.570824	75.0497
GOTERM_BP_FAT	GO:0010769~regulation of cell morphogenesis involved in differentiation	3	1.75439	0.0720267	AMIGO1, MAPT, TGFBR3	121	50	13588	6.73785	1	0.539107	70.1429
GOTERM_BP_FAT	GO:0007160~cell-matrix adhesion	3	1.75439	0.0720267	TNXB, TEK, VTN	121	50	13588	6.73785	1	0.539107	70.1429
GOTERM_BP_FAT	GO:0003018~vascular process in circulatory system	3	1.75439	0.0720267	EDN1, VEGFA, ADRA1A	121	50	13588	6.73785	1	0.539107	70.1429
GOTERM_BP_FAT	GO:0051494~negative regulation of cytoskeleton organization	3	1.75439	0.0670729	GSN, MAPT, KANK3	121	48	13588	7.0186	1	0.522179	67.4586
GOTERM_BP_FAT	GO:0045765~regulation of angiogenesis	3	1.75439	0.0598697	TEK, CX3CL1, TIE1	121	45	13588	7.4865	1	0.500191	63.1489
GOTERM_BP_FAT	GO:0048634~regulation of muscle development	3	1.75439	0.0552278	RBP4, TBX3, IGFBP3	121	43	13588	7.83471	1	0.49141	60.094
GOTERM_BP_FAT	GO:0016202~regulation of striated muscle tissue development	3	1.75439	0.0529573	RBP4, TBX3, IGFBP3	121	42	13588	8.02125	1	0.486943	58.5146
GOTERM_BP_FAT	GO:0048015~phosphoinositide-mediated signaling	3	1.75439	0.0485206	EDN1, ADRA1A, NPR3	121	40	13588	8.42231	1	0.467039	55.2578
GOTERM_BP_FAT	GO:0051302~regulation of cell division	3	1.75439	0.0485206	FGF7, VEGFA, FGF1	121	40	13588	8.42231	1	0.467039	55.2578
GOTERM_BP_FAT	GO:0051781~positive regulation of cell division	3	1.75439	0.0400878	FGF7, VEGFA, FGF1	121	36	13588	9.35813	1	0.428128	48.396
GOTERM_BP_FAT	GO:0055072~iron ion homeostasis	3	1.75439	0.0380761	ALAS2, HAMP, TRF	121	35	13588	9.6255	1	0.415115	46.6193
GOTERM_BP_FAT	GO:0060191~regulation of lipase activity	3	1.75439	0.0322866	EDN1, ADRA1A, NPR3	121	32	13588	10.5279	1	0.374765	41.18
GOTERM_BP_FAT	GO:0009712~catechol metabolic process	3	1.75439	0.0286401	CYP2D22, EPAS1, SNCA	121	30	13588	11.2298	1	0.350277	37.4918
GOTERM_BP_FAT	GO:0034311~diol metabolic process	3	1.75439	0.0286401	CYP2D22, EPAS1, SNCA	121	30	13588	11.2298	1	0.350277	37.4918
GOTERM_BP_FAT	GO:0018958~phenol metabolic process	3	1.75439	0.0286401	CYP2D22, EPAS1, SNCA	121	30	13588	11.2298	1	0.350277	37.4918
GOTERM_BP_FAT	GO:0006584~catecholamine metabolic process	3	1.75439	0.0286401	CYP2D22, EPAS1, SNCA	121	30	13588	11.2298	1	0.350277	37.4918
GOTERM_BP_FAT	GO:0007569~cell aging	3	1.75439	0.0268835	TBX3, ENG, PRELP	121	29	13588	11.617	1	0.342922	35.6387
GOTERM_BP_FAT	GO:0006879~cellular iron ion homeostasis	3	1.75439	0.0268835	ALAS2, HAMP, TRF	121	29	13588	11.617	1	0.342922	35.6387
GOTERM_BP_FAT	GO:0010517~regulation of phospholipase activity	3	1.75439	0.0251727	EDN1, ADRA1A, NPR3	121	28	13588	12.0319	1	0.335419	33.7844
GOTERM_BP_FAT	GO:0051147~regulation of muscle cell differentiation	3	1.75439	0.0235084	TBX3, ZEB1, IGFBP3	121	27	13588	12.4775	1	0.32051	31.9325
GOTERM_BP_FAT	GO:0060193~positive regulation of lipase activity	3	1.75439	0.0235084	EDN1, ADRA1A, NPR3	121	27	13588	12.4775	1	0.32051	31.9325
GOTERM_BP_FAT	GO:0010863~positive regulation of phospholipase C activity	3	1.75439	0.0218917	EDN1, ADRA1A, NPR3	121	26	13588	12.9574	1	0.312528	30.0872
GOTERM_BP_FAT	GO:0007202~activation of phospholipase C activity	3	1.75439	0.0218917	EDN1, ADRA1A, NPR3	121	26	13588	12.9574	1	0.312528	30.0872
GOTERM_BP_FAT	GO:0010518~positive regulation of phospholipase activity	3	1.75439	0.0218917	EDN1, ADRA1A, NPR3	121	26	13588	12.9574	1	0.312528	30.0872
GOTERM_BP_FAT	GO:0007200~activation of phospholipase C activity by G-protein coupled receptor protein signaling pathway coupled to IP3 second messenger	3	1.75439	0.0203236	EDN1, ADRA1A, NPR3	121	25	13588	13.4757	1	0.30071	28.2526
GOTERM_BP_FAT	GO:0010464~regulation of mesenchymal cell proliferation	3	1.75439	0.0173368	VEGFA, ZEB1, FOXP1	121	23	13588	14.6475	1	0.269302	24.6326
GOTERM_BP_FAT	GO:0002027~regulation of heart rate	3	1.75439	0.00856009	EPAS1, ADRA1A, MYH6	121	16	13588	21.0558	0.999967	0.168503	12.9783
GOTERM_BP_FAT	GO:0015669~gas transport	3	1.75439	0.00566103	HBA-A1, HBB-B1, HBB-B2, MB	121	13	13588	25.9148	0.998913	0.122983	8.77117
GOTERM_BP_FAT	GO:0002026~regulation of the force of heart contraction	3	1.75439	0.00566103	ADRA1A, MYH6, CSRP3	121	13	13588	25.9148	0.998913	0.122983	8.77117
GOTERM_BP_FAT	GO:0015671~oxygen transport	3	1.75439	0.00403808	HBA-A1, HBB-B1, HBB-B2, MB	121	11	13588	30.6266	0.992277	0.0926909	6.33336
GOTERM_BP_FAT	GO:0060343~trabecula formation	2	1.16959	0.0929994	RBP4, TGFBR3	121	11	13588	20.4177	1	0.600139	79.3693
GOTERM_BP_FAT	GO:0045661~regulation of myoblast differentiation	2	1.16959	0.084912	TBX3, IGFBP3	121	10	13588	22.4595	1	0.579853	76.1848
GOTERM_BP_FAT	GO:0060216~definitive hemopoiesis	2	1.16959	0.084912	TGFBR3, MEIS1	121	10	13588	22.4595	1	0.579853	76.1848
GOTERM_BP_FAT	GO:0060347~heart trabecula formation	2	1.16959	0.0767531	RBP4, TGFBR3	121	9	13588	24.955	1	0.556685	72.5091
GOTERM_BP_FAT	GO:0030857~negative regulation of epithelial cell differentiation	2	1.16959	0.0602183	NOTCH4, ZEB1	121	7	13588	32.085	1	0.495856	63.3693
GOTERM_BP_FAT	GO:0043129~surfactant homeostasis	2	1.16959	0.0433898	EPAS1, VEGFA	121	5	13588	44.919	1	0.443414	51.1928
GOTERM_BP_FAT	GO:0035024~negative regulation of Rho protein signal transduction	2	1.16959	0.0433898	ADRA1A, ARAP3	121	5	13588	44.919	1	0.443414	51.1928
GOTERM_BP_FAT	GO:0043462~regulation of ATPase activity	2	1.16959	0.0433898	TNNC1, MYH6	121	5	13588	44.919	1	0.443414	51.1928
GOTERM_BP_FAT	GO:0048875~chemical homeostasis within a tissue	2	1.16959	0.0433898	EPAS1, VEGFA	121	5	13588	44.919	1	0.443414	51.1928
GOTERM_BP_FAT	GO:0030540~female genitalia development	2	1.16959	0.0348639	RBP4, TBX3	121	4	13588	56.1488	1	0.391027	43.6626
GOTERM_CC_FAT	GO:0005886~plasma membrane	42	24.5614	0.00350443	PCDHA6, CAV2, EMCN, SNCA, PLVAP, CX3CL1, CYTH3, AQP1, GJA5, MCF2L, RABAC1, CD97, LPHN3, EDNRB, PCDH1, COL17A1, CXCR4, MAPT, CNR2, TEK, ITIH4, CLEC2D, SLC4A1, TIE1, DPEP1, RECK, MAOB, ABCA8A, EFNB2, UPK3B, SLC9A3R2, CAMK2N1, THBD, NOTCH4, VEGFA, TGFBR3, CNTN1, ADRA1A, RGS9, ARAP3, FAIM2, EPB4.1L5	120	2906	12504	1.50599	0.411453	0.0845594	4.11019
GOTERM_CC_FAT	GO:0005576~extracellular region	33	19.2982	6.88649708760415E-5	RBP4, CSF2, FGF7, LTBP4, EDN1, IGFBP6, VTN, CX3CL1, ESM1, TRF, ABI3BP, COL17A1, HAMP, GSN, PRSS2, ANGPT1, SEPP1, FGF1, PLTP, RNASE1, TNXB, EGFL7, CHI3L1, PRELP, THBD, PPBP, NOTCH4, VEGFA, TGFBR3, GLB1L2, CELA2A, IGFBP3, BMP6	120	1680	12504	2.04679	0.0103451	0.00346032	0.0822997
GOTERM_CC_FAT	GO:0044421~extracellular region part	22	12.8655	1.1558013732158568E-5	RBP4, CSF2, TNXB, EGFL7, LTBP4, EDN1, CHI3L1, VTN, CX3CL1, ABI3BP, TRF, PRELP, COL17A1, THBD, PRSS2, NOTCH4, VEGFA, TGFBR3, SEPP1, FGF1, IGFBP3, BMP6	120	774	12504	2.96176	0.00174375	0.00174375	0.0138172
GOTERM_CC_FAT	GO:0005615~extracellular space	17	9.94152	2.6262649430033785E-5	CSF2, RBP4, TNXB, EGFL7, EDN1, CHI3L1, VTN, CX3CL1, TRF, THBD, PRSS2, NOTCH4, VEGFA, SEPP1, FGF1, IGFBP3, BMP6	120	511	12504	3.46654	0.00395786	0.00198089	0.0313935
GOTERM_CC_FAT	GO:0042995~cell projection	11	6.43275	0.0473313	MYL7, INPP5K, CXCR4, GSN, MAPT, CNR2, CYTH3, ARAP3, MCF2L, DPEP1, CAMK2N1	120	575	12504	1.99339	0.999339	0.519136	43.993
GOTERM_CC_FAT	GO:0031012~extracellular matrix	10	5.84795	0.0027467	COL17A1, TNXB, LTBP4, VEGFA, TGFBR3, VTN, FGF1, TRF, ABI3BP, PRELP	120	309	12504	3.37217	0.339873	0.0797083	3.23483
GOTERM_CC_FAT	GO:0005578~proteinaceous extracellular matrix	10	5.84795	0.00210387	COL17A1, TNXB, LTBP4, VEGFA, TGFBR3, VTN, FGF1, TRF, ABI3BP, PRELP	120	297	12504	3.50842	0.272411	0.0764262	2.48647
GOTERM_CC_FAT	GO:0043005~neuron projection	6	3.50877	0.0845547	MYL7, INPP5K, CXCR4, MAPT, CNR2, CAMK2N1	120	245	12504	2.55184	0.999998	0.614364	65.2223
GOTERM_CC_FAT	GO:0031252~cell leading edge	5	2.92398	0.0220625	INPP5K, GSN, CYTH3, ARAP3, MCF2L	120	112	12504	4.65179	0.965567	0.34367	23.4111
GOTERM_CC_FAT	GO:0044420~extracellular matrix part	4	2.33918	0.0573672	COL17A1, TNXB, VEGFA, TRF	120	92	12504	4.53043	0.999866	0.555581	50.6536
GOTERM_CC_FAT	GO:0016459~myosin complex	4	2.33918	0.0202745	MYL7, MYL4, MYL3, MYH6	120	61	12504	6.83279	0.95463	0.35715	21.7202
GOTERM_CC_FAT	GO:0001726~ruffle	3	1.75439	0.0736006	INPP5K, CYTH3, ARAP3	120	47	12504	6.65106	0.99999	0.61787	59.9077
GOTERM_CC_FAT	GO:0005833~hemoglobin complex	2	1.16959	0.0736672	HBA-A1, HBB-B1, HBB-B2	120	8	12504	26.05	0.99999	0.588863	59.9422
GOTERM_CC_FAT	GO:0005796~Golgi lumen	2	1.16959	0.046695	HS3ST1, SDF4	120	5	12504	41.68	0.999269	0.551712	43.5441
GOTERM_MF_FAT	GO:0005509~calcium ion binding	18	10.5263	0.00336612	PCDHA6, MYL7, MYL4, EGFL7, TNNC1, MYL3, LTBP4, EFCAB4A, CD97, PCDH1, THBD, ATP2A3, GSN, PRSS2, NOTCH4, ITIH4, MCC, SDF4	131	840	13288	2.17361	0.620046	0.113933	4.37662
GOTERM_MF_FAT	GO:0003700~transcription factor activity	15	8.77193	0.0194974	TBX3, EPAS1, FOXA1, SOX7, ZEB1, CBFA2T3, MEIS1, FOXP1, TCF21, FOXQ1, HEY1, MEOX1, HOXB5, SOX18, KLF2	131	776	13288	1.96073	0.996486	0.313902	22.9981
GOTERM_MF_FAT	GO:0030246~carbohydrate binding	12	7.01754	2.7905560565060704E-4	CLEC1A, LPHN3, EMCN, TNXB, VEGFA, ITIH4, CLEC2D, TGFBR3, VTN, FGF1, ABI3BP, REG1	131	317	13288	3.83982	0.0769761	0.0392587	0.369749
GOTERM_MF_FAT	GO:0043565~sequence-specific DNA binding	10	5.84795	0.0950079	TCF21, FOXQ1, TBX3, SOX13, MEOX1, HOXB5, FOXA1, ZEB1, MEIS1, FOXP1	131	556	13288	1.82437	1	0.712258	73.4198
GOTERM_MF_FAT	GO:0046983~protein dimerization activity	8	4.67836	0.0495177	CAV2, TCF21, EPAS1, VEGFA, NPR3, MEIS1, ENG, FOXP1	131	340	13288	2.38671	1	0.535657	49.0367
GOTERM_MF_FAT	GO:0005539~glycosaminoglycan binding	7	4.09357	8.790658775491263E-4	TNXB, VEGFA, ITIH4, TGFBR3, VTN, FGF1, ABI3BP	131	114	13288	6.22847	0.223068	0.0806922	1.16049
GOTERM_MF_FAT	GO:0019838~growth factor binding	7	4.09357	7.192385334303273E-5	LTBP4, IGFBP6, TGFBR3, IL11RA1, ESM1, IGFBP3, ENG	131	72	13288	9.86175	0.0204313	0.0204313	0.0954204
GOTERM_MF_FAT	GO:0030247~polysaccharide binding	7	4.09357	0.00160002	TNXB, VEGFA, ITIH4, TGFBR3, VTN, FGF1, ABI3BP	131	128	13288	5.54723	0.368447	0.0737357	2.10294
GOTERM_MF_FAT	GO:0001871~pattern binding	7	4.09357	0.00160002	TNXB, VEGFA, ITIH4, TGFBR3, VTN, FGF1, ABI3BP	131	128	13288	5.54723	0.368447	0.0737357	2.10294
GOTERM_MF_FAT	GO:0008083~growth factor activity	6	3.50877	0.0124575	CSF2, FGF7, VEGFA, FGF1, BMP6, REG1	131	141	13288	4.31639	0.972615	0.259043	15.3278
GOTERM_MF_FAT	GO:0008201~heparin binding	5	2.92398	0.0088636	TNXB, VEGFA, VTN, FGF1, ABI3BP	131	83	13288	6.11055	0.922323	0.207284	11.1454
GOTERM_MF_FAT	GO:0004522~pancreatic ribonuclease activity	4	2.33918	9.234722024698439E-4	EAR4, RNASE1, EAR2, EAR10, EAR12	131	20	13288	20.287	0.232916	0.0641403	1.21878
GOTERM_MF_FAT	GO:0004519~endonuclease activity	4	2.33918	0.0800895	EAR4, RNASE1, EAR2, EAR10, EAR12	131	103	13288	3.93923	1	0.680462	66.9778
GOTERM_MF_FAT	GO:0019955~cytokine binding	4	2.33918	0.0551046	CXCR4, TGFBR3, IL11RA1, ENG	131	88	13288	4.61069	1	0.55664	52.8724
GOTERM_MF_FAT	GO:0004540~ribonuclease activity	4	2.33918	0.0289193	EAR4, RNASE1, EAR2, EAR10, EAR12	131	68	13288	5.96677	0.99978	0.390688	32.2603
GOTERM_MF_FAT	GO:0004521~endoribonuclease activity	4	2.33918	0.0142671	EAR4, RNASE1, EAR2, EAR10, EAR12	131	52	13288	7.8027	0.983823	0.271846	17.3642
GOTERM_MF_FAT	GO:0016894~endonuclease activity, active with either ribo- or deoxyribonucleic acids and producing 3'-phosphomonoesters	4	2.33918	0.0020179	EAR4, RNASE1, EAR2, EAR10, EAR12	131	26	13288	15.6054	0.439947	0.0794809	2.64539
GOTERM_MF_FAT	GO:0016892~endoribonuclease activity, producing 3'-phosphomonoesters	4	2.33918	0.00140422	EAR4, RNASE1, EAR2, EAR10, EAR12	131	23	13288	17.6409	0.331885	0.0774917	1.84781
GOTERM_MF_FAT	GO:0016765~transferase activity, transferring alkyl or aryl (other than methyl) groups	3	1.75439	0.0948288	GSTM1, GSTM2, GSTA3	131	53	13288	5.74161	1	0.727396	73.3499
GOTERM_MF_FAT	GO:0004364~glutathione transferase activity	3	1.75439	0.0264825	GSTM1, GSTM2, GSTA3	131	26	13288	11.7041	0.999548	0.382102	29.969
GOTERM_MF_FAT	GO:0005520~insulin-like growth factor binding	3	1.75439	0.0193062	IGFBP6, ESM1, IGFBP3	131	22	13288	13.8321	0.996284	0.329443	22.7985
GOTERM_MF_FAT	GO:0019825~oxygen binding	3	1.75439	0.0080029	HBA-A1, HBB-B1, HBB-B2, MB	131	14	13288	21.7361	0.900348	0.205949	10.1158
GOTERM_MF_FAT	GO:0005344~oxygen transporter activity	3	1.75439	0.0049306	HBA-A1, HBB-B1, HBB-B2, MB	131	11	13288	27.6641	0.757943	0.145826	6.34987
GOTERM_MF_FAT	GO:0050431~transforming growth factor beta binding	2	1.16959	0.0479756	TGFBR3, ENG	131	5	13288	40.574	0.999999	0.543379	47.9283
INTERPRO	IPR003961:Fibronectin, type III	9	5.26316	3.2737388223127214E-4	PTPRB, TNXB, LRRN3, TEK, IL11RA1, CNTN1, MYBPHL, TIE1, ABI3BP	160	191	17763	5.23125	0.114967	0.114967	0.451031
INTERPRO	IPR006210:EGF-like	8	4.67836	0.00236638	CD97, THBD, TNXB, EGFL7, LTBP4, NOTCH4, TEK, TIE1	160	203	17763	4.37512	0.586752	0.1186	3.21802
INTERPRO	IPR000742:EGF-like, type 3	8	4.67836	0.0021138	CD97, THBD, TNXB, EGFL7, LTBP4, NOTCH4, TEK, TIE1	160	199	17763	4.46307	0.54583	0.123262	2.87918
INTERPRO	IPR008957:Fibronectin, type III-like fold	8	4.67836	0.00149475	PTPRB, TNXB, TEK, IL11RA1, CNTN1, MYBPHL, TIE1, ABI3BP	160	187	17763	4.74947	0.427625	0.130198	2.04404
INTERPRO	IPR013032:EGF-like region, conserved site	7	4.09357	0.060416	THBD, TNXB, EGFL7, LTBP4, NOTCH4, TEK, TIE1	160	310	17763	2.50687	1	0.605362	57.6995
INTERPRO	IPR011992:EF-Hand type	7	4.09357	0.0164609	MYL7, MYL4, TNNC1, MYL3, MCC, SDF4, EFCAB4A	160	227	17763	3.42349	0.997952	0.357388	20.4793
INTERPRO	IPR018249:EF-HAND 2	7	4.09357	0.0104396	MYL7, MYL4, TNNC1, MYL3, MCC, SDF4, EFCAB4A	160	205	17763	3.79088	0.980048	0.278341	13.4881
INTERPRO	IPR002048:Calcium-binding EF-hand	5	2.92398	0.0347638	MYL7, TNNC1, MCC, SDF4, EFCAB4A	160	137	17763	4.05178	0.999998	0.500732	38.6451
INTERPRO	IPR018097:EGF-like calcium-binding, conserved site	5	2.92398	0.0101091	CD97, THBD, EGFL7, LTBP4, NOTCH4	160	94	17763	5.90525	0.977401	0.291449	13.0883
INTERPRO	IPR013091:EGF calcium-binding	5	2.92398	0.0034022	CD97, THBD, EGFL7, LTBP4, NOTCH4	160	69	17763	8.04484	0.719501	0.131721	4.59616
INTERPRO	IPR001427:Pancreatic ribonuclease	4	2.33918	7.173666325109631E-4	EAR4, RNASE1, EAR2, EAR10, EAR12	160	20	17763	22.2037	0.234843	0.125267	0.98587
INTERPRO	IPR001304:C-type lectin	4	2.33918	0.0894897	CLEC1A, THBD, CLEC2D, REG1	160	118	17763	3.76335	1	0.713175	72.5918
INTERPRO	IPR000152:EGF-type aspartate/asparagine hydroxylation conserved site	4	2.33918	0.0522942	CD97, THBD, LTBP4, NOTCH4	160	94	17763	4.7242	1	0.597737	52.3622
INTERPRO	IPR001881:EGF-like calcium-binding	4	2.33918	0.048307	CD97, THBD, LTBP4, NOTCH4	160	91	17763	4.87995	1	0.584985	49.5193
INTERPRO	IPR013111:EGF, extracellular	4	2.33918	0.0258256	TNXB, NOTCH4, TEK, TIE1	160	71	17763	6.25458	0.999942	0.436782	30.3186
INTERPRO	IPR018499:Tetraspanin	4	2.33918	0.00263192	TSPAN12, TSPAN13, TSPAN7, TSPAN18	160	31	17763	14.325	0.625813	0.115626	3.57306
INTERPRO	IPR000301:Tetraspanin, subgroup	4	2.33918	0.00175805	TSPAN12, TSPAN13, TSPAN7, TSPAN18	160	27	17763	16.4472	0.481248	0.123016	2.40006
INTERPRO	IPR018503:Tetraspanin, conserved site	4	2.33918	0.00124065	TSPAN12, TSPAN13, TSPAN7, TSPAN18	160	24	17763	18.5031	0.37064	0.143028	1.69932
INTERPRO	IPR000910:High mobility group, HMG1/HMG2	3	1.75439	0.0763733	SOX13, SOX7, SOX18	160	51	17763	6.53051	1	0.666312	66.6082
INTERPRO	IPR018122:Transcription factor, fork head, conserved site	3	1.75439	0.0543003	FOXQ1, FOXA1, FOXP1	160	42	17763	7.92991	1	0.580081	53.7357
INTERPRO	IPR001766:Transcription factor, fork head	3	1.75439	0.0543003	FOXQ1, FOXA1, FOXP1	160	42	17763	7.92991	1	0.580081	53.7357
INTERPRO	IPR017933:Glutathione S-transferase/chloride channel, C-terminal	3	1.75439	0.0370487	GSTM1, GSTM2, GSTA3	160	34	17763	9.79577	0.999999	0.505439	40.6202
INTERPRO	IPR004046:Glutathione S-transferase, C-terminal	3	1.75439	0.0258458	GSTM1, GSTM2, GSTA3	160	28	17763	11.8949	0.999943	0.41878	30.3386
INTERPRO	IPR004045:Glutathione S-transferase, N-terminal	3	1.75439	0.0241394	GSTM1, GSTM2, GSTA3	160	27	17763	12.3354	0.99989	0.434278	28.6348
INTERPRO	IPR000867:Insulin-like growth factor-binding protein, IGFBP	3	1.75439	0.0123212	IGFBP6, ESM1, IGFBP3	160	19	17763	17.5293	0.99019	0.29933	15.7317
INTERPRO	IPR012292:Globin	3	1.75439	0.00415309	HBA-A1, HBB-B1, HBB-B2, MB	160	11	17763	30.2778	0.788246	0.143784	5.58381
INTERPRO	IPR000971:Globin, subset	3	1.75439	0.00415309	HBA-A1, HBB-B1, HBB-B2, MB	160	11	17763	30.2778	0.788246	0.143784	5.58381
INTERPRO	IPR017891:Insulin-like growth factor binding protein, N-terminal	2	1.16959	0.0941979	IGFBP6, IGFBP3	160	11	17763	20.1852	1	0.71987	74.485
INTERPRO	IPR003081:Glutathione S-transferase, Mu class	2	1.16959	0.0610106	GSTM1, GSTM2	160	7	17763	31.7196	1	0.594691	58.0676
INTERPRO	IPR009168:Insulin-like growth factor binding protein	2	1.16959	0.0525268	IGFBP6, IGFBP3	160	6	17763	37.0063	1	0.583153	52.5234
INTERPRO	IPR019536:Usher syndrome type-1C protein-binding protein 1, PDZ domain	2	1.16959	0.0178228	USHBP1, MCC	160	2	17763	111.019	0.998779	0.360577	21.9861
KEGG_PATHWAY	mmu04060:Cytokine-cytokine receptor interaction	7	4.09357	0.0354948	CSF2, ACVRL1, PPBP, CXCR4, VEGFA, IL11RA1, CX3CL1	59	244	5738	2.79008	0.944491	0.618534	31.9012
KEGG_PATHWAY	mmu00982:Drug metabolism	6	3.50877	8.908343909794906E-4	GSTM1, GSTM2, GSTA3, CYP2D22, FMO1, MAOB	59	75	5738	7.78034	0.0688161	0.0688161	0.943008
KEGG_PATHWAY	mmu04260:Cardiac muscle contraction	5	2.92398	0.007694	COX8B, COX7A1, TNNC1, MYL3, MYH6	59	78	5738	6.23425	0.460925	0.265783	7.88316
KEGG_PATHWAY	mmu05414:Dilated cardiomyopathy	4	2.33918	0.0654585	TNNC1, ADCY8, MYL3, MYH6	59	92	5738	4.22845	0.995555	0.661485	51.3112
KEGG_PATHWAY	mmu03320:PPAR signaling pathway	4	2.33918	0.0451398	HMGCS2, FABP3, ACAA1B, PLTP	59	79	5738	4.92427	0.975158	0.602995	38.8021
KEGG_PATHWAY	mmu00480:Glutathione metabolism	3	1.75439	0.0966254	GSTM1, GSTM2, GSTA3	59	52	5738	5.61082	0.999705	0.638025	66.0512
KEGG_PATHWAY	mmu00561:Glycerolipid metabolism	3	1.75439	0.081296	PNLIP, MGLL, PPAP2B	59	47	5738	6.20772	0.998867	0.620554	59.4011
KEGG_PATHWAY	mmu00280:Valine, leucine and isoleucine degradation	3	1.75439	0.0783302	ALDH6A1, HMGCS2, ACAA1B	59	46	5738	6.34267	0.998534	0.662968	57.9859
PIR_SUPERFAMILY	PIRSF001015:pyrimidine-specific ribonuclease/angiogenin	4	2.33918	9.031386681502783E-4	EAR4, RNASE1, EAR2, EAR10, EAR12	95	17	8136	20.1511	0.090511	0.090511	1.00698
PIR_SUPERFAMILY	PIRSF001135:trypsin	4	2.33918	0.0436704	PRSS2, TRY10, TRY4, CELA2A	95	68	8136	5.03777	0.9908	0.608475	39.357
PIR_SUPERFAMILY	PIRSF000503:glutathione transferase	3	1.75439	0.0198768	GSTM1, GSTM2, GSTA3	95	19	8136	13.5224	0.878529	0.504751	20.1394
PIR_SUPERFAMILY	PIRSF036518:globin	3	1.75439	0.00353444	HBA-A1, HBB-B1, HBB-B2, MB	95	8	8136	32.1158	0.310489	0.169632	3.8884
PIR_SUPERFAMILY	PIRSF500045:hemoglobin, vertebrate type	2	1.16959	0.056462	HBA-A1, HBB-B1, HBB-B2	95	5	8136	34.2568	0.997763	0.581793	47.8476
PIR_SUPERFAMILY	PIRSF001969:insulin-like growth factor binding protein	2	1.16959	0.0454278	IGFBP6, IGFBP3	95	4	8136	42.8211	0.992416	0.556745	40.5936
PIR_SUPERFAMILY	PIRSF000630:protein-tyrosine kinase, receptor type tie	2	1.16959	0.0229751	TEK, TIE1	95	2	8136	85.6421	0.912885	0.456721	22.922
SMART	SM00060:FN3	9	5.26316	0.00106745	PTPRB, TNXB, LRRN3, TEK, IL11RA1, CNTN1, MYBPHL, TIE1, ABI3BP	100	191	9131	4.30257	0.0897045	0.0897045	1.15017
SMART	SM00181:EGF	8	4.67836	0.00642054	CD97, THBD, TNXB, EGFL7, LTBP4, NOTCH4, TEK, TIE1	100	203	9131	3.59842	0.432678	0.172166	6.73906
SMART	SM00054:EFh	5	2.92398	0.0613811	MYL7, TNNC1, MCC, SDF4, EFCAB4A	100	137	9131	3.33248	0.996206	0.672047	49.6482
SMART	SM00179:EGF_CA	4	2.33918	0.0759246	CD97, THBD, LTBP4, NOTCH4	100	91	9131	4.01363	0.99904	0.629411	57.4836
SMART	SM00092:RNAse_Pc	4	2.33918	0.00123273	EAR4, RNASE1, EAR2, EAR10, EAR12	100	20	9131	18.262	0.102864	0.0528272	1.32718
SMART	SM00339:FH	3	1.75439	0.0757508	FOXQ1, FOXA1, FOXP1	100	42	9131	6.52214	0.999024	0.685051	57.3969
SMART	SM00121:IB	3	1.75439	0.0176493	IGFBP6, ESM1, IGFBP3	100	19	9131	14.4174	0.791332	0.324129	17.5417
SP_PIR_KEYWORDS	membrane	70	40.9357	6.657352739786223E-4	PCDHA6, ACVRL1, ADCY8, TSPAN7, AQP1, CBFA2T3, GJA5, MCF2L, CD97, RABAC1, EDNRB, LPHN3, TSPAN12, PCDH1, SLN, CXCR4, MAPT, SLC4A1, TMEM100, TIE1, DPEP1, RECK, EFNB2, IL11RA1, SLC9A3R2, CLEC1A, AMIGO1, ZDHHC14, THBD, VEGFA, CNTN1, PMP22, FAIM2, CAV2, EMCN, PLVAP, CX3CL1, TMCC2, COL17A1, FMO1, CNR2, TEK, CLEC2D, C130074G19RIK, RNF167, ARMCX1, PPAP2B, RNF144A, PTPRB, COX7A1, COX8B, MAOB, LRRN3, ABCA8A…	161	5507	17854	1.40959	0.146575	0.0223881	0.85477
SP_PIR_KEYWORDS	glycoprotein	62	36.2573	1.1252584756220606E-7	PCDHA6, ACVRL1, FGF7, ADCY8, LTBP4, IGFBP6, TSPAN7, VTN, AQP1, CD97, EDNRB, EAR4, LPHN3, EAR2, GLT25D2, CXCR4, ANGPT1, SLC4A1, TIE1, SEPP1, DPEP1, RECK, EFNB2, IL11RA1, PRELP, CLEC1A, AMIGO1, THBD, VEGFA, CNTN1, PMP22, FAIM2, CSF2, EMCN, HS3ST1, EAR12, PLVAP, TRF, COL17A1, CNR2, TEK, CLEC2D, RNF167, SDF4, PPAP2B, PLTP, PTPRB, RNASE1, LRRN3, ABCA8A, CHI3L1, TSPAN13, UPK3B, NPR3, TSPAN18, WSCD1, NO…	161	3600	17854	1.90985	2.6780794606717784E-5	1.3390486955922043E-5	1.4504999737985358E-4
SP_PIR_KEYWORDS	transmembrane	59	34.5029	0.0344669	PCDHA6, ACVRL1, ADCY8, TSPAN7, AQP1, GJA5, CD97, RABAC1, EDNRB, LPHN3, TSPAN12, PCDH1, SLN, CXCR4, SLC4A1, TMEM100, TIE1, EFNB2, IL11RA1, CLEC1A, AMIGO1, ZDHHC14, THBD, PMP22, FAIM2, CAV2, EMCN, PLVAP, CX3CL1, TMCC2, COL17A1, FMO1, CNR2, TEK, CLEC2D, C130074G19RIK, RNF167, ARMCX1, PPAP2B, RNF144A, PTPRB, COX8B, COX7A1, MAOB, LRRN3, ABCA8A, MXRA7, TSPAN13, UPK3B, NPR3, TSPAN18, REEP5, RPRML, WSCD1…	161	5237	17854	1.24934	0.999763	0.328012	36.3728
SP_PIR_KEYWORDS	signal	57	33.3333	1.2176941813524489E-8	PCDHA6, ACVRL1, FGF7, LTBP4, IGFBP6, EDN1, VTN, CD97, EDNRB, EAR4, LPHN3, EAR2, GLT25D2, GSN, HAMP, ANGPT1, TIE1, SEPP1, DPEP1, RECK, EGFL7, EFNB2, IL11RA1, TRY4, PRELP, AMIGO1, THBD, VEGFA, CNTN1, GLB1L2, RBP4, CSF2, EMCN, EAR10, HS3ST1, EAR12, CX3CL1, ESM1, TRF, PRSS2, TEK, RNF167, SDF4, PLTP, PTPRB, RNASE1, TNXB, LRRN3, CHI3L1, UPK3B, NPR3, NOTCH4, TGFBR3, CELA2A, IGFBP3, ENG, REG1, BMP6	161	2970	17854	2.12828	2.898107963722474E-6	2.898107963722474E-6	1.5696539656939734E-5
SP_PIR_KEYWORDS	disulfide bond	47	27.4854	6.110176814395604E-7	RBP4, CSF2, LTBP4, HS3ST1, EAR12, IGFBP6, EDN1, VTN, CX3CL1, TRF, CD97, LPHN3, EDNRB, EAR4, COL17A1, EAR2, GSN, HAMP, CXCR4, MAPT, PRSS2, TEK, CLEC2D, ANGPT1, TIE1, PLTP, DPEP1, RECK, RNASE1, EGFL7, EFNB2, LRRN3, CHI3L1, IL11RA1, MYBPHL, NPR3, PRELP, CLEC1A, AMIGO1, THBD, NOTCH4, VEGFA, CNTN1, ADRA1A, CELA2A, IGFBP3, BMP6, REG1	161	2469	17854	2.11099	1.4541167930992582E-4	4.84729093549463E-5	7.876221542080231E-4
SP_PIR_KEYWORDS	cell membrane	28	16.3743	0.0026472	PCDHA6, CAV2, PLVAP, CX3CL1, GJA5, MCF2L, RABAC1, CD97, LPHN3, EDNRB, TSPAN12, PCDH1, CXCR4, MAPT, CNR2, CLEC2D, DPEP1, RECK, ABCA8A, UPK3B, CAMK2N1, NOTCH4, VEGFA, CNTN1, ADRA1A, TGFBR3, ARAP3, FAIM2	161	1713	17854	1.81263	0.467871	0.0611381	3.35915
SP_PIR_KEYWORDS	Secreted	27	15.7895	3.672217950693074E-4	CSF2, RBP4, FGF7, LTBP4, EDN1, IGFBP6, VTN, ESM1, CX3CL1, TRF, COL17A1, HAMP, GSN, PRSS2, ANGPT1, SEPP1, PLTP, RNASE1, EGFL7, CHI3L1, PRELP, VEGFA, TGFBR3, GLB1L2, CELA2A, IGFBP3, BMP6	161	1420	17854	2.10856	0.0837031	0.0144635	0.472331
SP_PIR_KEYWORDS	developmental protein	18	10.5263	0.00103066	TBX3, EPAS1, EGFL7, FOXA1, EFNB2, CSRP3, MEIS1, AMIGO1, HEY1, MEOX1, HOXB5, VEGFA, NOTCH4, ANGPT1, FGF1, PPAP2B, UNC45B, BMP6	161	814	17854	2.45221	0.217626	0.030212	1.32044
SP_PIR_KEYWORDS	differentiation	12	7.01754	0.00293747	AMIGO1, EPAS1, EGFL7, NOTCH4, EFNB2, VEGFA, ANGPT1, CBFA2T3, FGF1, CSRP3, UNC45B, BMP6	161	460	17854	2.8929	0.503487	0.0566761	3.72108
SP_PIR_KEYWORDS	transmembrane protein	9	5.26316	0.0185613	ACVRL1, TEK, CNR2, SLC4A1, NPR3, TIE1, PMP22, AQP1, GJA5	161	370	17854	2.69743	0.988427	0.219427	21.4559
SP_PIR_KEYWORDS	repressor	8	4.67836	0.0625986	HEY1, TBX3, FOXA1, SOX7, ZEB1, CBFA2T3, CBX7, FOXP1	161	391	17854	2.26894	1	0.422745	56.5379
SP_PIR_KEYWORDS	cell adhesion	8	4.67836	0.0554074	CD97, PCDHA6, AMIGO1, PCDH1, CNTN1, VTN, CX3CL1, ENG	161	380	17854	2.33462	0.999999	0.394958	52.0385
SP_PIR_KEYWORDS	egf-like domain	8	4.67836	0.00388777	CD97, THBD, TNXB, EGFL7, LTBP4, NOTCH4, TEK, TIE1	161	222	17854	3.99619	0.604297	0.0688313	4.89727
SP_PIR_KEYWORDS	angiogenesis	7	4.09357	1.9151015146822012E-5	PTPRB, TSPAN12, EPAS1, EGFL7, VEGFA, ANGPT1, FGF1	161	62	17854	12.5203	0.00454761	0.00113885	0.0246836
SP_PIR_KEYWORDS	muscle protein	6	3.50877	8.306588767354745E-5	MYL7, MYL4, TNNC1, MYL3, MYH6, MB	161	50	17854	13.3073	0.0195763	0.00394629	0.107022
SP_PIR_KEYWORDS	ATP	5	2.92398	0.0470599	ACVRL1, EIF4A2, TEK, MYH6, TIE1	161	151	17854	3.672	0.99999	0.379987	46.2785
SP_PIR_KEYWORDS	growth factor	5	2.92398	0.0274744	CSF2, FGF7, VEGFA, FGF1, BMP6	161	127	17854	4.36592	0.99868	0.282169	30.1704
SP_PIR_KEYWORDS	motor protein	4	2.33918	0.0985907	MYL7, MYL4, MYL3, MYH6	161	123	17854	3.60632	1	0.516436	73.7622
SP_PIR_KEYWORDS	duplication	4	2.33918	0.0932325	MYL3, TEK, TIE1, TRF	161	120	17854	3.69648	1	0.506309	71.6791
SP_PIR_KEYWORDS	nuclease	4	2.33918	0.0638514	EAR4, RNASE1, EAR2, EAR10, EAR12	161	102	17854	4.3488	1	0.418125	57.2807
SP_PIR_KEYWORDS	Endonuclease	4	2.33918	0.0205766	EAR4, RNASE1, EAR2, EAR10, EAR12	161	65	17854	6.82427	0.992905	0.229286	23.5098
SP_PIR_KEYWORDS	myosin	4	2.33918	0.00858235	MYL7, MYL4, MYL3, MYH6	161	47	17854	9.43782	0.871447	0.120334	10.5157
SP_PIR_KEYWORDS	heparin-binding	3	1.75439	0.081771	VEGFA, VTN, FGF1	161	53	17854	6.27704	1	0.46979	66.7015
SP_PIR_KEYWORDS	membrane protein	3	1.75439	0.0663843	RABAC1, THBD, DPEP1	161	47	17854	7.07837	1	0.420125	58.7469
SP_PIR_KEYWORDS	calcium binding	3	1.75439	0.0663843	TNNC1, MYL3, PRSS2	161	47	17854	7.07837	1	0.420125	58.7469
SP_PIR_KEYWORDS	notch signaling pathway	3	1.75439	0.047645	HEY1, NOTCH4, CNTN1	161	39	17854	8.53034	0.999991	0.371703	46.7022
SP_PIR_KEYWORDS	mitogen	3	1.75439	0.0391509	FGF7, VEGFA, FGF1	161	35	17854	9.50524	0.999926	0.350826	40.2388
SP_PIR_KEYWORDS	tandem repeat	3	1.75439	0.0123487	MAPT, TEK, TIE1	161	19	17854	17.5096	0.948041	0.159668	14.8002
SP_PIR_KEYWORDS	Growth factor binding	3	1.75439	0.00776229	LTBP4, IGFBP6, IGFBP3	161	15	17854	22.1789	0.84349	0.116304	9.5569
SP_PIR_KEYWORDS	oxygen transport	3	1.75439	0.00416263	HBA-A1, HBB-B1, HBB-B2, MB	161	11	17854	30.2439	0.629452	0.0684565	5.23498
SP_PIR_KEYWORDS	cardiac muscle	3	1.75439	0.0027569	TNNC1, MYL3, MYH6	161	9	17854	36.9648	0.48162	0.0579826	3.49607
SP_PIR_KEYWORDS	heart	3	1.75439	0.0027569	TNNC1, MYL3, MYH6	161	9	17854	36.9648	0.48162	0.0579826	3.49607
SP_PIR_KEYWORDS	dimer	3	1.75439	0.00215692	GSTM1, GSTM2, GSTA3	161	8	17854	41.5854	0.401843	0.0555007	2.74498
SP_PIR_KEYWORDS	erythrocyte	2	1.16959	0.069497	HBA-A1, HBB-B1, HBB-B2	161	8	17854	27.7236	1	0.424781	60.4852
SP_PIR_KEYWORDS	blood	2	1.16959	0.0525863	HBA-A1, HBB-B1, HBB-B2	161	6	17854	36.9648	0.999997	0.390115	50.1589
SP_PIR_KEYWORDS	oxygen carrier	2	1.16959	0.0440168	HBA-A1, HBB-B1, HBB-B2	161	5	17854	44.3578	0.999978	0.372371	44.0247
UP_SEQ_FEATURE	glycosylation site:N-linked (GlcNAc...)	60	35.0877	4.608521652409204E-6	PCDHA6, ACVRL1, FGF7, ADCY8, LTBP4, TSPAN7, VTN, AQP1, CD97, EDNRB, EAR4, LPHN3, EAR2, GLT25D2, CXCR4, ANGPT1, SLC4A1, TIE1, SEPP1, DPEP1, RECK, EFNB2, IL11RA1, PRELP, CLEC1A, AMIGO1, THBD, VEGFA, CNTN1, PMP22, FAIM2, CSF2, EMCN, HS3ST1, EAR12, PLVAP, TRF, COL17A1, CNR2, TEK, CLEC2D, RNF167, SDF4, PPAP2B, PLTP, PTPRB, LRRN3, ABCA8A, CHI3L1, TSPAN13, UPK3B, NPR3, TSPAN18, WSCD1, NOTCH4, TGFBR3, AD…	160	3444	16021	1.74445	0.00248551	0.00124353	0.00670804
UP_SEQ_FEATURE	signal peptide	57	33.3333	3.876095651299255E-7	PCDHA6, ACVRL1, FGF7, LTBP4, IGFBP6, EDN1, VTN, CD97, EDNRB, EAR4, LPHN3, EAR2, GLT25D2, GSN, HAMP, ANGPT1, TIE1, SEPP1, DPEP1, RECK, EGFL7, EFNB2, IL11RA1, TRY4, PRELP, AMIGO1, THBD, VEGFA, CNTN1, GLB1L2, RBP4, CSF2, EMCN, EAR10, HS3ST1, EAR12, CX3CL1, ESM1, TRF, PRSS2, TEK, RNF167, SDF4, PLTP, PTPRB, RNASE1, TNXB, LRRN3, CHI3L1, UPK3B, NPR3, NOTCH4, TGFBR3, CELA2A, IGFBP3, ENG, REG1, BMP6	160	2963	16021	1.92625	2.0928730208158441E-4	2.0928730208158441E-4	5.642100700975483E-4
UP_SEQ_FEATURE	transmembrane region	57	33.3333	0.00460226	PCDHA6, ACVRL1, ADCY8, TSPAN7, AQP1, GJA5, CD97, RABAC1, EDNRB, LPHN3, TSPAN12, SLN, CXCR4, SLC4A1, TIE1, TMEM100, EFNB2, IL11RA1, CLEC1A, AMIGO1, ZDHHC14, THBD, PMP22, FAIM2, CAV2, EMCN, PLVAP, CX3CL1, TMCC2, COL17A1, CNR2, TEK, CLEC2D, C130074G19RIK, RNF167, ARMCX1, PPAP2B, RNF144A, PTPRB, COX8B, COX7A1, MAOB, LRRN3, ABCA8A, MXRA7, TSPAN13, UPK3B, NPR3, TSPAN18, REEP5, RPRML, WSCD1, ATP2A3, NOT…	160	4113	16021	1.38767	0.917169	0.339765	6.49413
UP_SEQ_FEATURE	disulfide bond	46	26.9006	8.79128894118528E-6	RBP4, CSF2, LTBP4, HS3ST1, EAR12, IGFBP6, EDN1, VTN, CX3CL1, TRF, CD97, LPHN3, EDNRB, EAR4, EAR2, GSN, CXCR4, HAMP, MAPT, PRSS2, TEK, CLEC2D, ANGPT1, TIE1, PLTP, DPEP1, RECK, RNASE1, EGFL7, EFNB2, LRRN3, CHI3L1, IL11RA1, MYBPHL, NPR3, PRELP, CLEC1A, AMIGO1, THBD, NOTCH4, VEGFA, CNTN1, ADRA1A, CELA2A, IGFBP3, BMP6, REG1	160	2379	16021	1.93612	0.00473607	0.00158119	0.012796
UP_SEQ_FEATURE	topological domain:Cytoplasmic	40	23.3918	0.0133413	PCDHA6, CAV2, EMCN, ACVRL1, ADCY8, TSPAN7, PLVAP, CX3CL1, AQP1, GJA5, RABAC1, CD97, LPHN3, EDNRB, TSPAN12, COL17A1, CXCR4, CNR2, TEK, CLEC2D, SLC4A1, TIE1, PPAP2B, PTPRB, MAOB, EFNB2, LRRN3, IL11RA1, TSPAN13, UPK3B, NPR3, TSPAN18, CLEC1A, AMIGO1, THBD, ATP2A3, NOTCH4, ADRA1A, TGFBR3, ENG	160	2780	16021	1.44074	0.999292	0.553299	17.7581
UP_SEQ_FEATURE	topological domain:Extracellular	33	19.2982	0.013504	PCDHA6, EMCN, ACVRL1, TSPAN7, PLVAP, CX3CL1, AQP1, GJA5, CD97, LPHN3, EDNRB, TSPAN12, COL17A1, CXCR4, TEK, CNR2, CLEC2D, SLC4A1, TIE1, PTPRB, EFNB2, LRRN3, IL11RA1, TSPAN13, NPR3, TSPAN18, CLEC1A, AMIGO1, THBD, NOTCH4, ADRA1A, TGFBR3, ENG	160	2174	16021	1.51993	0.999352	0.48698	17.9553
UP_SEQ_FEATURE	domain:EGF-like 1	7	4.09357	6.551301911097838E-4	CD97, THBD, EGFL7, LTBP4, NOTCH4, TEK, TIE1	160	106	16021	6.61244	0.298045	0.0846709	0.949396
UP_SEQ_FEATURE	domain:EF-hand 1	6	3.50877	0.0222567	MYL7, MYL4, TNNC1, MYL3, SDF4, EFCAB4A	160	161	16021	3.7316	0.999995	0.58028	27.9372
UP_SEQ_FEATURE	domain:EF-hand 2	6	3.50877	0.0217669	MYL7, MYL4, TNNC1, MYL3, SDF4, EFCAB4A	160	160	16021	3.75492	0.999993	0.599142	27.4099
UP_SEQ_FEATURE	domain:Fibronectin type-III 1	5	2.92398	0.0324793	PTPRB, TEK, IL11RA1, CNTN1, TIE1	160	121	16021	4.13765	1	0.64965	38.1602
UP_SEQ_FEATURE	domain:Fibronectin type-III 2	5	2.92398	0.0316418	PTPRB, TEK, IL11RA1, CNTN1, TIE1	160	120	16021	4.17214	1	0.662156	37.3764
UP_SEQ_FEATURE	domain:EF-hand 3	5	2.92398	0.00897343	MYL7, MYL4, TNNC1, MYL3, SDF4	160	82	16021	6.10556	0.992308	0.455801	12.2965
UP_SEQ_FEATURE	domain:C-type lectin	4	2.33918	0.0603276	CLEC1A, THBD, CLEC2D, REG1	160	90	16021	4.45028	1	0.782882	59.5759
UP_SEQ_FEATURE	domain:EGF-like 2	4	2.33918	0.0438809	THBD, NOTCH4, TEK, TIE1	160	79	16021	5.06994	1	0.702269	47.961
UP_SEQ_FEATURE	domain:Fibronectin type-III 3	4	2.33918	0.0372663	PTPRB, TEK, CNTN1, TIE1	160	74	16021	5.4125	1	0.679974	42.4676
UP_SEQ_FEATURE	domain:EGF-like 3	4	2.33918	0.0278443	LTBP4, NOTCH4, TEK, TIE1	160	66	16021	6.06856	1	0.638183	33.7051
UP_SEQ_FEATURE	domain:EGF-like 2; calcium-binding	3	1.75439	0.0941195	CD97, EGFL7, LTBP4	160	52	16021	5.7768	1	0.86151	76.2799
UP_SEQ_FEATURE	topological domain:Mitochondrial intermembrane	3	1.75439	0.0791876	COX8B, COX7A1, MAOB	160	47	16021	6.39136	1	0.831695	69.9068
UP_SEQ_FEATURE	DNA-binding region:Fork-head	3	1.75439	0.0623962	FOXQ1, FOXA1, FOXP1	160	41	16021	7.32668	1	0.779675	60.8521
UP_SEQ_FEATURE	DNA-binding region:HMG box	3	1.75439	0.0571065	SOX13, SOX7, SOX18	160	39	16021	7.7024	1	0.779542	57.5113
UP_SEQ_FEATURE	domain:GST C-terminal	3	1.75439	0.0422792	GSTM1, GSTM2, GSTA3	160	33	16021	9.10284	1	0.707052	46.6775
UP_SEQ_FEATURE	domain:GST N-terminal	3	1.75439	0.0198518	GSTM1, GSTM2, GSTA3	160	22	16021	13.6543	0.99998	0.594371	25.3137
UP_SEQ_FEATURE	domain:IGFBP N-terminal	3	1.75439	0.013493	IGFBP6, ESM1, IGFBP3	160	18	16021	16.6885	0.999348	0.519816	17.942
UP_SEQ_FEATURE	metal ion-binding site:Iron (heme proximal ligand)	3	1.75439	0.00507601	HBA-A1, HBB-B1, HBB-B2, MB	160	11	16021	27.3085	0.935946	0.324684	7.13984
UP_SEQ_FEATURE	metal ion-binding site:Iron (heme distal ligand)	3	1.75439	0.00263519	HBA-A1, HBB-B1, HBB-B2, MB	160	8	16021	37.5492	0.759463	0.247968	3.76806
UP_SEQ_FEATURE	domain:EGF-like 14; calcium-binding	2	1.16959	0.0949532	LTBP4, NOTCH4	160	10	16021	20.0263	1	0.853994	76.5957
UP_SEQ_FEATURE	domain:EGF-like 13; calcium-binding	2	1.16959	0.0858759	LTBP4, NOTCH4	160	9	16021	22.2514	1	0.84508	72.9365
UP_SEQ_FEATURE	domain:EGF-like 16	2	1.16959	0.0767082	LTBP4, NOTCH4	160	8	16021	25.0328	1	0.833993	68.7055

## Sheet: Cluster_3_GO
Category	Term	Count	%	PValue	Genes	List Total	Pop Hits	Pop Total	Fold Enrichment	Bonferroni	Benjamini	FDR
BIOCARTA	m_ctla4Pathway:The Co-Stimulatory Signal During T-cell Activation	7	2.75591	9.082915439143728E-6	CD86, CD3G, CD3D, CD3E, ICOS, LCK, CTLA4	43	16	1171	11.9142	9.98626276363379E-4	4.994378572683589E-4	0.0102616
BIOCARTA	m_tcrPathway:T Cell Receptor Signaling Pathway	7	2.75591	0.00128957	LAT, CD3G, CD3D, CD3E, LCK, ZAP70, PRKCB	43	36	1171	5.29522	0.13233	0.0279897	1.44735
BIOCARTA	m_tcraPathway:Lck and Fyn tyrosine kinases in initiation of TCR Activation	6	2.3622	5.292838768223393E-6	PTPRC, CD3G, CD3D, CD3E, LCK, ZAP70	43	9	1171	18.155	5.820443517228213E-4	5.820443517228213E-4	0.00597982
BIOCARTA	m_CSKPathway:Activation of Csk by cAMP-dependent Protein Kinase Inhibits Signaling through the T Cell Receptor	6	2.3622	2.0979947347375273E-4	PTPRC, CD3G, CD3D, CD3E, LCK, ZAP70	43	17	1171	9.61149	0.022816	0.00766394	0.236781
BIOCARTA	m_thelperPathway:T Helper Cell Surface Molecules	5	1.9685	5.75698324840258E-4	PTPRC, CD3G, CD3D, CD3E, THY1	43	12	1171	11.3469	0.0613805	0.0157115	0.648514
BIOCARTA	m_tcytotoxicPathway:T Cytotoxic Cell Surface Molecules	5	1.9685	5.75698324840258E-4	PTPRC, CD3G, CD3D, CD3E, THY1	43	12	1171	11.3469	0.0613805	0.0157115	0.648514
BIOCARTA	m_IL12Pathway:IL12 and Stat4 Dependent Signaling Pathway in Th1 Development	5	1.9685	0.00456738	CD3G, CD3D, CD3E, IFNG, CXCR3	43	20	1171	6.80814	0.395626	0.0805017	5.04068
BIOCARTA	m_cellcyclePathway:Cyclins and Cell Cycle Regulation	5	1.9685	0.00771718	E2F1, CDK1, CCND1, RBL1, TFDP1	43	23	1171	5.92012	0.573517	0.101045	8.38075
BIOCARTA	m_tob1Pathway:Role of Tob in T-cell activation	4	1.5748	0.0118615	CD3G, CD3D, CD3E, IFNG	43	14	1171	7.78073	0.730871	0.135704	12.6123
BIOCARTA	m_g1Pathway:Cell Cycle: G1/S Check Point	4	1.5748	0.0569984	E2F1, CDK1, CCND1, TFDP1	43	25	1171	4.35721	0.998428	0.416066	48.473
BIOCARTA	m_tcrmolecule:T Cell Receptor and CD3 Complex	3	1.1811	0.00720148	CD3G, CD3D, CD3E	43	4	1171	20.4244	0.548432	0.107363	7.84133
BIOCARTA	m_tcapoptosisPathway:HIV Induced T Cell Apoptosis	3	1.1811	0.0385421	CD3G, CD3D, CD3E	43	9	1171	9.07752	0.986746	0.351017	35.858
BIOCARTA	m_ranMSpathway:Role of Ran in mitotic spindle regulation	3	1.1811	0.0385421	KIF15, TPX2, AURKA	43	9	1171	9.07752	0.986746	0.351017	35.858
BIOCARTA	m_ctlPathway:CTL mediated immune response against target cells	3	1.1811	0.0562742	CD3G, CD3D, CD3E	43	11	1171	7.42706	0.99829	0.439652	48.0241
BIOCARTA	m_no2il12Pathway:NO2-dependent IL 12 Pathway in NK cells	3	1.1811	0.0762878	CD3E, IFNG, CXCR3	43	13	1171	6.28444	0.999838	0.48904	59.2033
BIOCARTA	m_il17Pathway:IL 17 Signaling Pathway	3	1.1811	0.0762878	CD3G, CD3D, CD3E	43	13	1171	6.28444	0.999838	0.48904	59.2033
COG_ONTOLOGY	Cytoskeleton	3	1.1811	0.0275278	KIF15, IQGAP3, ASPM	16	36	2040	10.625	0.284637	0.284637	16.4386
GOTERM_BP_FAT	GO:0007049~cell cycle	42	16.5354	1.1508533197400066E-15	E2F1, CLSPN, PRC1, DBF4, KNTC1, AURKA, ANLN, CEP55, CDT1, SPC25, CDC45, NCAPH, INCENP, TUBB5, CDCA2, H2AFX, ASPM, TFDP1, CDCA3, CDC6, CDK1, LIG1, SGOL1, RBL1, TPX2, NUSAP1, NDC80, CDC20, BIRC5, MCM2, ESCO2, NCAPD2, MCM6, CENPH, RAD51, CCNB1, CCND1, UHRF1, MAD2L1, SPAG5, PLK1, CHAF1B	212	611	13588	4.40583	1.4721557306529576E-12	1.4721557306529576E-12	1.8207657603852567E-12
GOTERM_BP_FAT	GO:0006259~DNA metabolic process	31	12.2047	2.6299031603554787E-12	KIF22, CLSPN, HMGB2, BLM, DBF4, UNG, MCM10, DNASE1L3, CDT1, TK1, CDC45, H2AFX, TOP2A, FEN1, CDC6, LIG1, BRIP1, MCM2, MCM4, RAD54L, ESCO2, MCM5, RAD51, MCM6, RFC5, UHRF1, RFC4, RRM2, RRM1, RAD54B, CHAF1B	212	421	13588	4.71954	3.487242494770726E-9	4.3590531184634074E-10	4.304478995464933E-9
GOTERM_BP_FAT	GO:0051301~cell division	29	11.4173	3.738030185771551E-15	PRC1, KNTC1, ANLN, CEP55, SPC25, NCAPH, CDC45, CDCA7, INCENP, CDCA2, TOP2A, ASPM, CDCA3, CDC6, CDK1, LIG1, SGOL1, NUSAP1, BIRC5, NDC80, CDC20, MCM5, CENPH, NCAPD2, CCNB1, CCND1, MAD2L1, SPAG5, PLK1	212	281	13588	6.61472	5.005329484220056E-12	2.502664742110028E-12	6.17284001691587E-12
GOTERM_BP_FAT	GO:0022403~cell cycle phase	29	11.4173	1.8686524636585885E-13	DBF4, KNTC1, ANLN, CEP55, SPC25, NCAPH, INCENP, CDCA2, TUBB5, H2AFX, ASPM, CDCA3, TFDP1, CDC6, CDK1, SGOL1, TPX2, NUSAP1, BIRC5, NDC80, CDC20, RAD51, CENPH, NCAPD2, CCNB1, CCND1, MAD2L1, SPAG5, PLK1	212	328	13588	5.66688	2.4776380946889276E-10	6.194089685607196E-11	3.0583313659349187E-10
GOTERM_BP_FAT	GO:0022402~cell cycle process	29	11.4173	1.5155188510182936E-11	DBF4, KNTC1, ANLN, CEP55, SPC25, NCAPH, INCENP, CDCA2, TUBB5, H2AFX, ASPM, CDCA3, TFDP1, CDC6, CDK1, SGOL1, TPX2, NUSAP1, BIRC5, NDC80, CDC20, RAD51, CENPH, NCAPD2, CCNB1, CCND1, MAD2L1, SPAG5, PLK1	212	393	13588	4.72961	2.0095808794806658E-8	2.0095809460940472E-9	2.4805291154450515E-8
GOTERM_BP_FAT	GO:0006955~immune response	27	10.6299	1.9293237630133256E-8	UNG, LY86, PGLYRP1, C1QC, CXCL12, CD74, CFP, IFNG, CIITA, PTPRC, CD8B1, CTLA4, MYO1F, H2-DMB1, MALT1, H2-AB1, PSMB9, C1QA, C1QB, LAT, LAT2, GM5077, H2-EB1, H2-AA, XCL1, H2-DMA, CLEC5A	212	471	13588	3.6742	2.5582506164800733E-5	2.1319005110154166E-6	3.1578203674165195E-5
GOTERM_BP_FAT	GO:0000278~mitotic cell cycle	26	10.2362	6.559522069333631E-14	DBF4, KNTC1, ANLN, AURKA, CEP55, SPC25, NCAPH, INCENP, CDCA2, ASPM, CDCA3, TFDP1, CDK1, CDC6, SGOL1, NUSAP1, BIRC5, NDC80, CDC20, CENPH, NCAPD2, CCNB1, CCND1, MAD2L1, PLK1, SPAG5	212	244	13588	6.82972	8.700440368158979E-11	2.9001467893863264E-11	1.0739187317199139E-10
GOTERM_BP_FAT	GO:0000279~M phase	26	10.2362	1.899214223340593E-12	KNTC1, ANLN, CEP55, SPC25, NCAPH, INCENP, CDCA2, TUBB5, H2AFX, ASPM, CDCA3, CDK1, CDC6, SGOL1, TPX2, NUSAP1, BIRC5, NDC80, CDC20, RAD51, CENPH, NCAPD2, CCNB1, MAD2L1, PLK1, SPAG5	212	283	13588	5.88853	2.5184168084280145E-9	4.197361347380024E-10	3.108613366720192E-9
GOTERM_BP_FAT	GO:0006508~proteolysis	26	10.2362	0.0179451	PPP2R5C, C1QC, CFP, PSMB1, CDCA3, CAPN6, CTSZ, MALT1, CDC20, CTSS, MMP12, CTSW, PSMB9, C1QA, C1QB, UHRF1, GM5077, CTSK, CPXM1, SPCS3, UBD, CTSC, CTSH, ADAMTS2, UBE2T, PRSS46	212	1034	13588	1.61166	1	0.179992	25.6498
GOTERM_BP_FAT	GO:0000280~nuclear division	22	8.66142	1.694997195095829E-12	CDK1, CDC6, SGOL1, KNTC1, NUSAP1, BIRC5, ANLN, CDC20, NDC80, CEP55, CENPH, NCAPD2, CCNB1, SPC25, NCAPH, MAD2L1, PLK1, SPAG5, INCENP, CDCA2, ASPM, CDCA3	212	190	13588	7.42145	2.2475401539878703E-9	4.495079863886531E-10	2.77425860062408E-9
GOTERM_BP_FAT	GO:0007067~mitosis	22	8.66142	1.694997195095829E-12	CDK1, CDC6, SGOL1, KNTC1, NUSAP1, BIRC5, ANLN, CDC20, NDC80, CEP55, CENPH, NCAPD2, CCNB1, SPC25, NCAPH, MAD2L1, PLK1, SPAG5, INCENP, CDCA2, ASPM, CDCA3	212	190	13588	7.42145	2.2475401539878703E-9	4.495079863886531E-10	2.77425860062408E-9
GOTERM_BP_FAT	GO:0000087~M phase of mitotic cell cycle	22	8.66142	2.5488374303072696E-12	CDK1, CDC6, SGOL1, KNTC1, NUSAP1, BIRC5, ANLN, CDC20, NDC80, CEP55, CENPH, NCAPD2, CCNB1, SPC25, NCAPH, MAD2L1, PLK1, SPAG5, INCENP, CDCA2, ASPM, CDCA3	212	194	13588	7.26843	3.37977512643306E-9	4.828250022015368E-10	4.1718295484827195E-9
GOTERM_BP_FAT	GO:0048285~organelle fission	22	8.66142	3.4405689298904E-12	CDK1, CDC6, SGOL1, KNTC1, NUSAP1, BIRC5, ANLN, CDC20, NDC80, CEP55, CENPH, NCAPD2, CCNB1, SPC25, NCAPH, MAD2L1, PLK1, SPAG5, INCENP, CDCA2, ASPM, CDCA3	212	197	13588	7.15774	4.5622106092935155E-9	5.069122899215017E-10	5.631373145575935E-9
GOTERM_BP_FAT	GO:0006952~defense response	20	7.87402	7.290428609484887E-5	KNG1, CIITA, PTPRC, LY86, PGLYRP1, MYO1F, MALT1, COTL1, C1QC, CD74, CD163, CFP, C1QA, C1QB, LAT, WFDC12, GM5077, IFNG, ITGB6, H2-AA	212	448	13588	2.86135	0.0921486	0.00201203	0.119259
GOTERM_BP_FAT	GO:0006260~DNA replication	19	7.48031	2.1980458271943566E-11	CDC6, BLM, DBF4, LIG1, MCM2, MCM10, MCM4, MCM5, RAD51, TK1, MCM6, CDT1, RFC5, CDC45, RFC4, RRM2, RRM1, CHAF1B, FEN1	212	152	13588	8.01179	2.9146033142524175E-8	2.64963939677898E-9	3.5976455148301056E-8
GOTERM_BP_FAT	GO:0043933~macromolecular complex subunit organization	18	7.08661	6.022374823740632E-5	HIST1H2AF, CD3D, HIST1H2AG, HIST1H2AD, MCM2, CD74, CENPH, HIST2H2AB, APOE, CENPA, RRM2, HIST2H2AC, RRM1, H2AFZ, TUBB5, HIST1H2AH, HIST1H2AK, H2AFX, H2-DMA, DCTPP1, HIST1H2AN	212	367	13588	3.14359	0.0767536	0.00173456	0.0985256
GOTERM_BP_FAT	GO:0033554~cellular response to stress	18	7.08661	1.9259304321268743E-4	CDK1, CLSPN, KIF22, HMGB2, BLM, UNG, LIG1, BRIP1, RAD54L, ESCO2, RAD51, CCND1, UHRF1, IFNG, RAD54B, H2AFX, CHAF1B, FEN1	212	404	13588	2.85569	0.225396	0.00455038	0.314761
GOTERM_BP_FAT	GO:0051276~chromosome organization	18	7.08661	1.9259304321268743E-4	BLM, HIST1H2AF, HIST1H2AG, HIST1H2AD, RBL1, NUSAP1, MCM2, RAD54L, CENPH, NCAPD2, HIST2H2AB, NCAPH, MAD2L1, CENPA, HIST2H2AC, H2AFZ, HIST1H2AH, HIST1H2AK, H2AFX, TOP2A, HIST1H2AN	212	404	13588	2.85569	0.225396	0.00455038	0.314761
GOTERM_BP_FAT	GO:0002684~positive regulation of immune system process	17	6.69291	1.3319579451834464E-7	PTPRC, BLM, CD3E, MALT1, C1QC, CD74, THY1, CFP, C1QA, C1QB, LAT2, GM5077, IFNG, LCK, ZAP70, H2-AA, H2-DMA	212	206	13588	5.28934	1.7660203929958929E-4	1.0389218695006086E-5	2.1800800454885305E-4
GOTERM_BP_FAT	GO:0006974~response to DNA damage stimulus	17	6.69291	1.0558942679770174E-5	CDK1, CLSPN, KIF22, HMGB2, BLM, UNG, LIG1, BRIP1, RAD54L, ESCO2, RAD51, CCND1, UHRF1, RAD54B, H2AFX, CHAF1B, FEN1	212	287	13588	3.79653	0.0139037	4.1171616023694124E-4	0.0172809
GOTERM_BP_FAT	GO:0007155~cell adhesion	17	6.69291	0.0142011	PTPRC, LGALS1, TNC, CERCAM, COL5A1, THY1, NRCAM, WISP1, PKP3, CPXM1, ITGB6, MSLN, COL6A1, CD6, GPNMB, THBS2, SPP1	212	561	13588	1.94225	1	0.154508	20.8719
GOTERM_BP_FAT	GO:0022610~biological adhesion	17	6.69291	0.0144206	PTPRC, LGALS1, TNC, CERCAM, COL5A1, THY1, NRCAM, WISP1, PKP3, CPXM1, ITGB6, MSLN, COL6A1, CD6, GPNMB, THBS2, SPP1	212	562	13588	1.9388	1	0.154212	21.1598
GOTERM_BP_FAT	GO:0065003~macromolecular complex assembly	16	6.29921	2.6121942133742646E-4	HIST1H2AF, CD3D, HIST1H2AG, HIST1H2AD, MCM2, CD74, HIST2H2AB, CENPA, RRM2, HIST2H2AC, RRM1, H2AFZ, TUBB5, HIST1H2AH, HIST1H2AK, H2AFX, H2-DMA, DCTPP1, HIST1H2AN	212	338	13588	3.03405	0.292786	0.00595499	0.426694
GOTERM_BP_FAT	GO:0048584~positive regulation of response to stimulus	15	5.90551	1.2103779338969052E-6	PTPRC, CD3E, MALT1, C1QC, CXCL12, THY1, CFP, C1QA, C1QB, LAT2, GM5077, LCK, ZAP70, H2-AA, H2-DMA	212	186	13588	5.1689	0.00160367	8.024488578839417E-5	0.00198107
GOTERM_BP_FAT	GO:0006281~DNA repair	15	5.90551	9.586016492584799E-6	CLSPN, KIF22, HMGB2, BLM, UNG, LIG1, BRIP1, RAD54L, ESCO2, RAD51, UHRF1, RAD54B, H2AFX, CHAF1B, FEN1	212	222	13588	4.3307	0.0126307	3.971435799080547E-4	0.0156888
GOTERM_BP_FAT	GO:0050778~positive regulation of immune response	14	5.51181	1.9049035136978402E-7	PTPRC, CD3E, MALT1, C1QC, THY1, C1QA, CFP, C1QB, LAT2, GM5077, LCK, ZAP70, H2-AA, H2-DMA	212	136	13588	6.59795	2.5255833176374143E-4	1.4032692095877763E-5	3.117846420153114E-4
GOTERM_BP_FAT	GO:0045321~leukocyte activation	14	5.51181	3.779936166432014E-5	PTPRC, CD3D, BLM, CD3E, MYO1F, MALT1, CXCL12, CD74, LAT, LAT2, CD86, LCK, ZAP70, H2-DMA	212	219	13588	4.09736	0.0488875	0.00113851	0.0618501
GOTERM_BP_FAT	GO:0001775~cell activation	14	5.51181	1.24024326768273E-4	PTPRC, CD3D, BLM, CD3E, MYO1F, MALT1, CXCL12, CD74, LAT, LAT2, CD86, LCK, ZAP70, H2-DMA	212	246	13588	3.64765	0.151654	0.00321964	0.202803
GOTERM_BP_FAT	GO:0006323~DNA packaging	13	5.11811	5.098101315265601E-8	HIST1H2AF, HIST1H2AG, HIST1H2AD, NUSAP1, MCM2, NCAPD2, HIST2H2AB, NCAPH, CENPA, HIST2H2AC, H2AFZ, HIST1H2AH, HIST1H2AK, H2AFX, TOP2A, HIST1H2AN	212	101	13588	8.24977	6.759854032722945E-5	5.200049957521102E-6	8.344314486041782E-5
GOTERM_BP_FAT	GO:0050863~regulation of T cell activation	13	5.11811	1.0843530069661866E-7	PTPRC, BLM, CD3E, CD276, MALT1, CD74, THY1, LAT, LCK, IFNG, ZAP70, H2-AA, H2-DMA	212	108	13588	7.71506	1.4377487997618843E-4	8.986535656840822E-6	1.7748133956940748E-4
GOTERM_BP_FAT	GO:0002252~immune effector process	13	5.11811	5.927915050559748E-7	PTPRC, UNG, MYO1F, C1QC, CD74, C1QA, CFP, LAT, C1QB, LAT2, GM5077, H2-AA, H2-DMA	212	126	13588	6.61291	7.857329188460938E-4	4.1369763655541014E-5	9.702471256312073E-4
GOTERM_BP_FAT	GO:0051249~regulation of lymphocyte activation	13	5.11811	2.4705601391432744E-6	PTPRC, BLM, CD3E, CD276, MALT1, CD74, THY1, LAT, LCK, IFNG, ZAP70, H2-AA, H2-DMA	212	144	13588	5.78629	0.00327061	1.4242319560275885E-4	0.00404361
GOTERM_BP_FAT	GO:0002694~regulation of leukocyte activation	13	5.11811	4.981600606184912E-6	PTPRC, BLM, CD3E, CD276, MALT1, CD74, THY1, LAT, LCK, IFNG, ZAP70, H2-AA, H2-DMA	212	154	13588	5.41056	0.00658385	2.3588713343369871E-4	0.00815332
GOTERM_BP_FAT	GO:0050865~regulation of cell activation	13	5.11811	5.69295793205155E-6	PTPRC, BLM, CD3E, CD276, MALT1, CD74, THY1, LAT, LCK, IFNG, ZAP70, H2-AA, H2-DMA	212	156	13588	5.34119	0.00752046	2.602724579242599E-4	0.00931754
GOTERM_BP_FAT	GO:0009611~response to wounding	13	5.11811	0.00807124	CIITA, KNG1, GATM, LY86, C1QC, MDK, CD163, C1QA, CFP, LAT, C1QB, GM5077, ITGB6	212	347	13588	2.40123	0.999978	0.104866	12.4222
GOTERM_BP_FAT	GO:0002253~activation of immune response	12	4.72441	8.615383450650726E-8	C1QA, CFP, C1QB, PTPRC, GM5077, LAT2, CD3E, LCK, ZAP70, MALT1, C1QC, THY1	212	86	13588	8.9434	1.142334643434717E-4	7.615970297192298E-6	1.4101220240370083E-4
GOTERM_BP_FAT	GO:0046649~lymphocyte activation	12	4.72441	1.9600286882465794E-4	PTPRC, CD86, LAT2, CD3D, BLM, CD3E, LCK, ZAP70, MALT1, H2-DMA, CXCL12, CD74	212	191	13588	4.02687	0.228891	0.00454971	0.320325
GOTERM_BP_FAT	GO:0051726~regulation of cell cycle	12	4.72441	5.194127936724168E-4	E2F1, CDK1, PTPRC, CLSPN, CCND1, PLK4, MAD2L1, DBF4, NUSAP1, H2AFX, BIRC5, CDT1	212	214	13588	3.59408	0.497882	0.0102297	0.846764
GOTERM_BP_FAT	GO:0050870~positive regulation of T cell activation	11	4.33071	6.514071386625091E-8	PTPRC, BLM, CD3E, IFNG, LCK, ZAP70, H2-AA, MALT1, H2-DMA, CD74, THY1	212	66	13588	10.6824	8.637285899248948E-5	6.169737348682425E-6	1.0661901537201146E-4
GOTERM_BP_FAT	GO:0051251~positive regulation of lymphocyte activation	11	4.33071	1.913017130538386E-6	PTPRC, BLM, CD3E, IFNG, LCK, ZAP70, H2-AA, MALT1, H2-DMA, CD74, THY1	212	94	13588	7.5004	0.00253345	1.2078618768296412E-4	0.00313108
GOTERM_BP_FAT	GO:0002696~positive regulation of leukocyte activation	11	4.33071	3.0815054263843785E-6	PTPRC, BLM, CD3E, IFNG, LCK, ZAP70, H2-AA, MALT1, H2-DMA, CD74, THY1	212	99	13588	7.12159	0.00407775	1.702389448322572E-4	0.00504353
GOTERM_BP_FAT	GO:0050867~positive regulation of cell activation	11	4.33071	3.6990784962711914E-6	PTPRC, BLM, CD3E, IFNG, LCK, ZAP70, H2-AA, MALT1, H2-DMA, CD74, THY1	212	101	13588	6.98057	0.00489298	1.88635558308059E-4	0.00605429
GOTERM_BP_FAT	GO:0042110~T cell activation	11	4.33071	1.2832345076397848E-5	PTPRC, CD86, CD3D, BLM, CD3E, LCK, ZAP70, MALT1, H2-DMA, CXCL12, CD74	212	116	13588	6.07791	0.0168718	4.725493896807764E-4	0.0210013
GOTERM_BP_FAT	GO:0007017~microtubule-based process	11	4.33071	0.00170543	KIF23, SPC25, KIF2C, KIF22, KIF4, KIF15, TPX2, TUBB5, NUSAP1, NDC80, BIRC5	212	211	13588	3.34141	0.895996	0.0286	2.75508
GOTERM_BP_FAT	GO:0006954~inflammatory response	11	4.33071	0.00273352	C1QA, KNG1, CFP, CIITA, C1QB, LAT, GM5077, LY86, ITGB6, C1QC, CD163	212	225	13588	3.1335	0.973474	0.0422895	4.38134
GOTERM_BP_FAT	GO:0034621~cellular macromolecular complex subunit organization	11	4.33071	0.00500104	HIST1H2AF, HIST1H2AG, HIST1H2AD, MCM2, CENPH, HIST2H2AB, CENPA, HIST2H2AC, TUBB5, H2AFZ, HIST1H2AH, HIST1H2AK, H2AFX, HIST1H2AN	212	245	13588	2.87771	0.998703	0.0712047	7.87833
GOTERM_BP_FAT	GO:0002443~leukocyte mediated immunity	10	3.93701	9.606209482407363E-6	C1QA, C1QB, LAT, GM5077, LAT2, H2-AA, MYO1F, H2-DMA, C1QC, CD74	212	89	13588	7.20161	0.0126571	3.8592232963841067E-4	0.0157218
GOTERM_BP_FAT	GO:0034622~cellular macromolecular complex assembly	10	3.93701	0.00688694	HIST1H2AF, HIST1H2AG, HIST1H2AD, MCM2, HIST2H2AB, CENPA, HIST2H2AC, TUBB5, H2AFZ, HIST1H2AH, HIST1H2AK, H2AFX, HIST1H2AN	212	217	13588	2.95366	0.999895	0.0928848	10.6949
GOTERM_BP_FAT	GO:0002520~immune system development	10	3.93701	0.041332	PTPRC, CD3D, BLM, CD3E, UNG, LCK, ZAP70, MALT1, H2-DMA, CD74	212	295	13588	2.17269	1	0.331467	49.8865
GOTERM_BP_FAT	GO:0006325~chromatin organization	10	3.93701	0.0570583	HIST1H2AF, HIST1H2AG, HIST1H2AD, RBL1, MCM2, HIST2H2AB, CENPA, HIST2H2AC, H2AFZ, HIST1H2AH, HIST1H2AK, H2AFX, HIST1H2AN	212	315	13588	2.03474	1	0.405097	61.7721
GOTERM_BP_FAT	GO:0007059~chromosome segregation	9	3.54331	6.212633697392762E-6	SPC25, MAD2L1, INCENP, SGOL1, NUSAP1, NDC80, BIRC5, TOP2A, CENPH	212	64	13588	9.01327	0.00820414	2.74561563490594E-4	0.010168
GOTERM_BP_FAT	GO:0006334~nucleosome assembly	9	3.54331	1.6741520906839735E-5	HIST2H2AB, HIST1H2AF, HIST1H2AG, CENPA, HIST2H2AC, HIST1H2AD, H2AFZ, HIST1H2AH, H2AFX, HIST1H2AK, MCM2, HIST1H2AN	212	73	13588	7.90204	0.0219548	5.840252473819918E-4	0.0273982
GOTERM_BP_FAT	GO:0031497~chromatin assembly	9	3.54331	2.0461594155536643E-5	HIST2H2AB, HIST1H2AF, HIST1H2AG, CENPA, HIST2H2AC, HIST1H2AD, H2AFZ, HIST1H2AH, H2AFX, HIST1H2AK, MCM2, HIST1H2AN	212	75	13588	7.69132	0.0267676	6.780787865228177E-4	0.0334853
GOTERM_BP_FAT	GO:0065004~protein-DNA complex assembly	9	3.54331	2.2567344444849897E-5	HIST2H2AB, HIST1H2AF, HIST1H2AG, CENPA, HIST2H2AC, HIST1H2AD, H2AFZ, HIST1H2AH, H2AFX, HIST1H2AK, MCM2, HIST1H2AN	212	76	13588	7.59012	0.0294813	7.296028906429441E-4	0.0369307
GOTERM_BP_FAT	GO:0034728~nucleosome organization	9	3.54331	2.2567344444849897E-5	HIST2H2AB, HIST1H2AF, HIST1H2AG, CENPA, HIST2H2AC, HIST1H2AD, H2AFZ, HIST1H2AH, H2AFX, HIST1H2AK, MCM2, HIST1H2AN	212	76	13588	7.59012	0.0294813	7.296028906429441E-4	0.0369307
GOTERM_BP_FAT	GO:0006333~chromatin assembly or disassembly	9	3.54331	2.9374007138064664E-4	HIST2H2AB, HIST1H2AF, HIST1H2AG, CENPA, HIST2H2AC, HIST1H2AD, H2AFZ, HIST1H2AH, H2AFX, HIST1H2AK, MCM2, HIST1H2AN	212	109	13588	5.29219	0.322643	0.00647158	0.479695
GOTERM_BP_FAT	GO:0030098~lymphocyte differentiation	9	3.54331	3.9833141743155105E-4	PTPRC, CD3D, BLM, CD3E, LCK, ZAP70, MALT1, H2-DMA, CD74	212	114	13588	5.06008	0.410389	0.00848465	0.649977
GOTERM_BP_FAT	GO:0002521~leukocyte differentiation	9	3.54331	0.00167914	PTPRC, CD3D, BLM, CD3E, LCK, ZAP70, MALT1, H2-DMA, CD74	212	142	13588	4.06232	0.892301	0.0285257	2.71316
GOTERM_BP_FAT	GO:0030097~hemopoiesis	9	3.54331	0.0423827	PTPRC, CD3D, BLM, CD3E, LCK, ZAP70, MALT1, H2-DMA, CD74	212	251	13588	2.2982	1	0.336469	50.7779
GOTERM_BP_FAT	GO:0048534~hemopoietic or lymphoid organ development	9	3.54331	0.072098	PTPRC, CD3D, BLM, CD3E, LCK, ZAP70, MALT1, H2-DMA, CD74	212	281	13588	2.05284	1	0.472787	70.6174
GOTERM_BP_FAT	GO:0030217~T cell differentiation	8	3.14961	1.7388396321579041E-4	PTPRC, CD3D, BLM, CD3E, LCK, ZAP70, H2-DMA, CD74	212	76	13588	6.74677	0.205935	0.00426108	0.284225
GOTERM_BP_FAT	GO:0019882~antigen processing and presentation	8	3.14961	4.02547647576641E-4	IFNG, H2-EB1, H2-AA, H2-DMB1, H2-AB1, H2-DMA, CD74, PSMB9	212	87	13588	5.89373	0.413678	0.00843857	0.656836
GOTERM_BP_FAT	GO:0043062~extracellular structure organization	8	3.14961	0.00864575	SPOCK2, TNC, ELN, COL3A1, CCDC80, ADAMTS2, COL5A2, COL5A1	212	149	13588	3.44131	0.99999	0.107743	13.2487
GOTERM_BP_FAT	GO:0055080~cation homeostasis	8	3.14961	0.024793	SLC26A4, PTPRC, ATOX1, APOE, HEXB, LCK, XCL1, PRKCB	212	184	13588	2.78671	1	0.227453	33.6957
GOTERM_BP_FAT	GO:0008283~cell proliferation	8	3.14961	0.0900868	PTPRC, CCND1, CD86, UHRF1, MALT1, CXCL12, CD74, ASPM	212	247	13588	2.07593	1	0.53825	78.6729
GOTERM_BP_FAT	GO:0050851~antigen receptor-mediated signaling pathway	7	2.75591	1.7239101307815153E-5	PTPRC, LAT2, CD3E, LCK, ZAP70, MALT1, THY1	212	36	13588	12.4628	0.0226	5.859627534280376E-4	0.0282124
GOTERM_BP_FAT	GO:0002429~immune response-activating cell surface receptor signaling pathway	7	2.75591	3.730444054133962E-5	PTPRC, LAT2, CD3E, LCK, ZAP70, MALT1, THY1	212	41	13588	10.9429	0.0482631	0.00114972	0.0610405
GOTERM_BP_FAT	GO:0002768~immune response-regulating cell surface receptor signaling pathway	7	2.75591	5.633963002790502E-5	PTPRC, LAT2, CD3E, LCK, ZAP70, MALT1, THY1	212	44	13588	10.1968	0.071986	0.00165881	0.092174
GOTERM_BP_FAT	GO:0002757~immune response-activating signal transduction	7	2.75591	9.301345951793633E-5	PTPRC, LAT2, CD3E, LCK, ZAP70, MALT1, THY1	212	48	13588	9.34709	0.116038	0.00251401	0.152131
GOTERM_BP_FAT	GO:0000075~cell cycle checkpoint	7	2.75591	1.4655343024673064E-4	CDK1, CLSPN, CCND1, MAD2L1, H2AFX, BIRC5, CDT1	212	52	13588	8.62808	0.176625	0.00373041	0.239601
GOTERM_BP_FAT	GO:0002764~immune response-regulating signal transduction	7	2.75591	1.4655343024673064E-4	PTPRC, LAT2, CD3E, LCK, ZAP70, MALT1, THY1	212	52	13588	8.62808	0.176625	0.00373041	0.239601
GOTERM_BP_FAT	GO:0016064~immunoglobulin mediated immune response	7	2.75591	4.2455305594293544E-4	C1QA, C1QB, GM5077, H2-AA, H2-DMA, C1QC, CD74	212	63	13588	7.12159	0.430546	0.00862531	0.692625
GOTERM_BP_FAT	GO:0051605~protein maturation by peptide bond cleavage	7	2.75591	5.030208006447313E-4	C1QA, CFP, C1QB, GM5077, SPCS3, ADAMTS2, C1QC	212	65	13588	6.90247	0.486843	0.0100578	0.820145
GOTERM_BP_FAT	GO:0019724~B cell mediated immunity	7	2.75591	5.030208006447313E-4	C1QA, C1QB, GM5077, H2-AA, H2-DMA, C1QC, CD74	212	65	13588	6.90247	0.486843	0.0100578	0.820145
GOTERM_BP_FAT	GO:0006310~DNA recombination	7	2.75591	0.00107864	BLM, UNG, LIG1, RAD54B, H2AFX, RAD54L, RAD51	212	75	13588	5.98214	0.760941	0.0194125	1.7509
GOTERM_BP_FAT	GO:0002449~lymphocyte mediated immunity	7	2.75591	0.00115619	C1QA, C1QB, GM5077, H2-AA, H2-DMA, C1QC, CD74	212	76	13588	5.90343	0.784327	0.0205162	1.87567
GOTERM_BP_FAT	GO:0002250~adaptive immune response	7	2.75591	0.00194059	C1QA, C1QB, GM5077, H2-AA, H2-DMA, C1QC, CD74	212	84	13588	5.34119	0.923901	0.0320783	3.12934
GOTERM_BP_FAT	GO:0002460~adaptive immune response based on somatic recombination of immune receptors built from immunoglobulin superfamily domains	7	2.75591	0.00194059	C1QA, C1QB, GM5077, H2-AA, H2-DMA, C1QC, CD74	212	84	13588	5.34119	0.923901	0.0320783	3.12934
GOTERM_BP_FAT	GO:0016485~protein processing	7	2.75591	0.00275323	C1QA, CFP, C1QB, GM5077, SPCS3, ADAMTS2, C1QC	212	90	13588	4.98512	0.97416	0.0420979	4.41227
GOTERM_BP_FAT	GO:0007346~regulation of mitotic cell cycle	7	2.75591	0.00379763	CDK1, CCND1, MAD2L1, DBF4, NUSAP1, BIRC5, CDT1	212	96	13588	4.67355	0.99356	0.056978	6.03765
GOTERM_BP_FAT	GO:0051604~protein maturation	7	2.75591	0.00379763	C1QA, CFP, C1QB, GM5077, SPCS3, ADAMTS2, C1QC	212	96	13588	4.67355	0.99356	0.056978	6.03765
GOTERM_BP_FAT	GO:0030198~extracellular matrix organization	7	2.75591	0.00487158	SPOCK2, ELN, COL3A1, CCDC80, ADAMTS2, COL5A2, COL5A1	212	101	13588	4.44218	0.998459	0.0701746	7.68195
GOTERM_BP_FAT	GO:0045087~innate immune response	7	2.75591	0.00643707	C1QA, CFP, CIITA, C1QB, GM5077, MALT1, C1QC	212	107	13588	4.19309	0.999809	0.0879649	10.0305
GOTERM_BP_FAT	GO:0008544~epidermis development	7	2.75591	0.013303	PTGS1, COL1A1, ADAMTS2, COL5A2, COL5A1, SCEL, TFDP1	212	125	13588	3.58928	1	0.14908	19.6837
GOTERM_BP_FAT	GO:0007398~ectoderm development	7	2.75591	0.0175804	PTGS1, COL1A1, ADAMTS2, COL5A2, COL5A1, SCEL, TFDP1	212	133	13588	3.37339	1	0.177981	25.1966
GOTERM_BP_FAT	GO:0030005~cellular di-, tri-valent inorganic cation homeostasis	7	2.75591	0.0181743	PTPRC, ATOX1, APOE, HEXB, LCK, XCL1, PRKCB	212	134	13588	3.34821	1	0.180738	25.9333
GOTERM_BP_FAT	GO:0055066~di-, tri-valent inorganic cation homeostasis	7	2.75591	0.0263995	PTPRC, ATOX1, APOE, HEXB, LCK, XCL1, PRKCB	212	146	13588	3.07302	1	0.238826	35.4609
GOTERM_BP_FAT	GO:0030003~cellular cation homeostasis	7	2.75591	0.0313127	PTPRC, ATOX1, APOE, HEXB, LCK, XCL1, PRKCB	212	152	13588	2.95171	1	0.268369	40.5899
GOTERM_BP_FAT	GO:0045597~positive regulation of cell differentiation	7	2.75591	0.055345	PTPRC, LCK, CD276, ZAP70, H2-AA, H2-DMA, CD74	212	175	13588	2.56377	1	0.399571	60.6192
GOTERM_BP_FAT	GO:0045061~thymic T cell selection	6	2.3622	2.278337251946025E-6	PTPRC, CD3D, CD3E, ZAP70, H2-DMA, CD74	212	15	13588	25.6377	0.00301652	1.3731232805525018E-4	0.003729
GOTERM_BP_FAT	GO:0019886~antigen processing and presentation of exogenous peptide antigen via MHC class II	6	2.3622	3.2721911004791455E-6	H2-EB1, H2-AA, H2-DMB1, H2-AB1, H2-DMA, CD74	212	16	13588	24.0354	0.00432953	1.7354223973131688E-4	0.00535562
GOTERM_BP_FAT	GO:0002495~antigen processing and presentation of peptide antigen via MHC class II	6	2.3622	3.2721911004791455E-6	H2-EB1, H2-AA, H2-DMB1, H2-AB1, H2-DMA, CD74	212	16	13588	24.0354	0.00432953	1.7354223973131688E-4	0.00535562
GOTERM_BP_FAT	GO:0002504~antigen processing and presentation of peptide or polysaccharide antigen via MHC class II	6	2.3622	8.385936685426668E-6	H2-EB1, H2-AA, H2-DMB1, H2-AB1, H2-DMA, CD74	212	19	13588	20.2403	0.0110582	3.586388566036991E-4	0.0137248
GOTERM_BP_FAT	GO:0045058~T cell selection	6	2.3622	1.43084338859613E-5	PTPRC, CD3D, CD3E, ZAP70, H2-DMA, CD74	212	21	13588	18.3127	0.0187943	5.12655549131491E-4	0.0234168
GOTERM_BP_FAT	GO:0002478~antigen processing and presentation of exogenous peptide antigen	6	2.3622	2.306910533295684E-5	H2-EB1, H2-AA, H2-DMB1, H2-AB1, H2-DMA, CD74	212	23	13588	16.7203	0.0301268	7.280678421485165E-4	0.0377517
GOTERM_BP_FAT	GO:0019884~antigen processing and presentation of exogenous antigen	6	2.3622	6.325268459708537E-5	H2-EB1, H2-AA, H2-DMB1, H2-AB1, H2-DMA, CD74	212	28	13588	13.7345	0.0804545	0.001783	0.103479
GOTERM_BP_FAT	GO:0033077~T cell differentiation in the thymus	6	2.3622	1.232248578313621E-4	PTPRC, CD3D, CD3E, ZAP70, H2-DMA, CD74	212	32	13588	12.0177	0.150754	0.00326279	0.201497
GOTERM_BP_FAT	GO:0045582~positive regulation of T cell differentiation	6	2.3622	1.232248578313621E-4	PTPRC, LCK, ZAP70, H2-AA, H2-DMA, CD74	212	32	13588	12.0177	0.150754	0.00326279	0.201497
GOTERM_BP_FAT	GO:0045621~positive regulation of lymphocyte differentiation	6	2.3622	1.660292332876404E-4	PTPRC, LCK, ZAP70, H2-AA, H2-DMA, CD74	212	34	13588	11.3108	0.19762	0.00414559	0.271402
GOTERM_BP_FAT	GO:0006261~DNA-dependent DNA replication	6	2.3622	1.660292332876404E-4	CDC45, MCM2, MCM4, MCM5, MCM6, RAD51	212	34	13588	11.3108	0.19762	0.00414559	0.271402
GOTERM_BP_FAT	GO:0048002~antigen processing and presentation of peptide antigen	6	2.3622	1.9127527288365166E-4	H2-EB1, H2-AA, H2-DMB1, H2-AB1, H2-DMA, CD74	212	35	13588	10.9876	0.224041	0.0046013	0.31261
GOTERM_BP_FAT	GO:0045580~regulation of T cell differentiation	6	2.3622	8.567949507900723E-4	PTPRC, LCK, ZAP70, H2-AA, H2-DMA, CD74	212	48	13588	8.01179	0.679091	0.015881	1.39316
GOTERM_BP_FAT	GO:0045619~regulation of lymphocyte differentiation	6	2.3622	0.00202298	PTPRC, LCK, ZAP70, H2-AA, H2-DMA, CD74	212	58	13588	6.63045	0.931791	0.0330078	3.26014
GOTERM_BP_FAT	GO:0042129~regulation of T cell proliferation	6	2.3622	0.00218285	PTPRC, BLM, CD3E, IFNG, CD276, ZAP70	212	59	13588	6.51807	0.944846	0.0347197	3.51347
GOTERM_BP_FAT	GO:0010564~regulation of cell cycle process	6	2.3622	0.0055008	PLK4, MAD2L1, DBF4, NUSAP1, BIRC5, CDT1	212	73	13588	5.26803	0.999334	0.0772304	8.63273
GOTERM_BP_FAT	GO:0032944~regulation of mononuclear cell proliferation	6	2.3622	0.00807157	PTPRC, BLM, CD3E, IFNG, CD276, ZAP70	212	80	13588	4.80708	0.999978	0.103858	12.4226
GOTERM_BP_FAT	GO:0050670~regulation of lymphocyte proliferation	6	2.3622	0.00807157	PTPRC, BLM, CD3E, IFNG, CD276, ZAP70	212	80	13588	4.80708	0.999978	0.103858	12.4226
GOTERM_BP_FAT	GO:0002526~acute inflammatory response	6	2.3622	0.00849667	C1QA, CFP, C1QB, GM5077, C1QC, CD163	212	81	13588	4.74773	0.999988	0.108001	13.0349
GOTERM_BP_FAT	GO:0070663~regulation of leukocyte proliferation	6	2.3622	0.00893704	PTPRC, BLM, CD3E, IFNG, CD276, ZAP70	212	82	13588	4.68983	0.999993	0.110151	13.665
GOTERM_BP_FAT	GO:0042493~response to drug	6	2.3622	0.011914	S100A4, ABP1, ABCB1B, LCK, RAD54B, RAD54L	212	88	13588	4.37007	1	0.138027	17.813
GOTERM_BP_FAT	GO:0006874~cellular calcium ion homeostasis	6	2.3622	0.0136287	PTPRC, APOE, HEXB, LCK, XCL1, PRKCB	212	91	13588	4.226	1	0.151196	20.1165
GOTERM_BP_FAT	GO:0055074~calcium ion homeostasis	6	2.3622	0.0161633	PTPRC, APOE, HEXB, LCK, XCL1, PRKCB	212	95	13588	4.04806	1	0.16863	23.4107
GOTERM_BP_FAT	GO:0006875~cellular metal ion homeostasis	6	2.3622	0.0197495	PTPRC, APOE, HEXB, LCK, XCL1, PRKCB	212	100	13588	3.84566	1	0.192091	27.8544
GOTERM_BP_FAT	GO:0007018~microtubule-based movement	6	2.3622	0.0205244	KIF23, KIF2C, KIF22, KIF4, KIF15, TUBB5	212	101	13588	3.80758	1	0.197471	28.7822
GOTERM_BP_FAT	GO:0055065~metal ion homeostasis	6	2.3622	0.0246965	PTPRC, APOE, HEXB, LCK, XCL1, PRKCB	212	106	13588	3.62798	1	0.228218	33.5882
GOTERM_BP_FAT	GO:0000226~microtubule cytoskeleton organization	6	2.3622	0.0293787	SPC25, TPX2, TUBB5, NUSAP1, NDC80, BIRC5	212	111	13588	3.46456	1	0.255523	38.6185
GOTERM_BP_FAT	GO:0033043~regulation of organelle organization	6	2.3622	0.0920658	PLK4, MAD2L1, ELN, MYO1F, NUSAP1, MLST8	212	154	13588	2.49718	1	0.544201	79.4196
GOTERM_BP_FAT	GO:0045059~positive thymic T cell selection	5	1.9685	3.767783072701723E-6	PTPRC, CD3D, ZAP70, H2-DMA, CD74	212	8	13588	40.059	0.00498363	1.8502324280789129E-4	0.00616674
GOTERM_BP_FAT	GO:0043368~positive T cell selection	5	1.9685	1.1029993368208026E-5	PTPRC, CD3D, ZAP70, H2-DMA, CD74	212	10	13588	32.0472	0.0145194	4.177941816351227E-4	0.0180518
GOTERM_BP_FAT	GO:0006270~DNA replication initiation	5	1.9685	1.1029993368208026E-5	CDC45, MCM2, MCM4, MCM5, MCM6	212	10	13588	32.0472	0.0145194	4.177941816351227E-4	0.0180518
GOTERM_BP_FAT	GO:0050852~T cell receptor signaling pathway	5	1.9685	3.3188574136319173E-4	PTPRC, CD3E, ZAP70, MALT1, THY1	212	22	13588	14.5669	0.356062	0.00718966	0.541831
GOTERM_BP_FAT	GO:0000910~cytokinesis	5	1.9685	7.493199860290858E-4	PRC1, INCENP, NUSAP1, BIRC5, ANLN	212	27	13588	11.8693	0.629896	0.0140992	1.21941
GOTERM_BP_FAT	GO:0031570~DNA integrity checkpoint	5	1.9685	0.00162462	CDK1, CLSPN, CCND1, H2AFX, CDT1	212	33	13588	9.71126	0.884212	0.0279697	2.62616
GOTERM_BP_FAT	GO:0042102~positive regulation of T cell proliferation	5	1.9685	0.00202914	PTPRC, BLM, CD3E, IFNG, ZAP70	212	35	13588	9.15633	0.932347	0.0327047	3.26991
GOTERM_BP_FAT	GO:0002541~activation of plasma proteins involved in acute inflammatory response	5	1.9685	0.00225536	C1QA, CFP, C1QB, GM5077, C1QC	212	36	13588	8.90199	0.949913	0.0354293	3.62818
GOTERM_BP_FAT	GO:0006956~complement activation	5	1.9685	0.00225536	C1QA, CFP, C1QB, GM5077, C1QC	212	36	13588	8.90199	0.949913	0.0354293	3.62818
GOTERM_BP_FAT	GO:0032946~positive regulation of mononuclear cell proliferation	5	1.9685	0.0074503	PTPRC, BLM, CD3E, IFNG, ZAP70	212	50	13588	6.40943	0.999951	0.0981369	11.5205
GOTERM_BP_FAT	GO:0050671~positive regulation of lymphocyte proliferation	5	1.9685	0.0074503	PTPRC, BLM, CD3E, IFNG, ZAP70	212	50	13588	6.40943	0.999951	0.0981369	11.5205
GOTERM_BP_FAT	GO:0070665~positive regulation of leukocyte proliferation	5	1.9685	0.00855063	PTPRC, BLM, CD3E, IFNG, ZAP70	212	52	13588	6.16292	0.999989	0.107625	13.1123
GOTERM_BP_FAT	GO:0006959~humoral immune response	5	1.9685	0.00975219	C1QA, CFP, C1QB, GM5077, C1QC	212	54	13588	5.93466	0.999998	0.11746	14.8199
GOTERM_BP_FAT	GO:0051052~regulation of DNA metabolic process	5	1.9685	0.0124724	PTPRC, CLSPN, BLM, IFNG, CDT1	212	58	13588	5.52537	1	0.141597	18.5699
GOTERM_BP_FAT	GO:0032844~regulation of homeostatic process	5	1.9685	0.013997	PTPRC, IFNG, LCK, XCL1, THY1	212	60	13588	5.34119	1	0.153704	20.6034
GOTERM_BP_FAT	GO:0006979~response to oxidative stress	5	1.9685	0.0464175	GATM, ATOX1, APOE, PTGS1, COL1A1	212	87	13588	3.68358	1	0.358425	54.0647
GOTERM_BP_FAT	GO:0005976~polysaccharide metabolic process	5	1.9685	0.054951	SPOCK2, FBN1, HEXB, PGLYRP1, CERCAM	212	92	13588	3.48339	1	0.399396	60.3495
GOTERM_BP_FAT	GO:0030155~regulation of cell adhesion	5	1.9685	0.0585862	SPOCK2, CCDC80, MYO1F, COL1A1, SPP1	212	94	13588	3.40927	1	0.411488	62.7734
GOTERM_BP_FAT	GO:0001503~ossification	5	1.9685	0.0829929	IGF1, UBD, COL1A1, GPNMB, SPP1	212	106	13588	3.02332	1	0.516701	75.7822
GOTERM_BP_FAT	GO:0006935~chemotaxis	5	1.9685	0.0897675	IFNG, CMTM7, XCL1, CMTM4, CXCL12	212	109	13588	2.94011	1	0.539131	78.5501
GOTERM_BP_FAT	GO:0042330~taxis	5	1.9685	0.0897675	IFNG, CMTM7, XCL1, CMTM4, CXCL12	212	109	13588	2.94011	1	0.539131	78.5501
GOTERM_BP_FAT	GO:0045060~negative thymic T cell selection	4	1.5748	2.894110932683531E-4	PTPRC, CD3E, ZAP70, CD74	212	9	13588	28.4864	0.318742	0.00648422	0.472642
GOTERM_BP_FAT	GO:0046641~positive regulation of alpha-beta T cell proliferation	4	1.5748	4.0871727894467423E-4	PTPRC, BLM, CD3E, ZAP70	212	10	13588	25.6377	0.418457	0.00843407	0.666871
GOTERM_BP_FAT	GO:0043383~negative T cell selection	4	1.5748	4.0871727894467423E-4	PTPRC, CD3E, ZAP70, CD74	212	10	13588	25.6377	0.418457	0.00843407	0.666871
GOTERM_BP_FAT	GO:0006268~DNA unwinding during replication	4	1.5748	5.555654618955225E-4	MCM2, MCM4, MCM6, RAD51	212	11	13588	23.307	0.521397	0.010778	0.90545
GOTERM_BP_FAT	GO:0032508~DNA duplex unwinding	4	1.5748	7.322969189829222E-4	MCM2, MCM4, MCM6, RAD51	212	12	13588	21.3648	0.62144	0.0139794	1.19187
GOTERM_BP_FAT	GO:0050854~regulation of antigen receptor-mediated signaling pathway	4	1.5748	9.411253914346431E-4	PTPRC, LCK, MALT1, THY1	212	13	13588	19.7213	0.713071	0.0171911	1.5293
GOTERM_BP_FAT	GO:0032392~DNA geometric change	4	1.5748	9.411253914346431E-4	MCM2, MCM4, MCM6, RAD51	212	13	13588	19.7213	0.713071	0.0171911	1.5293
GOTERM_BP_FAT	GO:0000724~double-strand break repair via homologous recombination	4	1.5748	9.411253914346431E-4	RAD54B, H2AFX, RAD54L, RAD51	212	13	13588	19.7213	0.713071	0.0171911	1.5293
GOTERM_BP_FAT	GO:0000725~recombinational repair	4	1.5748	9.411253914346431E-4	RAD54B, H2AFX, RAD54L, RAD51	212	13	13588	19.7213	0.713071	0.0171911	1.5293
GOTERM_BP_FAT	GO:0046640~regulation of alpha-beta T cell proliferation	4	1.5748	0.00118414	PTPRC, BLM, CD3E, ZAP70	212	14	13588	18.3127	0.792184	0.0207301	1.92061
GOTERM_BP_FAT	GO:0030199~collagen fibril organization	4	1.5748	0.00399395	COL3A1, ADAMTS2, COL5A2, COL5A1	212	21	13588	12.2084	0.995041	0.0591723	6.34028
GOTERM_BP_FAT	GO:0030261~chromosome condensation	4	1.5748	0.00457218	NCAPH, NUSAP1, TOP2A, NCAPD2	212	22	13588	11.6535	0.997704	0.0667222	7.22627
GOTERM_BP_FAT	GO:0046635~positive regulation of alpha-beta T cell activation	4	1.5748	0.00737593	PTPRC, BLM, CD3E, ZAP70	212	26	13588	9.86067	0.999945	0.0981743	11.4119
GOTERM_BP_FAT	GO:0042098~T cell proliferation	4	1.5748	0.00908513	PTPRC, CD86, MALT1, CXCL12	212	28	13588	9.15633	0.999994	0.110855	13.8759
GOTERM_BP_FAT	GO:0007051~spindle organization	4	1.5748	0.00908513	SPC25, TPX2, TUBB5, NDC80	212	28	13588	9.15633	0.999994	0.110855	13.8759
GOTERM_BP_FAT	GO:0043588~skin development	4	1.5748	0.0110071	COL1A1, ADAMTS2, COL5A2, COL5A1	212	30	13588	8.54591	1	0.129298	16.5696
GOTERM_BP_FAT	GO:0006958~complement activation, classical pathway	4	1.5748	0.0110071	C1QA, C1QB, GM5077, C1QC	212	30	13588	8.54591	1	0.129298	16.5696
GOTERM_BP_FAT	GO:0046634~regulation of alpha-beta T cell activation	4	1.5748	0.0155061	PTPRC, BLM, CD3E, ZAP70	212	34	13588	7.54051	1	0.163593	22.5691
GOTERM_BP_FAT	GO:0002455~humoral immune response mediated by circulating immunoglobulin	4	1.5748	0.0167696	C1QA, C1QB, GM5077, C1QC	212	35	13588	7.32507	1	0.171754	24.1797
GOTERM_BP_FAT	GO:0010810~regulation of cell-substrate adhesion	4	1.5748	0.0239296	SPOCK2, CCDC80, COL1A1, SPP1	212	40	13588	6.40943	1	0.223443	32.7282
GOTERM_BP_FAT	GO:0046651~lymphocyte proliferation	4	1.5748	0.0271878	PTPRC, CD86, MALT1, CXCL12	212	42	13588	6.10422	1	0.243467	36.311
GOTERM_BP_FAT	GO:0032943~mononuclear cell proliferation	4	1.5748	0.0289012	PTPRC, CD86, MALT1, CXCL12	212	43	13588	5.96226	1	0.253522	38.1223
GOTERM_BP_FAT	GO:0070661~leukocyte proliferation	4	1.5748	0.0289012	PTPRC, CD86, MALT1, CXCL12	212	43	13588	5.96226	1	0.253522	38.1223
GOTERM_BP_FAT	GO:0006302~double-strand break repair	4	1.5748	0.0289012	RAD54B, H2AFX, RAD54L, RAD51	212	43	13588	5.96226	1	0.253522	38.1223
GOTERM_BP_FAT	GO:0001649~osteoblast differentiation	4	1.5748	0.0363124	IGF1, UBD, COL1A1, GPNMB	212	47	13588	5.45484	1	0.302766	45.4146
GOTERM_BP_FAT	GO:0051329~interphase of mitotic cell cycle	4	1.5748	0.0403491	CCND1, DBF4, BIRC5, TFDP1	212	49	13588	5.23219	1	0.326819	49.0388
GOTERM_BP_FAT	GO:0051325~interphase	4	1.5748	0.0446028	CCND1, DBF4, BIRC5, TFDP1	212	51	13588	5.02701	1	0.348904	52.6128
GOTERM_BP_FAT	GO:0006022~aminoglycan metabolic process	4	1.5748	0.0468101	SPOCK2, FBN1, HEXB, PGLYRP1	212	52	13588	4.93033	1	0.358884	54.3733
GOTERM_BP_FAT	GO:0050730~regulation of peptidyl-tyrosine phosphorylation	4	1.5748	0.0490704	PTPRC, CD3E, IFNG, MLST8	212	53	13588	4.83731	1	0.368795	56.1122
GOTERM_BP_FAT	GO:0009263~deoxyribonucleotide biosynthetic process	3	1.1811	0.00631834	TYMS, RRM2, RRM1	212	8	13588	24.0354	0.999776	0.0873067	9.85435
GOTERM_BP_FAT	GO:0050715~positive regulation of cytokine secretion	3	1.1811	0.00994893	PANX1, IFNG, SCAMP5	212	10	13588	19.2283	0.999998	0.118623	15.0965
GOTERM_BP_FAT	GO:0043299~leukocyte degranulation	3	1.1811	0.00994893	LAT, LAT2, MYO1F	212	10	13588	19.2283	0.999998	0.118623	15.0965
GOTERM_BP_FAT	GO:0051283~negative regulation of sequestering of calcium ion	3	1.1811	0.0120363	PTPRC, LCK, XCL1	212	11	13588	17.4803	1	0.138152	17.9794
GOTERM_BP_FAT	GO:0050856~regulation of T cell receptor signaling pathway	3	1.1811	0.0120363	LCK, MALT1, THY1	212	11	13588	17.4803	1	0.138152	17.9794
GOTERM_BP_FAT	GO:0060401~cytosolic calcium ion transport	3	1.1811	0.0120363	PTPRC, LCK, XCL1	212	11	13588	17.4803	1	0.138152	17.9794
GOTERM_BP_FAT	GO:0051282~regulation of sequestering of calcium ion	3	1.1811	0.0120363	PTPRC, LCK, XCL1	212	11	13588	17.4803	1	0.138152	17.9794
GOTERM_BP_FAT	GO:0060402~calcium ion transport into cytosol	3	1.1811	0.0120363	PTPRC, LCK, XCL1	212	11	13588	17.4803	1	0.138152	17.9794
GOTERM_BP_FAT	GO:0051209~release of sequestered calcium ion into cytosol	3	1.1811	0.0120363	PTPRC, LCK, XCL1	212	11	13588	17.4803	1	0.138152	17.9794
GOTERM_BP_FAT	GO:0002275~myeloid cell activation during immune response	3	1.1811	0.0142972	LAT, LAT2, MYO1F	212	12	13588	16.0236	1	0.154222	20.998
GOTERM_BP_FAT	GO:0051085~chaperone mediated protein folding requiring cofactor	3	1.1811	0.0142972	H2-DMB1, H2-DMA, CD74	212	12	13588	16.0236	1	0.154222	20.998
GOTERM_BP_FAT	GO:0045055~regulated secretory pathway	3	1.1811	0.0167255	LAT, LAT2, MYO1F	212	13	13588	14.791	1	0.17266	24.124
GOTERM_BP_FAT	GO:0015893~drug transport	3	1.1811	0.0193158	S100A4, ABP1, ABCB1B	212	14	13588	13.7345	1	0.189635	27.3302
GOTERM_BP_FAT	GO:0050853~B cell receptor signaling pathway	3	1.1811	0.0193158	PTPRC, LAT2, LCK	212	14	13588	13.7345	1	0.189635	27.3302
GOTERM_BP_FAT	GO:0051084~'de novo' posttranslational protein folding	3	1.1811	0.0193158	H2-DMB1, H2-DMA, CD74	212	14	13588	13.7345	1	0.189635	27.3302
GOTERM_BP_FAT	GO:0006458~'de novo' protein folding	3	1.1811	0.0193158	H2-DMB1, H2-DMA, CD74	212	14	13588	13.7345	1	0.189635	27.3302
GOTERM_BP_FAT	GO:0050707~regulation of cytokine secretion	3	1.1811	0.0220623	PANX1, IFNG, SCAMP5	212	15	13588	12.8189	1	0.209254	30.5906
GOTERM_BP_FAT	GO:0002444~myeloid leukocyte mediated immunity	3	1.1811	0.0280026	LAT, LAT2, MYO1F	212	17	13588	11.3108	1	0.248221	37.1785
GOTERM_BP_FAT	GO:0050714~positive regulation of protein secretion	3	1.1811	0.0280026	PANX1, IFNG, SCAMP5	212	17	13588	11.3108	1	0.248221	37.1785
GOTERM_BP_FAT	GO:0051053~negative regulation of DNA metabolic process	3	1.1811	0.0379538	CLSPN, BLM, CDT1	212	20	13588	9.61415	1	0.312368	46.9165
GOTERM_BP_FAT	GO:0009262~deoxyribonucleotide metabolic process	3	1.1811	0.0490362	TYMS, RRM2, RRM1	212	23	13588	8.36013	1	0.3706	56.0864
GOTERM_BP_FAT	GO:0007093~mitotic cell cycle checkpoint	3	1.1811	0.05296	CDK1, CCND1, MAD2L1	212	24	13588	8.01179	1	0.38994	58.9599
GOTERM_BP_FAT	GO:0000018~regulation of DNA recombination	3	1.1811	0.05296	PTPRC, BLM, IFNG	212	24	13588	8.01179	1	0.38994	58.9599
GOTERM_BP_FAT	GO:0051651~maintenance of location in cell	3	1.1811	0.0569914	KDELR3, APOE, ASPM	212	25	13588	7.69132	1	0.406793	61.7276
GOTERM_BP_FAT	GO:0010811~positive regulation of cell-substrate adhesion	3	1.1811	0.0653597	SPOCK2, CCDC80, SPP1	212	27	13588	7.12159	1	0.443346	66.9232
GOTERM_BP_FAT	GO:0046456~icosanoid biosynthetic process	3	1.1811	0.0653597	ALOX12E, PTGS1, CD74	212	27	13588	7.12159	1	0.443346	66.9232
GOTERM_BP_FAT	GO:0006636~unsaturated fatty acid biosynthetic process	3	1.1811	0.0696885	ALOX12E, PTGS1, CD74	212	28	13588	6.86725	1	0.463119	69.3433
GOTERM_BP_FAT	GO:0000077~DNA damage checkpoint	3	1.1811	0.0786157	CDK1, CCND1, H2AFX	212	30	13588	6.40943	1	0.499191	73.8191
GOTERM_BP_FAT	GO:0050708~regulation of protein secretion	3	1.1811	0.0786157	PANX1, IFNG, SCAMP5	212	30	13588	6.40943	1	0.499191	73.8191
GOTERM_BP_FAT	GO:0002263~cell activation during immune response	3	1.1811	0.0832065	LAT, LAT2, MYO1F	212	31	13588	6.20268	1	0.515428	75.8743
GOTERM_BP_FAT	GO:0002366~leukocyte activation during immune response	3	1.1811	0.0832065	LAT, LAT2, MYO1F	212	31	13588	6.20268	1	0.515428	75.8743
GOTERM_BP_FAT	GO:0018209~peptidyl-serine modification	3	1.1811	0.0832065	SPOCK2, IFNG, PBK	212	31	13588	6.20268	1	0.515428	75.8743
GOTERM_BP_FAT	GO:0051235~maintenance of location	3	1.1811	0.0926242	KDELR3, APOE, ASPM	212	33	13588	5.82676	1	0.544284	79.6257
GOTERM_BP_FAT	GO:0006690~icosanoid metabolic process	3	1.1811	0.0974441	ALOX12E, PTGS1, CD74	212	34	13588	5.65538	1	0.561294	81.3266
GOTERM_BP_FAT	GO:0032297~negative regulation of DNA replication initiation	2	0.787402	0.0606883	CLSPN, CDT1	212	4	13588	32.0472	1	0.420837	64.1108
GOTERM_BP_FAT	GO:0033209~tumor necrosis factor-mediated signaling pathway	2	0.787402	0.0606883	KRT18, KRT8	212	4	13588	32.0472	1	0.420837	64.1108
GOTERM_BP_FAT	GO:0000076~DNA replication checkpoint	2	0.787402	0.0606883	CLSPN, CDT1	212	4	13588	32.0472	1	0.420837	64.1108
GOTERM_BP_FAT	GO:0045588~positive regulation of gamma-delta T cell differentiation	2	0.787402	0.0752786	PTPRC, LCK	212	5	13588	25.6377	1	0.485847	72.2231
GOTERM_BP_FAT	GO:0007052~mitotic spindle organization	2	0.787402	0.0752786	SPC25, NDC80	212	5	13588	25.6377	1	0.485847	72.2231
GOTERM_BP_FAT	GO:0030174~regulation of DNA replication initiation	2	0.787402	0.0752786	CLSPN, CDT1	212	5	13588	25.6377	1	0.485847	72.2231
GOTERM_BP_FAT	GO:0046645~positive regulation of gamma-delta T cell activation	2	0.787402	0.0752786	PTPRC, LCK	212	5	13588	25.6377	1	0.485847	72.2231
GOTERM_BP_FAT	GO:0046643~regulation of gamma-delta T cell activation	2	0.787402	0.0752786	PTPRC, LCK	212	5	13588	25.6377	1	0.485847	72.2231
GOTERM_BP_FAT	GO:0045348~positive regulation of MHC class II biosynthetic process	2	0.787402	0.0752786	CIITA, IFNG	212	5	13588	25.6377	1	0.485847	72.2231
GOTERM_BP_FAT	GO:0045586~regulation of gamma-delta T cell differentiation	2	0.787402	0.0752786	PTPRC, LCK	212	5	13588	25.6377	1	0.485847	72.2231
GOTERM_BP_FAT	GO:0043303~mast cell degranulation	2	0.787402	0.0896433	LAT, LAT2	212	6	13588	21.3648	1	0.540838	78.5021
GOTERM_BP_FAT	GO:0002448~mast cell mediated immunity	2	0.787402	0.0896433	LAT, LAT2	212	6	13588	21.3648	1	0.540838	78.5021
GOTERM_BP_FAT	GO:0045346~regulation of MHC class II biosynthetic process	2	0.787402	0.0896433	CIITA, IFNG	212	6	13588	21.3648	1	0.540838	78.5021
GOTERM_CC_FAT	GO:0043232~intracellular non-membrane-bounded organelle	55	21.6535	5.3502860148813155E-6	KIF23, CLSPN, KIF22, PRC1, KNTC1, AURKA, GTSE1, KIF2C, HIST2H2AB, INCENP, HIST2H2AC, TUBB5, H2AFZ, H2AFX, TOP2A, ASPM, CDC6, SGOL1, KIF15, TPX2, NUSAP1, MCM2, NCAPD2, RAD51, RFC5, MAD2L1, RFC4, KRT18, SPAG5, LCK, UBD, FGD2, HMGB2, LMNB1, HIST1H2AF, BLM, HIST1H2AG, HIST1H2AD, CETN4, ANLN, CEP55, SPC25, CENPA, KIF4, KRT8, CENPL, MYO1F, NDC80, BIRC5, COTL1, CENPK, CENPH, CCNB1, PLK4, MRPL27, HIST1H2…	195	1919	12504	1.83782	0.00131531	1.1964501292993646E-4	0.00693267
GOTERM_CC_FAT	GO:0043228~non-membrane-bounded organelle	55	21.6535	5.3502860148813155E-6	KIF23, CLSPN, KIF22, PRC1, KNTC1, AURKA, GTSE1, KIF2C, HIST2H2AB, INCENP, HIST2H2AC, TUBB5, H2AFZ, H2AFX, TOP2A, ASPM, CDC6, SGOL1, KIF15, TPX2, NUSAP1, MCM2, NCAPD2, RAD51, RFC5, MAD2L1, RFC4, KRT18, SPAG5, LCK, UBD, FGD2, HMGB2, LMNB1, HIST1H2AF, BLM, HIST1H2AG, HIST1H2AD, CETN4, ANLN, CEP55, SPC25, CENPA, KIF4, KRT8, CENPL, MYO1F, NDC80, BIRC5, COTL1, CENPK, CENPH, CCNB1, PLK4, MRPL27, HIST1H2…	195	1919	12504	1.83782	0.00131531	1.1964501292993646E-4	0.00693267
GOTERM_CC_FAT	GO:0005576~extracellular region	50	19.685	6.3956710770917765E-6	RETNLA, LY86, PGLYRP1, FSTL1, C1QC, CXCL12, CFP, WISP1, APOE, IFNG, KNG1, SPARCL1, GIF, PIGR, MMP12, CD163, C1QA, WFDC12, C1QB, CPXM1, COL1A2, APOL10B, SLPI, SCGB3A1, COL1A1, TREM2, ADAMTS2, MFAP5, SPOCK2, TNC, ELN, COL3A1, MDK, ANGPTL7, MSLN, COL6A1, THBS2, SPP1, COL4A4, PSAP, LGALS1, FBN1, CCDC80, IGF1, COL5A2, COL5A1, ABP1, CMTM7, XCL1, CMTM4	195	1680	12504	1.90842	0.0015721	1.3110308159380857E-4	0.00828719
GOTERM_CC_FAT	GO:0044459~plasma membrane part	33	12.9921	0.0955332	PANX1, AQP4, CD74, LAPTM5, APOE, ICOS, ITGB6, ZAP70, TUBB5, GPNMB, KLRD1, SCAMP5, PTPRC, CD8B1, CD3G, CD3D, CD3E, CD276, CTLA4, H2-DMB1, H2-AB1, THY1, SLC26A4, LAT, CD86, NRM, EMR1, ABCB1B, PKP3, H2-EB1, LCK, H2-AA, H2-DMA	195	1633	12504	1.29581	1	0.415485	72.777
GOTERM_CC_FAT	GO:0044421~extracellular region part	32	12.5984	9.822789456910108E-7	SPOCK2, LY86, TNC, ELN, COL3A1, PGLYRP1, CXCL12, APOE, IFNG, COL6A1, SPP1, COL4A4, KNG1, PSAP, SPARCL1, LGALS1, FBN1, CCDC80, IGF1, COL5A2, MMP12, COL5A1, ABP1, CPXM1, COL1A2, CMTM7, COL1A1, SCGB3A1, XCL1, CMTM4, MFAP5, ADAMTS2	195	774	12504	2.65108	2.4161154655888417E-4	4.832698008006009E-5	0.00127283
GOTERM_CC_FAT	GO:0005856~cytoskeleton	30	11.811	0.004292	FGD2, KIF23, KIF22, PRC1, LMNB1, CETN4, KNTC1, AURKA, ANLN, CEP55, GTSE1, KIF2C, INCENP, KIF4, KRT8, TUBB5, ASPM, CDC6, KIF15, TPX2, MYO1F, NUSAP1, BIRC5, COTL1, CCNB1, PLK4, KRT18, MAD2L1, SPAG5, LCK	195	1122	12504	1.71452	0.652887	0.0346554	5.42106
GOTERM_CC_FAT	GO:0005694~chromosome	29	11.4173	5.235662695296103E-12	KIF22, CLSPN, HMGB2, HIST1H2AF, BLM, HIST1H2AG, HIST1H2AD, KNTC1, SPC25, HIST2H2AB, CENPA, HIST2H2AC, INCENP, H2AFZ, H2AFX, TOP2A, CENPL, SGOL1, BIRC5, NDC80, MCM2, CENPK, NCAPD2, CENPH, RAD51, RFC5, MAD2L1, RFC4, SPAG5, HIST1H2AH, HIST1H2AK, HIST1H2AN	195	378	12504	4.9195	1.2879823874101248E-9	1.2879823874101248E-9	6.784417472260884E-9
GOTERM_CC_FAT	GO:0044430~cytoskeletal part	28	11.0236	6.229622747959315E-5	KIF23, KIF22, LMNB1, PRC1, CETN4, KNTC1, ANLN, AURKA, CEP55, GTSE1, KIF2C, INCENP, KIF4, KRT8, TUBB5, ASPM, CDC6, KIF15, TPX2, MYO1F, NUSAP1, BIRC5, CCNB1, PLK4, KRT18, MAD2L1, SPAG5, LCK	195	774	12504	2.3197	0.0152085	6.963642131238013E-4	0.0806933
GOTERM_CC_FAT	GO:0044427~chromosomal part	25	9.84252	1.3369717423769472E-10	KIF22, BLM, HIST1H2AF, HIST1H2AG, HIST1H2AD, KNTC1, SPC25, HIST2H2AB, CENPA, HIST2H2AC, INCENP, H2AFZ, H2AFX, CENPL, SGOL1, BIRC5, NDC80, MCM2, CENPK, RAD51, CENPH, RFC5, RFC4, MAD2L1, SPAG5, HIST1H2AH, HIST1H2AK, HIST1H2AN	195	318	12504	5.04112	3.2889501899724394E-8	1.644475111639565E-8	1.7324462975309984E-7
GOTERM_CC_FAT	GO:0015630~microtubule cytoskeleton	23	9.05512	1.859872089644055E-6	KIF23, KIF22, CDC6, PRC1, KIF15, CETN4, KNTC1, TPX2, NUSAP1, BIRC5, AURKA, CEP55, GTSE1, CCNB1, KIF2C, PLK4, MAD2L1, SPAG5, INCENP, KIF4, LCK, TUBB5, ASPM	195	450	12504	3.2774	4.574243091183261E-4	6.535914393124287E-5	0.00240999
GOTERM_CC_FAT	GO:0005578~proteinaceous extracellular matrix	17	6.69291	1.555557982095687E-5	COL4A4, SPARCL1, SPOCK2, LGALS1, TNC, FBN1, COL3A1, ELN, CCDC80, COL5A2, MMP12, COL5A1, COL1A2, COL6A1, COL1A1, ADAMTS2, MFAP5	195	297	12504	3.67034	0.00381939	2.3914030135552267E-4	0.020155
GOTERM_CC_FAT	GO:0031012~extracellular matrix	17	6.69291	2.5274758913075346E-5	COL4A4, SPARCL1, SPOCK2, LGALS1, TNC, FBN1, COL3A1, ELN, CCDC80, COL5A2, MMP12, COL5A1, COL1A2, COL6A1, COL1A1, ADAMTS2, MFAP5	195	309	12504	3.52781	0.00619838	3.1083514414365077E-4	0.0327461
GOTERM_CC_FAT	GO:0005615~extracellular space	16	6.29921	0.0134256	KNG1, PSAP, LGALS1, LY86, PGLYRP1, IGF1, CXCL12, ABP1, APOE, IFNG, CPXM1, CMTM7, SCGB3A1, CMTM4, XCL1, SPP1	195	511	12504	2.00777	0.96403	0.0882258	16.0666
GOTERM_CC_FAT	GO:0005764~lysosome	14	5.51181	3.978894905303043E-6	CTSZ, PSAP, GUSB, HEXB, H2-DMB1, CTSS, CD74, GLB1, CTSK, LAPTM5, H2-AA, CTSC, H2-DMA, CTSH	195	178	12504	5.04339	9.783312156605994E-4	1.087507633185103E-4	0.00515572
GOTERM_CC_FAT	GO:0000323~lytic vacuole	14	5.51181	4.231744753429023E-6	CTSZ, PSAP, GUSB, HEXB, H2-DMB1, CTSS, CD74, GLB1, CTSK, LAPTM5, H2-AA, CTSC, H2-DMA, CTSH	195	179	12504	5.01521	0.00104047	1.0409572286251834E-4	0.00548335
GOTERM_CC_FAT	GO:0005773~vacuole	14	5.51181	1.746079968585563E-5	CTSZ, PSAP, GUSB, HEXB, H2-DMB1, CTSS, CD74, GLB1, CTSK, LAPTM5, H2-AA, CTSC, H2-DMA, CTSH	195	204	12504	4.4006	0.00428618	2.3860454181567903E-4	0.0226233
GOTERM_CC_FAT	GO:0009897~external side of plasma membrane	14	5.51181	1.940026991842503E-5	PTPRC, CD8B1, CD3E, CD276, CTLA4, H2-AB1, CD74, THY1, CD86, EMR1, APOE, ICOS, H2-AA, KLRD1	195	206	12504	4.35788	0.00476114	2.5115333435632436E-4	0.0251359
GOTERM_CC_FAT	GO:0009986~cell surface	14	5.51181	9.515800476012764E-4	PTPRC, CD8B1, CD3E, CD276, CTLA4, H2-AB1, CD74, THY1, CD86, EMR1, APOE, ICOS, H2-AA, KLRD1	195	305	12504	2.94335	0.208797	0.00896725	1.22607
GOTERM_CC_FAT	GO:0000793~condensed chromosome	13	5.11811	9.473231490069553E-8	HMGB2, SGOL1, KNTC1, NDC80, CENPH, NCAPD2, RAD51, SPC25, MAD2L1, CENPA, SPAG5, INCENP, TOP2A	195	107	12504	7.79065	2.330387902504949E-5	7.76802001700716E-6	1.2275395346872386E-4
GOTERM_CC_FAT	GO:0005819~spindle	13	5.11811	1.1656329120124937E-7	CDC6, KIF22, PRC1, KIF15, KNTC1, TPX2, NUSAP1, AURKA, BIRC5, MAD2L1, SPAG5, INCENP, ASPM	195	109	12504	7.64771	2.8674160205022226E-5	7.16861713445649E-6	1.5104247140795835E-4
GOTERM_CC_FAT	GO:0005874~microtubule	13	5.11811	3.6628566282273484E-4	KIF23, KIF22, PRC1, KIF15, TPX2, NUSAP1, BIRC5, GTSE1, KIF2C, SPAG5, INCENP, KIF4, TUBB5	195	240	12504	3.47333	0.086181	0.00374807	0.473594
GOTERM_CC_FAT	GO:0000775~chromosome, centromeric region	12	4.72441	1.1576833711343308E-6	SPC25, MAD2L1, CENPL, CENPA, SPAG5, INCENP, SGOL1, KNTC1, NDC80, BIRC5, CENPK, CENPH	195	111	12504	6.93222	2.847497252548292E-4	4.746391924514981E-5	0.00150011
GOTERM_CC_FAT	GO:0044420~extracellular matrix part	10	3.93701	1.2388592547148181E-5	COL4A4, TNC, FBN1, COL3A1, COL1A2, CCDC80, COL1A1, MFAP5, COL5A2, COL5A1	195	92	12504	6.9699	0.00304297	2.0315353782174306E-4	0.0160519
GOTERM_CC_FAT	GO:0000785~chromatin	10	3.93701	0.00108228	KIF22, HIST1H2AF, HIST1H2AG, HIST1H2AD, HIST2H2AB, CENPA, INCENP, HIST2H2AC, H2AFZ, HIST1H2AH, HIST1H2AK, H2AFX, HIST1H2AN	195	165	12504	3.88625	0.233857	0.00981763	1.39338
GOTERM_CC_FAT	GO:0000779~condensed chromosome, centromeric region	9	3.54331	3.728184419071312E-6	SPC25, MAD2L1, CENPA, SPAG5, INCENP, SGOL1, KNTC1, NDC80, CENPH	195	60	12504	9.61846	9.16714636885807E-4	1.1463531345989875E-4	0.00483087
GOTERM_CC_FAT	GO:0000777~condensed chromosome kinetochore	8	3.14961	1.6366777985662084E-5	SPC25, MAD2L1, CENPA, SPAG5, INCENP, KNTC1, NDC80, CENPH	195	53	12504	9.67896	0.00401817	2.368107990139423E-4	0.021206
GOTERM_CC_FAT	GO:0000776~kinetochore	8	3.14961	4.642033171846043E-5	SPC25, MAD2L1, CENPA, SPAG5, INCENP, KNTC1, NDC80, CENPH	195	62	12504	8.27395	0.0113547	5.436458213702311E-4	0.0601347
GOTERM_CC_FAT	GO:0000786~nucleosome	8	3.14961	4.642033171846043E-5	HIST2H2AB, HIST1H2AF, HIST1H2AG, CENPA, HIST2H2AC, HIST1H2AD, H2AFZ, HIST1H2AH, H2AFX, HIST1H2AK, HIST1H2AN	195	62	12504	8.27395	0.0113547	5.436458213702311E-4	0.0601347
GOTERM_CC_FAT	GO:0032993~protein-DNA complex	8	3.14961	1.5810808649399918E-4	HIST2H2AB, HIST1H2AF, HIST1H2AG, CENPA, HIST2H2AC, HIST1H2AD, H2AFZ, HIST1H2AH, H2AFX, HIST1H2AK, HIST1H2AN	195	75	12504	6.83979	0.0381509	0.00168977	0.204683
GOTERM_CC_FAT	GO:0005815~microtubule organizing center	8	3.14961	0.0277344	CCNB1, PLK4, MAD2L1, CETN4, LCK, BIRC5, AURKA, CEP55	195	189	12504	2.7142	0.999011	0.166466	30.5429
GOTERM_CC_FAT	GO:0005813~centrosome	7	2.75591	0.0385218	CCNB1, PLK4, CETN4, LCK, BIRC5, AURKA, CEP55	195	160	12504	2.80538	0.999936	0.214624	39.8924
GOTERM_CC_FAT	GO:0005581~collagen	6	2.3622	8.319626732931094E-6	COL4A4, COL3A1, COL1A2, COL1A1, COL5A2, COL5A1	195	19	12504	20.2494	0.00204454	1.5742119951711597E-4	0.01078
GOTERM_CC_FAT	GO:0042613~MHC class II protein complex	5	1.9685	1.0966829516649312E-5	H2-EB1, H2-AA, H2-DMB1, H2-AB1, H2-DMA	195	10	12504	32.0615	0.00269422	1.9268535197636272E-4	0.0142099
GOTERM_CC_FAT	GO:0044450~microtubule organizing center part	5	1.9685	0.00127331	PLK4, CETN4, LCK, BIRC5, CEP55	195	31	12504	10.3424	0.269067	0.0111316	1.63745
GOTERM_CC_FAT	GO:0042611~MHC protein complex	5	1.9685	0.0085119	H2-EB1, H2-AA, H2-DMB1, H2-AB1, H2-DMA	195	52	12504	6.16568	0.877897	0.0583132	10.4855
GOTERM_CC_FAT	GO:0043235~receptor complex	5	1.9685	0.0400146	CD3G, CD3D, CD3E, ITGB6, ZAP70	195	83	12504	3.86284	0.999957	0.217314	41.0905
GOTERM_CC_FAT	GO:0045121~membrane raft	5	1.9685	0.0430672	LAT2, NRM, LCK, TUBB5, THY1	195	85	12504	3.77195	0.99998	0.227284	43.4723
GOTERM_CC_FAT	GO:0044454~nuclear chromosome part	5	1.9685	0.0762302	INCENP, SGOL1, H2AFX, MCM2, RAD51	195	103	12504	3.11277	1	0.358096	64.2088
GOTERM_CC_FAT	GO:0042101~T cell receptor complex	4	1.5748	5.535531045622945E-4	CD3G, CD3D, CD3E, ZAP70	195	11	12504	23.3175	0.127342	0.00543365	0.714924
GOTERM_CC_FAT	GO:0005876~spindle microtubule	4	1.5748	0.00213	SPAG5, TPX2, NUSAP1, BIRC5	195	17	12504	15.0878	0.408172	0.017925	2.72518
GOTERM_CC_FAT	GO:0005814~centriole	4	1.5748	0.00518108	PLK4, CETN4, BIRC5, CEP55	195	23	12504	11.1518	0.721367	0.0391463	6.50955
GOTERM_CC_FAT	GO:0005657~replication fork	4	1.5748	0.00585437	RFC5, RFC4, BLM, H2AFX	195	24	12504	10.6872	0.764114	0.0428258	7.32614
GOTERM_CC_FAT	GO:0005583~fibrillar collagen	3	1.1811	0.00477775	COL3A1, COL1A2, COL1A1	195	7	12504	27.4813	0.69215	0.0372915	6.0172
GOTERM_CC_FAT	GO:0042825~TAP complex	3	1.1811	0.00477775	H2-AA, H2-DMA, PSMB9	195	7	12504	27.4813	0.69215	0.0372915	6.0172
GOTERM_CC_FAT	GO:0042105~alpha-beta T cell receptor complex	3	1.1811	0.00477775	CD3G, CD3D, CD3E	195	7	12504	27.4813	0.69215	0.0372915	6.0172
GOTERM_CC_FAT	GO:0042824~MHC class I peptide loading complex	3	1.1811	0.00802471	H2-AA, H2-DMA, PSMB9	195	9	12504	21.3744	0.862213	0.0566287	9.91384
GOTERM_CC_FAT	GO:0005771~multivesicular body	3	1.1811	0.00802471	H2-AB1, H2-DMA, CD74	195	9	12504	21.3744	0.862213	0.0566287	9.91384
GOTERM_CC_FAT	GO:0001772~immunological synapse	3	1.1811	0.016693	LAT, CD3E, ZAP70	195	13	12504	14.7976	0.984095	0.105887	19.5982
GOTERM_CC_FAT	GO:0005584~collagen type I	2	0.787402	0.0307906	COL1A2, COL1A1	195	2	12504	64.1231	0.999544	0.179031	33.3194
GOTERM_CC_FAT	GO:0031262~Ndc80 complex	2	0.787402	0.0606378	SPC25, NDC80	195	4	12504	32.0615	1	0.300835	55.5398
GOTERM_CC_FAT	GO:0005663~DNA replication factor C complex	2	0.787402	0.0606378	RFC5, RFC4	195	4	12504	32.0615	1	0.300835	55.5398
GOTERM_CC_FAT	GO:0001527~microfibril	2	0.787402	0.0606378	FBN1, MFAP5	195	4	12504	32.0615	1	0.300835	55.5398
GOTERM_CC_FAT	GO:0043205~fibril	2	0.787402	0.0895705	FBN1, MFAP5	195	6	12504	21.3744	1	0.401295	70.3575
GOTERM_MF_FAT	GO:0000166~nucleotide binding	46	18.1102	0.00435782	KIF23, KIF22, BLM, FIGNL1, CETN4, AURKA, TK1, KIF2C, NUBP1, KIF4, CKMT1, TUBB5, ZAP70, TOP2A, NT5E, DCTPP1, CIITA, CDC6, CDK1, GIMAP7, LIG1, KIF15, BRIP1, MYO1F, PBK, MCM2, RAD54L, MCM4, MCM5, APRT, PRKCB, MCM6, RAD51, PSMB9, RFC5, PLK4, RFC4, ABCB1B, PLK1, RRM1, LCK, H2-AA, RAD54B, ZRANB3, H2-DMA, UBE2T	188	2183	13288	1.48938	0.796905	0.073099	5.83332
GOTERM_MF_FAT	GO:0032555~purine ribonucleotide binding	44	17.3228	2.6962294871182515E-4	KIF23, KIF22, BLM, FIGNL1, CETN4, AURKA, TK1, KIF2C, NUBP1, KIF4, CKMT1, TUBB5, ZAP70, TOP2A, CIITA, CDC6, CDK1, GIMAP7, LIG1, KIF15, BRIP1, MYO1F, PBK, MCM2, RAD54L, MCM4, MCM5, APRT, PRKCB, MCM6, RAD51, PSMB9, RFC5, PLK4, RFC4, PLK1, ABCB1B, RRM1, LCK, H2-AA, RAD54B, ZRANB3, H2-DMA, UBE2T	188	1796	13288	1.7316	0.0937369	0.00700575	0.37042
GOTERM_MF_FAT	GO:0032553~ribonucleotide binding	44	17.3228	2.6962294871182515E-4	KIF23, KIF22, BLM, FIGNL1, CETN4, AURKA, TK1, KIF2C, NUBP1, KIF4, CKMT1, TUBB5, ZAP70, TOP2A, CIITA, CDC6, CDK1, GIMAP7, LIG1, KIF15, BRIP1, MYO1F, PBK, MCM2, RAD54L, MCM4, MCM5, APRT, PRKCB, MCM6, RAD51, PSMB9, RFC5, PLK4, RFC4, PLK1, ABCB1B, RRM1, LCK, H2-AA, RAD54B, ZRANB3, H2-DMA, UBE2T	188	1796	13288	1.7316	0.0937369	0.00700575	0.37042
GOTERM_MF_FAT	GO:0017076~purine nucleotide binding	44	17.3228	6.485481694040122E-4	KIF23, KIF22, BLM, FIGNL1, CETN4, AURKA, TK1, KIF2C, NUBP1, KIF4, CKMT1, TUBB5, ZAP70, TOP2A, CIITA, CDC6, CDK1, GIMAP7, LIG1, KIF15, BRIP1, MYO1F, PBK, MCM2, RAD54L, MCM4, MCM5, APRT, PRKCB, MCM6, RAD51, PSMB9, RFC5, PLK4, RFC4, PLK1, ABCB1B, RRM1, LCK, H2-AA, RAD54B, ZRANB3, H2-DMA, UBE2T	188	1871	13288	1.66219	0.210848	0.0156625	0.888854
GOTERM_MF_FAT	GO:0032559~adenyl ribonucleotide binding	42	16.5354	1.0593506589878485E-5	KIF23, KIF22, BLM, FIGNL1, CETN4, AURKA, TK1, KIF2C, NUBP1, KIF4, CKMT1, ZAP70, TOP2A, CIITA, CDC6, CDK1, LIG1, KIF15, BRIP1, MYO1F, PBK, MCM2, RAD54L, MCM4, MCM5, APRT, PRKCB, MCM6, RAD51, PSMB9, RFC5, PLK4, RFC4, PLK1, ABCB1B, RRM1, LCK, H2-AA, RAD54B, ZRANB3, H2-DMA, UBE2T	188	1460	13288	2.03328	0.00385918	6.442341230299409E-4	0.0145779
GOTERM_MF_FAT	GO:0030554~adenyl nucleotide binding	42	16.5354	3.4779716059820515E-5	KIF23, KIF22, BLM, FIGNL1, CETN4, AURKA, TK1, KIF2C, NUBP1, KIF4, CKMT1, ZAP70, TOP2A, CIITA, CDC6, CDK1, LIG1, KIF15, BRIP1, MYO1F, PBK, MCM2, RAD54L, MCM4, MCM5, APRT, PRKCB, MCM6, RAD51, PSMB9, RFC5, PLK4, RFC4, PLK1, ABCB1B, RRM1, LCK, H2-AA, RAD54B, ZRANB3, H2-DMA, UBE2T	188	1535	13288	1.93394	0.0126146	0.00126868	0.0478535
GOTERM_MF_FAT	GO:0001883~purine nucleoside binding	42	16.5354	4.227427937072468E-5	KIF23, KIF22, BLM, FIGNL1, CETN4, AURKA, TK1, KIF2C, NUBP1, KIF4, CKMT1, ZAP70, TOP2A, CIITA, CDC6, CDK1, LIG1, KIF15, BRIP1, MYO1F, PBK, MCM2, RAD54L, MCM4, MCM5, APRT, PRKCB, MCM6, RAD51, PSMB9, RFC5, PLK4, RFC4, PLK1, ABCB1B, RRM1, LCK, H2-AA, RAD54B, ZRANB3, H2-DMA, UBE2T	188	1548	13288	1.9177	0.015312	0.00140178	0.0581626
GOTERM_MF_FAT	GO:0001882~nucleoside binding	42	16.5354	4.901797844445346E-5	KIF23, KIF22, BLM, FIGNL1, CETN4, AURKA, TK1, KIF2C, NUBP1, KIF4, CKMT1, ZAP70, TOP2A, CIITA, CDC6, CDK1, LIG1, KIF15, BRIP1, MYO1F, PBK, MCM2, RAD54L, MCM4, MCM5, APRT, PRKCB, MCM6, RAD51, PSMB9, RFC5, PLK4, RFC4, PLK1, ABCB1B, RRM1, LCK, H2-AA, RAD54B, ZRANB3, H2-DMA, UBE2T	188	1558	13288	1.90539	0.0177329	0.00148989	0.0674379
GOTERM_MF_FAT	GO:0005524~ATP binding	41	16.1417	1.892908507686212E-5	KIF23, KIF22, BLM, FIGNL1, CETN4, AURKA, TK1, KIF2C, NUBP1, KIF4, CKMT1, ZAP70, TOP2A, CIITA, CDC6, CDK1, LIG1, KIF15, BRIP1, MYO1F, PBK, MCM2, RAD54L, MCM4, MCM5, PRKCB, MCM6, RAD51, PSMB9, RFC5, PLK4, RFC4, PLK1, ABCB1B, RRM1, LCK, H2-AA, RAD54B, ZRANB3, H2-DMA, UBE2T	188	1443	13288	2.00826	0.00688537	9.865389709244887E-4	0.0260472
GOTERM_MF_FAT	GO:0003677~DNA binding	33	12.9921	0.0851834	E2F1, KIF22, CLSPN, HMGB2, HIST1H2AF, BLM, HIST1H2AG, HIST1H2AD, CDT1, HIST2H2AB, CENPA, HIST2H2AC, KIF4, H2AFZ, H2AFX, TOP2A, FEN1, TFDP1, LIG1, NUSAP1, BRIP1, MCM2, RAD54L, MCM4, ESCO2, MCM5, MCM6, RAD51, RFC5, UHRF1, RFC4, HIST1H2AH, HIST1H2AK, RAD54B, ZRANB3, HIST1H2AN	188	1781	13288	1.30964	1	0.565363	70.6319
GOTERM_MF_FAT	GO:0030246~carbohydrate binding	17	6.69291	1.0508866995311981E-5	PTPRC, SPOCK2, LGALS1, FBN1, PGLYRP1, CCDC80, CHODL, FSTL1, MDK, COL5A1, ABP1, APOE, CLEC4B1, GPNMB, KLRD1, THBS2, CLEC5A	188	317	13288	3.79046	0.00382841	7.668571362655641E-4	0.0144614
GOTERM_MF_FAT	GO:0008233~peptidase activity	17	6.69291	0.0160793	CAPN6, CTSZ, MALT1, CTSS, MMP12, PSMB9, CTSW, GM5077, CTSK, PSMB1, CPXM1, SPCS3, SLPI, CTSC, ADAMTS2, CTSH, PRSS46	188	629	13288	1.91029	0.997306	0.196786	19.9951
GOTERM_MF_FAT	GO:0005198~structural molecule activity	16	6.29921	0.00175416	COL4A4, LMNB1, FBN1, COL3A1, ELN, COL5A2, COL5A1, KRT18, MRPL27, KRT8, COL1A2, TUBB5, UBD, COL1A1, THBS2, MFAP5	188	450	13288	2.5131	0.473146	0.0392605	2.38726
GOTERM_MF_FAT	GO:0070011~peptidase activity, acting on L-amino acid peptides	15	5.90551	0.0455933	CAPN6, CTSZ, MALT1, CTSS, MMP12, PSMB9, CTSW, GM5077, CTSK, PSMB1, CPXM1, CTSC, ADAMTS2, CTSH, PRSS46	188	603	13288	1.75823	1	0.403184	47.3873
GOTERM_MF_FAT	GO:0004175~endopeptidase activity	14	5.51181	0.00662796	CAPN6, CTSZ, MALT1, CTSS, MMP12, PSMB9, CTSW, GM5077, CTSK, PSMB1, CTSC, ADAMTS2, CTSH, PRSS46	188	421	13288	2.35043	0.911721	0.0961897	8.74553
GOTERM_MF_FAT	GO:0001871~pattern binding	13	5.11811	2.4266552550608843E-7	PTPRC, SPOCK2, FBN1, CCDC80, PGLYRP1, CHODL, FSTL1, MDK, COL5A1, ABP1, APOE, GPNMB, THBS2	188	128	13288	7.17852	8.856900507070442E-5	4.428548313739622E-5	3.3395797148783046E-4
GOTERM_MF_FAT	GO:0030247~polysaccharide binding	13	5.11811	2.4266552550608843E-7	PTPRC, SPOCK2, FBN1, CCDC80, PGLYRP1, CHODL, FSTL1, MDK, COL5A1, ABP1, APOE, GPNMB, THBS2	188	128	13288	7.17852	8.856900507070442E-5	4.428548313739622E-5	3.3395797148783046E-4
GOTERM_MF_FAT	GO:0005539~glycosaminoglycan binding	12	4.72441	5.835382433871958E-7	ABP1, PTPRC, APOE, SPOCK2, PGLYRP1, CCDC80, CHODL, FSTL1, GPNMB, THBS2, MDK, COL5A1	188	114	13288	7.44009	2.1296883989907478E-4	7.099465342119693E-5	8.030676125314606E-4
GOTERM_MF_FAT	GO:0005201~extracellular matrix structural constituent	9	3.54331	5.947957391007399E-9	COL4A4, FBN1, ELN, COL3A1, COL1A2, COL1A1, MFAP5, COL5A2, COL5A1	188	30	13288	21.2043	2.1710020822185427E-6	2.1710020822185427E-6	8.185632327517567E-6
GOTERM_MF_FAT	GO:0008201~heparin binding	9	3.54331	2.1221181873690786E-5	ABP1, PTPRC, APOE, CCDC80, FSTL1, GPNMB, THBS2, MDK, COL5A1	188	83	13288	7.66419	0.00771589	9.677581162536031E-4	0.0292008
GOTERM_MF_FAT	GO:0042277~peptide binding	9	3.54331	0.00191925	KDELR3, NPY2R, CXCR6, PPIC, H2-AA, H2-AB1, CXCR3, H2-DMA, PSMB9	188	160	13288	3.9758	0.50401	0.0382065	2.60918
GOTERM_MF_FAT	GO:0004197~cysteine-type endopeptidase activity	8	3.14961	2.7788837542237216E-5	CAPN6, CTSZ, CTSK, MALT1, CTSC, CTSS, CTSH, CTSW	188	63	13288	8.97535	0.0100918	0.00112637	0.0382365
GOTERM_MF_FAT	GO:0004386~helicase activity	8	3.14961	0.00230784	BLM, CETN4, BRIP1, RAD54B, ZRANB3, MCM4, RAD54L, MCM6	188	129	13288	4.38331	0.569727	0.0434155	3.12972
GOTERM_MF_FAT	GO:0008234~cysteine-type peptidase activity	8	3.14961	0.00458955	CAPN6, CTSZ, CTSK, MALT1, CTSC, CTSS, CTSH, CTSW	188	146	13288	3.87292	0.813447	0.0734803	6.13449
GOTERM_MF_FAT	GO:0005125~cytokine activity	8	3.14961	0.0137764	IFNG, PGLYRP1, CMTM7, SCGB3A1, XCL1, CMTM4, CXCL12, SPP1	188	180	13288	3.14137	0.993676	0.176955	17.3794
GOTERM_MF_FAT	GO:0042623~ATPase activity, coupled	8	3.14961	0.038364	RFC5, RFC4, BLM, ABCB1B, CETN4, BRIP1, RAD54B, RAD51	188	223	13288	2.53564	0.999999	0.378707	41.6297
GOTERM_MF_FAT	GO:0008094~DNA-dependent ATPase activity	6	2.3622	1.801451419057439E-4	RFC5, RFC4, BLM, BRIP1, RAD54B, RAD51	188	38	13288	11.1601	0.0636434	0.0050456	0.247633
GOTERM_MF_FAT	GO:0019838~growth factor binding	6	2.3622	0.00341742	WISP1, COL3A1, COL1A2, COL6A1, COL1A1, COL5A1	188	72	13288	5.89007	0.71335	0.0605632	4.60188
GOTERM_MF_FAT	GO:0003774~motor activity	6	2.3622	0.0454336	KIF23, KIF2C, KIF22, KIF4, KIF15, MYO1F	188	138	13288	3.07308	1	0.411612	47.266
GOTERM_MF_FAT	GO:0048407~platelet-derived growth factor binding	5	1.9685	4.529263931337216E-6	COL3A1, COL1A2, COL6A1, COL1A1, COL5A1	188	9	13288	39.2671	0.00165182	4.132108745621421E-4	0.00623303
GOTERM_MF_FAT	GO:0003777~microtubule motor activity	5	1.9685	0.0194672	KIF23, KIF2C, KIF22, KIF4, KIF15	188	73	13288	4.84115	0.999235	0.226068	23.7041
GOTERM_MF_FAT	GO:0042287~MHC protein binding	4	1.5748	0.00191524	H2-AA, H2-DMA, CD74, PSMB9	188	18	13288	15.7069	0.503281	0.0403251	2.60379
GOTERM_MF_FAT	GO:0003678~DNA helicase activity	4	1.5748	0.00502218	BLM, BRIP1, MCM4, MCM6	188	25	13288	11.3089	0.840819	0.0767919	6.69438
GOTERM_MF_FAT	GO:0032403~protein complex binding	4	1.5748	0.0972822	CIITA, ITGB6, CETN4, GPNMB	188	78	13288	3.62466	1	0.597927	75.5487
GOTERM_MF_FAT	GO:0042288~MHC class I protein binding	3	1.1811	0.00664528	H2-AA, H2-DMA, PSMB9	188	9	13288	23.5603	0.912282	0.092757	8.76743
GOTERM_MF_FAT	GO:0046332~SMAD binding	3	1.1811	0.0316969	COL3A1, COL1A2, COL5A2	188	20	13288	10.6021	0.999992	0.333292	35.8072
GOTERM_MF_FAT	GO:0050840~extracellular matrix binding	3	1.1811	0.0478185	SPOCK2, ELN, SPP1	188	25	13288	8.4817	1	0.409051	49.0506
GOTERM_MF_FAT	GO:0003684~damaged DNA binding	3	1.1811	0.0624102	H2AFX, ESCO2, RAD51	188	29	13288	7.31181	1	0.479715	58.8056
GOTERM_MF_FAT	GO:0016728~oxidoreductase activity, acting on CH or CH2 groups, disulfide as acceptor	2	0.787402	0.0416303	RRM2, RRM1	188	3	13288	47.1206	1	0.393868	44.2998
GOTERM_MF_FAT	GO:0004748~ribonucleoside-diphosphate reductase activity	2	0.787402	0.0416303	RRM2, RRM1	188	3	13288	47.1206	1	0.393868	44.2998
GOTERM_MF_FAT	GO:0033170~protein-DNA loading ATPase activity	2	0.787402	0.0551203	RFC5, RFC4	188	4	13288	35.3404	1	0.446379	54.1722
GOTERM_MF_FAT	GO:0003689~DNA clamp loader activity	2	0.787402	0.0551203	RFC5, RFC4	188	4	13288	35.3404	1	0.446379	54.1722
GOTERM_MF_FAT	GO:0016725~oxidoreductase activity, acting on CH or CH2 groups	2	0.787402	0.0684215	RRM2, RRM1	188	5	13288	28.2723	1	0.503002	62.2953
GOTERM_MF_FAT	GO:0001968~fibronectin binding	2	0.787402	0.0815364	TNC, CCDC80	188	6	13288	23.5603	1	0.558226	68.979
GOTERM_MF_FAT	GO:0019958~C-X-C chemokine binding	2	0.787402	0.0944676	CXCR6, CXCR3	188	7	13288	20.1945	1	0.595658	74.4783
GOTERM_MF_FAT	GO:0016494~C-X-C chemokine receptor activity	2	0.787402	0.0944676	CXCR6, CXCR3	188	7	13288	20.1945	1	0.595658	74.4783
INTERPRO	IPR013783:Immunoglobulin-like fold	18	7.08661	0.00607589	LAIR1, CD8B1, CD3G, CD3D, CD3E, CTLA4, CD276, H2-DMB1, H2-AB1, MALT1, PIGR, NRCAM, CD86, ICOS, H2-EB1, H2-AA, TREM2, H2-DMA	239	644	17763	2.07733	0.953934	0.157164	8.41338
INTERPRO	IPR007110:Immunoglobulin-like	15	5.90551	0.0334562	LAIR1, CD8B1, CD3E, CTLA4, CD276, H2-DMB1, MALT1, H2-AB1, PIGR, THY1, NRCAM, CD86, H2-EB1, H2-AA, H2-DMA	239	604	17763	1.84575	1	0.526286	38.781
INTERPRO	IPR008160:Collagen triple helix repeat	10	3.93701	1.3496761254001554E-6	C1QA, COL4A4, C1QB, COL3A1, COL1A2, COL6A1, COL1A1, C1QC, COL5A2, COL5A1	239	81	17763	9.17558	6.813546757072908E-4	2.2716982745851766E-4	0.00194629
INTERPRO	IPR007125:Histone core	8	3.14961	1.284290055910723E-6	HIST2H2AB, HIST1H2AF, HIST1H2AG, CENPA, HIST2H2AC, HIST1H2AD, H2AFZ, HIST1H2AH, H2AFX, HIST1H2AK, HIST1H2AN	239	42	17763	14.1566	6.483566206355595E-4	3.2423087314736865E-4	0.001852
INTERPRO	IPR003593:ATPase, AAA+ type, core	8	3.14961	0.00260579	RFC5, CDC6, RFC4, NUBP1, FIGNL1, ABCB1B, MCM4, RAD51	239	138	17763	4.30853	0.732233	0.084095	3.69269
INTERPRO	IPR002119:Histone H2A	7	2.75591	7.773110000880343E-7	HIST2H2AB, HIST1H2AF, HIST1H2AG, HIST2H2AC, HIST1H2AD, H2AFZ, HIST1H2AH, H2AFX, HIST1H2AK, HIST1H2AN	239	25	17763	20.8102	3.924651730129458E-4	3.924651730129458E-4	0.00112092
INTERPRO	IPR000169:Peptidase, cysteine peptidase active site	7	2.75591	4.163359838666516E-5	CAPN6, CTSZ, CTSK, CTSC, CTSS, CTSH, CTSW	239	48	17763	10.8387	0.0208059	0.00262472	0.0600212
INTERPRO	IPR003006:Immunoglobulin/major histocompatibility complex, conserved site	7	2.75591	0.00204949	NRCAM, CD86, H2-EB1, H2-AA, H2-DMB1, H2-AB1, H2-DMA	239	98	17763	5.30873	0.645148	0.0766035	2.91518
INTERPRO	IPR000668:Peptidase C1A, papain C-terminal	6	2.3622	1.1439588622372217E-5	CTSZ, CTSK, CTSC, CTSS, CTSH, CTSW	239	23	17763	19.3884	0.00576037	9.623741702845523E-4	0.0164953
INTERPRO	IPR013128:Peptidase C1A, papain	6	2.3622	2.6271034803443303E-5	CTSZ, CTSK, CTSC, CTSS, CTSH, CTSW	239	27	17763	16.516	0.0131794	0.0018935	0.0378776
INTERPRO	IPR001007:von Willebrand factor, type C	6	2.3622	2.350518878296936E-4	WISP1, COL3A1, FSTL1, COL1A1, THBS2, COL5A2	239	42	17763	10.6175	0.111939	0.0118013	0.338424
INTERPRO	IPR009072:Histone-fold	6	2.3622	0.00133764	HIST2H2AB, HIST1H2AF, HIST1H2AG, CENPA, HIST2H2AC, HIST1H2AD, H2AFZ, HIST1H2AH, HIST1H2AN	239	61	17763	7.31038	0.491331	0.0596007	1.91173
INTERPRO	IPR014745:MHC class II, alpha/beta chain, N-terminal	5	1.9685	3.7563348661616236E-6	H2-EB1, H2-AA, H2-DMB1, H2-AB1, H2-DMA	239	9	17763	41.2901	0.00189515	4.7412573440575034E-4	0.00541671
INTERPRO	IPR000885:Fibrillar collagen, C-terminal	5	1.9685	9.63215633925322E-6	COL3A1, COL1A2, COL1A1, COL5A2, COL5A1	239	11	17763	33.7828	0.00485245	9.723794080515047E-4	0.0138892
INTERPRO	IPR019821:Kinesin, motor region, conserved site	5	1.9685	0.0023593	KIF23, KIF2C, KIF22, KIF4, KIF15	239	42	17763	8.84788	0.696646	0.0816749	3.3489
INTERPRO	IPR001752:Kinesin, motor region	5	1.9685	0.00280236	KIF23, KIF2C, KIF22, KIF4, KIF15	239	44	17763	8.4457	0.757603	0.0847643	3.96604
INTERPRO	IPR012340:Nucleic acid-binding, OB-fold	5	1.9685	0.00757297	LIG1, MCM2, MCM4, MCM5, MCM6	239	58	17763	6.40708	0.978483	0.182944	10.3827
INTERPRO	IPR003597:Immunoglobulin C1-set	5	1.9685	0.0253596	H2-EB1, H2-AA, H2-DMB1, H2-AB1, H2-DMA	239	83	17763	4.47724	0.999998	0.460819	30.9554
INTERPRO	IPR014001:DEAD-like helicase, N-terminal	5	1.9685	0.0497804	BLM, BRIP1, RAD54B, ZRANB3, RAD54L	239	103	17763	3.60787	1	0.629086	52.1139
INTERPRO	IPR001208:DNA-dependent ATPase MCM	4	1.5748	1.2656675265619482E-4	MCM2, MCM4, MCM5, MCM6	239	8	17763	37.1611	0.0619202	0.00707709	0.182361
INTERPRO	IPR018525:DNA-dependent ATPase MCM, conserved site	4	1.5748	1.2656675265619482E-4	MCM2, MCM4, MCM5, MCM6	239	8	17763	37.1611	0.0619202	0.00707709	0.182361
INTERPRO	IPR013201:Proteinase inhibitor I29, cathepsin propeptide	4	1.5748	0.00196387	CTSK, CTSS, CTSH, CTSW	239	19	17763	15.6468	0.629435	0.0793978	2.79499
INTERPRO	IPR003959:ATPase, AAA-type, core	4	1.5748	0.0236221	RFC5, CDC6, RFC4, FIGNL1	239	46	17763	6.4628	0.999994	0.453169	29.159
INTERPRO	IPR000884:Thrombospondin, type 1 repeat	4	1.5748	0.0446251	CFP, WISP1, ADAMTS2, THBS2	239	59	17763	5.03879	1	0.60234	48.2279
INTERPRO	IPR003110:Phosphorylated immunoreceptor signaling ITAM	3	1.1811	0.00359134	CD3G, CD3D, CD3E	239	7	17763	31.8524	0.83747	0.101363	5.05595
INTERPRO	IPR000353:MHC class II, beta chain, N-terminal	3	1.1811	0.00359134	H2-EB1, H2-DMB1, H2-AB1	239	7	17763	31.8524	0.83747	0.101363	5.05595
INTERPRO	IPR001073:Complement C1q protein	3	1.1811	0.0572792	C1QA, C1QB, C1QC	239	29	17763	7.6885	1	0.668206	57.2841
INTERPRO	IPR000330:SNF2-related	3	1.1811	0.0644808	RAD54B, ZRANB3, RAD54L	239	31	17763	7.19247	1	0.699452	61.756
INTERPRO	IPR013763:Cyclin-related	3	1.1811	0.0719675	CCNB1, CCND1, RBL1	239	33	17763	6.75656	1	0.715567	65.9401
INTERPRO	IPR006670:Cyclin	3	1.1811	0.0719675	CCNB1, CCND1, RBL1	239	33	17763	6.75656	1	0.715567	65.9401
INTERPRO	IPR011497:Protease inhibitor, Kazal-type	3	1.1811	0.0719675	SPOCK2, SPARCL1, FSTL1	239	33	17763	6.75656	1	0.715567	65.9401
INTERPRO	IPR013781:Glycoside hydrolase, subgroup, catalytic core	3	1.1811	0.0758113	GUSB, HEXB, GLB1	239	34	17763	6.55784	1	0.723159	67.9189
INTERPRO	IPR015484:CD3 gamma and delta chain	2	0.787402	0.0266185	CD3G, CD3D	239	2	17763	74.3222	0.999999	0.461676	32.2303
INTERPRO	IPR013748:Replication factor C	2	0.787402	0.039662	RFC5, RFC4	239	3	17763	49.5481	1	0.573249	44.2113
INTERPRO	IPR001003:MHC class II, alpha chain, N-terminal	2	0.787402	0.039662	H2-AA, H2-DMA	239	3	17763	49.5481	1	0.573249	44.2113
INTERPRO	IPR015369:Follistatin/Osteonectin-like EGF domain	2	0.787402	0.065229	SPARCL1, FSTL1	239	5	17763	29.7289	1	0.691065	62.1947
INTERPRO	IPR019577:SPARC/Testican, calcium-binding domain	2	0.787402	0.065229	SPOCK2, SPARCL1	239	5	17763	29.7289	1	0.691065	62.1947
INTERPRO	IPR000959:POLO box duplicated region	2	0.787402	0.065229	PLK4, PLK1	239	5	17763	29.7289	1	0.691065	62.1947
INTERPRO	IPR003583:Helix-hairpin-helix DNA-binding, class 1	2	0.787402	0.0901182	KIF22, RAD51	239	7	17763	21.2349	1	0.774715	74.3823
KEGG_PATHWAY	mmu05322:Systemic lupus erythematosus	18	7.08661	7.463118029593798E-11	HIST1H2AF, HIST1H2AG, HIST1H2AD, H2-DMB1, H2-AB1, C1QC, C1QA, C1QB, HIST2H2AB, GM5077, CD86, HIST2H2AC, IFNG, H2-EB1, H2AFZ, H2-AA, HIST1H2AH, HIST1H2AK, H2AFX, H2-DMA, HIST1H2AN	130	103	5738	7.71352	8.507955673309198E-9	8.507955673309198E-9	8.487534008949638E-8
KEGG_PATHWAY	mmu04110:Cell cycle	16	6.29921	1.2868116944621192E-7	E2F1, CDK1, CDC6, DBF4, RBL1, CDC20, MCM2, MCM4, MCM5, MCM6, CCNB1, CDC45, CCND1, MAD2L1, PLK1, TFDP1	130	128	5738	5.51731	1.466954666773379E-5	7.33480023351607E-6	1.4634432429216915E-4
KEGG_PATHWAY	mmu04510:Focal adhesion	14	5.51181	4.6049024819679344E-4	COL4A4, TNC, COL3A1, IGF1, COL5A2, COL5A1, PRKCB, CCND1, ITGB6, COL1A2, COL6A1, COL1A1, THBS2, SPP1	130	198	5738	3.1209	0.0511532	0.00436611	0.52245
KEGG_PATHWAY	mmu04660:T cell receptor signaling pathway	13	5.11811	1.1237419034264838E-5	PTPRC, CD3G, CD8B1, CD3D, CD3E, CTLA4, MALT1, LAT, ICOS, RASGRP1, LCK, IFNG, ZAP70	130	118	5738	4.86271	0.00128025	2.5618177342434656E-4	0.0127792
KEGG_PATHWAY	mmu04514:Cell adhesion molecules (CAMs)	13	5.11811	1.5849172719635025E-4	PTPRC, CD8B1, CD276, CTLA4, H2-DMB1, H2-AB1, NRCAM, CD86, ICOS, H2-EB1, H2-AA, CD6, H2-DMA	130	154	5738	3.72597	0.0179072	0.00225614	0.180099
KEGG_PATHWAY	mmu04512:ECM-receptor interaction	11	4.33071	1.4066097101484965E-5	COL4A4, TNC, ITGB6, COL3A1, COL1A2, COL6A1, COL1A1, THBS2, COL5A2, COL5A1, SPP1	130	83	5738	5.84968	0.00160226	2.6722201440565474E-4	0.0159957
KEGG_PATHWAY	mmu04142:Lysosome	11	4.33071	3.1025358971552487E-4	CTSZ, CTSK, LAPTM5, PSAP, GUSB, HEXB, CTSC, CTSS, CTSH, GLB1, CTSW	130	119	5738	4.08003	0.034756	0.00321069	0.352273
KEGG_PATHWAY	mmu04612:Antigen processing and presentation	10	3.93701	1.833180684654007E-4	CIITA, CD8B1, H2-EB1, H2-AA, H2-DMB1, H2-AB1, CTSS, H2-DMA, KLRD1, CD74	130	91	5738	4.85038	0.0206833	0.00231955	0.208283
KEGG_PATHWAY	mmu05340:Primary immunodeficiency	9	3.54331	9.361363190141691E-7	CIITA, PTPRC, CD8B1, CD3D, CD3E, UNG, ICOS, LCK, ZAP70	130	36	5738	11.0346	1.0671389598726488E-4	3.557256405473108E-5	0.00106463
KEGG_PATHWAY	mmu04672:Intestinal immune network for IgA production	9	3.54331	2.2914201463080276E-5	CD86, ICOS, H2-EB1, H2-AA, H2-DMB1, H2-AB1, PIGR, H2-DMA, CXCL12	130	54	5738	7.35641	0.00260884	3.73108791268173E-4	0.0260564
KEGG_PATHWAY	mmu04114:Oocyte meiosis	9	3.54331	0.00414488	CCNB1, CDK1, MAD2L1, PLK1, SGOL1, PPP2R5C, IGF1, CDC20, AURKA	130	115	5738	3.45431	0.37718	0.0310735	4.61379
KEGG_PATHWAY	mmu03030:DNA replication	8	3.14961	9.817154122750872E-6	RFC5, RFC4, LIG1, MCM2, MCM4, FEN1, MCM5, MCM6	130	35	5738	10.0888	0.00111854	2.7975112822609116E-4	0.0111641
KEGG_PATHWAY	mmu05332:Graft-versus-host disease	8	3.14961	2.856747027962944E-4	CD86, IFNG, H2-EB1, H2-AA, H2-DMB1, H2-AB1, H2-DMA, KLRD1	130	58	5738	6.08806	0.0320468	0.00325186	0.324407
KEGG_PATHWAY	mmu05330:Allograft rejection	7	2.75591	0.00178527	CD86, IFNG, H2-EB1, H2-AA, H2-DMB1, H2-AB1, H2-DMA	130	58	5738	5.32706	0.184295	0.0155473	2.01163
KEGG_PATHWAY	mmu04940:Type I diabetes mellitus	7	2.75591	0.00273518	CD86, IFNG, H2-EB1, H2-AA, H2-DMB1, H2-AB1, H2-DMA	130	63	5738	4.90427	0.268193	0.0220559	3.06688
KEGG_PATHWAY	mmu05320:Autoimmune thyroid disease	7	2.75591	0.0053377	CD86, H2-EB1, CTLA4, H2-AA, H2-DMB1, H2-AB1, H2-DMA	130	72	5738	4.29124	0.456718	0.0374151	5.9051
KEGG_PATHWAY	mmu05416:Viral myocarditis	7	2.75591	0.0186694	CCND1, CD86, H2-EB1, H2-AA, H2-DMB1, H2-AB1, H2-DMA	130	94	5738	3.28691	0.883333	0.112509	19.2916
KEGG_PATHWAY	mmu04115:p53 signaling pathway	6	2.3622	0.0189597	CCNB1, CDK1, CCND1, RRM2, IGF1, GTSE1	130	69	5738	3.83813	0.887202	0.1085	19.5626
KEGG_PATHWAY	mmu04640:Hematopoietic cell lineage	6	2.3622	0.0400061	CD8B1, CD3G, CD3D, CD3E, H2-EB1, H2-AA	130	84	5738	3.15275	0.990481	0.198796	37.1441
KEGG_PATHWAY	mmu05310:Asthma	5	1.9685	0.00602135	H2-EB1, H2-AA, H2-DMB1, H2-AB1, H2-DMA	130	33	5738	6.68765	0.497675	0.0396913	6.63798
KEGG_PATHWAY	mmu04610:Complement and coagulation cascades	5	1.9685	0.0876076	C1QA, KNG1, C1QB, GM5077, C1QC	130	75	5738	2.94256	0.999971	0.365196	64.7499
KEGG_PATHWAY	mmu03440:Homologous recombination	4	1.5748	0.0219044	BLM, RAD54B, RAD54L, RAD51	130	27	5738	6.53903	0.91993	0.118599	22.2662
KEGG_PATHWAY	mmu03430:Mismatch repair	3	1.1811	0.0864977	RFC5, RFC4, LIG1	130	22	5738	6.01888	0.999967	0.374245	64.2591
KEGG_PATHWAY	mmu00531:Glycosaminoglycan degradation	3	1.1811	0.0933877	GUSB, HEXB, GLB1	130	23	5738	5.75719	0.999986	0.372299	67.2077
PIR_SUPERFAMILY	PIRSF002048:histone H2A	7	2.75591	2.9128910883961516E-8	HIST2H2AB, HIST1H2AF, HIST1H2AG, HIST2H2AC, HIST1H2AD, H2AFZ, HIST1H2AH, H2AFX, HIST1H2AK, HIST1H2AN	136	13	8136	32.2127	3.932395288619439E-6	3.932395288619439E-6	3.414987707062167E-5
PIR_SUPERFAMILY	PIRSF001991:class II histocompatibility antigen	5	1.9685	1.4092824965512137E-5	H2-EB1, H2-AA, H2-DMB1, H2-AB1, H2-DMA	136	10	8136	29.9118	0.00190074	9.508200721071169E-4	0.0165208
PIR_SUPERFAMILY	PIRSF002255:collagen alpha 1(I) chain	4	1.5748	4.360974275479916E-5	COL3A1, COL1A2, COL1A1, COL5A2	136	5	8136	47.8588	0.00587015	0.00196056	0.0511148
PIR_SUPERFAMILY	PIRSF001182:papain	4	1.5748	0.00213582	CTSK, CTSS, CTSH, CTSW	136	16	8136	14.9559	0.250721	0.0560942	2.4755
PIR_SUPERFAMILY	PIRSF001993:T-cell surface glycoprotein CD3 delta chain	3	1.1811	8.11019317645906E-4	CD3G, CD3D, CD3E	136	3	8136	59.8235	0.103747	0.0270115	0.946691
PIR_SUPERFAMILY	PIRSF002477:complement subcomponent C1q chain A	3	1.1811	0.00716737	C1QA, C1QB, C1QC	136	8	8136	22.4338	0.621326	0.149428	8.08728
PIR_SUPERFAMILY	PIRSF001214:multicatalytic endopeptidase complex chain C5	2	0.787402	0.0489633	PSMB1, PSMB9	136	3	8136	39.8824	0.998861	0.620231	44.4874
PIR_SUPERFAMILY	PIRSF002019:T-cell surface glycoprotein CD28	2	0.787402	0.0489633	ICOS, CTLA4	136	3	8136	39.8824	0.998861	0.620231	44.4874
PIR_SUPERFAMILY	PIRSF004274:phage T4 DNA polymerase accessory protein 44	2	0.787402	0.0647496	RFC5, RFC4	136	4	8136	29.9118	0.999881	0.676847	54.3787
SMART	SM00382:AAA	8	3.14961	0.00566257	RFC5, CDC6, RFC4, NUBP1, FIGNL1, ABCB1B, MCM4, RAD51	143	138	9131	3.70163	0.461503	0.0744543	6.20427
SMART	SM00414:H2A	7	2.75591	1.7666499797426936E-6	HIST2H2AB, HIST1H2AF, HIST1H2AG, HIST2H2AC, HIST1H2AD, H2AFZ, HIST1H2AH, H2AFX, HIST1H2AK, HIST1H2AN	143	25	9131	17.8789	1.9254647843736095E-4	1.9254647843736095E-4	0.00199262
SMART	SM00645:Pept_C1	6	2.3622	2.2761694260275433E-5	CTSZ, CTSK, CTSC, CTSS, CTSH, CTSW	143	23	9131	16.6573	0.00247798	8.266757521566692E-4	0.0256704
SMART	SM00214:VWC	6	2.3622	4.5385049959443147E-4	WISP1, COL3A1, FSTL1, COL1A1, THBS2, COL5A2	143	42	9131	9.12188	0.0482767	0.00984738	0.510715
SMART	SM00038:COLFI	5	1.9685	1.699912783519515E-5	COL3A1, COL1A2, COL1A1, COL5A2, COL5A1	143	11	9131	29.0242	0.00185121	9.260313096685069E-4	0.019172
SMART	SM00129:KISc	5	1.9685	0.00469913	KIF23, KIF2C, KIF22, KIF4, KIF15	143	44	9131	7.25604	0.40155	0.0820099	5.17408
SMART	SM00407:IGc1	5	1.9685	0.0400985	H2-EB1, H2-AA, H2-DMB1, H2-AB1, H2-DMA	143	83	9131	3.84658	0.988447	0.390821	36.9724
SMART	SM00487:DEXDc	5	1.9685	0.076443	BLM, BRIP1, RAD54B, ZRANB3, RAD54L	143	103	9131	3.09967	0.999828	0.514381	59.219
SMART	SM00350:MCM	4	1.5748	1.9476130951723059E-4	MCM2, MCM4, MCM5, MCM6	143	8	9131	31.9266	0.0210073	0.0052937	0.219456
SMART	SM00209:TSP1	4	1.5748	0.0637474	CFP, WISP1, ADAMTS2, THBS2	143	59	9131	4.32903	0.999238	0.512265	52.4297
SMART	SM00077:ITAM	3	1.1811	0.00479156	CD3G, CD3D, CD3E	143	7	9131	27.3656	0.407578	0.0720624	5.27336
SMART	SM00110:C1Q	3	1.1811	0.0742143	C1QA, C1QB, C1QC	143	29	9131	6.6055	0.999776	0.534254	58.0952
SMART	SM00385:CYCLIN	3	1.1811	0.0927648	CCNB1, CCND1, RBL1	143	33	9131	5.80483	0.999975	0.557923	66.6487
SP_PIR_KEYWORDS	phosphoprotein	125	49.2126	1.871146299174983E-7	PRC1, DBF4, PPP2R5C, KNTC1, AQP4, AURKA, MCM10, NRCAM, CDCA7, APOE, INCENP, CDCA2, H2AFX, MLST8, DCTPP1, ASPM, CDCA3, CD3G, GATM, CD3E, SPARCL1, LIG1, RBL1, SGOL1, HAL, FBP2, SCEL, ESCO2, NCAPD2, LAT2, UHRF1, MAD2L1, KRT18, ABCB1B, SPAG5, HMGB2, BLM, LMNB1, ANLN, CD74, TK1, LAPTM5, PSMB1, ZAP70, FCHO1, TFDP1, SPP1, ARHGDIB, GPD2, CD8B1, OSBPL3, CCDC80, MYO1F, BRIP1, MALT1, NDC80, CDC20, LAT, PLK4…	242	6311	17854	1.46128	5.295204320732161E-5	3.7823817907733925E-6	2.478161071794993E-4
SP_PIR_KEYWORDS	signal	84	33.0709	1.0615367160616453E-11	RETNLA, LY86, HEXB, PTGS1, PGLYRP1, FSTL1, DNASE1L3, CXCL12, C1QC, GLB1, CFP, NRCAM, WISP1, APOE, IFNG, NT5E, KNG1, LAIR1, CTSZ, CD3G, CD3D, SPARCL1, CD3E, GIF, H2-DMB1, CHODL, CTSS, PIGR, CERCAM, MMP12, THY1, CD163, CTSW, C1QA, C1QB, WFDC12, CD86, CTSK, CPXM1, COL1A2, H2-AA, SLPI, CTSC, COL1A1, SCGB3A1, TREM2, MFAP5, CTSH, ADAMTS2, SEMA4A, SPOCK2, TNC, COL3A1, ELN, MDK, FXYD6, ANGPTL7, ICOS, ITG…	242	2970	17854	2.08662	3.004157478336822E-9	6.008314956673644E-10	1.405913163665673E-8
SP_PIR_KEYWORDS	glycoprotein	83	32.6772	2.9144370077717263E-7	S100A4, LY86, HEXB, PTGS1, AQP4, FSTL1, CXCR3, GLB1, CFP, NRCAM, WISP1, CXCR6, IFNG, NT5E, KLRD1, KNG1, LAIR1, CTSZ, CD3G, GPR176, CD3D, SPARCL1, GIF, H2-DMB1, CHODL, CTSS, PIGR, CERCAM, MMP12, THY1, CD163, CTSW, C1QA, C1QB, CD86, CTSK, KRT18, ABCB1B, CPXM1, COL1A2, H2-AA, CTSC, COL1A1, TREM2, MFAP5, CTSH, CLEC5A, ADAMTS2, SEMA4A, PANX1, SPOCK2, TNC, NPY2R, COL3A1, GPR65, GPR68, CD74, ANGPTL7, IC…	242	3600	17854	1.70097	8.247517806059257E-5	5.49855683784628E-6	3.859901135716548E-4
SP_PIR_KEYWORDS	nucleus	77	30.315	1.2925389653330193E-4	E2F1, CLSPN, KIF22, PRC1, DBF4, PPP2R5C, KNTC1, MCM10, DNASE1L3, CDT1, HIST2H2AB, KIF2C, CDC45, CDCA7, HIST2H2AC, INCENP, H2AFZ, CDCA2, LSM4, NGFRAP1, H2AFX, TOP2A, ASPM, CDCA4, CIITA, CDC6, CDK1, LIG1, SGOL1, RBL1, NUSAP1, MCM2, MCM4, ESCO2, MCM5, RAD51, MCM6, NCAPD2, RFC5, UHRF1, MAD2L1, RFC4, NRM, UBD, HMGB2, BLM, HIST1H2AF, LMNB1, HIST1H2AG, UNG, HIST1H2AD, ANLN, SPC25, NCAPH, PSMB1, CENPA, K…	242	3808	17854	1.49181	0.0359202	0.00152306	0.17105
SP_PIR_KEYWORDS	disulfide bond	74	29.1339	2.447427813173087E-11	RETNLA, HEXB, PTGS1, PGLYRP1, FSTL1, CXCR3, DNASE1L3, CXCL12, C1QC, CFP, NRCAM, WISP1, CXCR6, NT5E, KLRD1, KNG1, LAIR1, CTSZ, CD3G, CD3D, SPARCL1, CD3E, GIF, CHODL, CTSS, PIGR, MMP12, THY1, CD163, CTSW, C1QA, C1QB, WFDC12, CD86, CTSK, CPXM1, RRM1, H2-AA, SLPI, CTSC, TREM2, MFAP5, CTSH, CLEC5A, ADAMTS2, SEMA4A, SPOCK2, TNC, NPY2R, COL3A1, ELN, GPR65, GPR68, MDK, CD74, ANGPTL7, ICOS, ITGB6, CD6, TH…	242	2469	17854	2.21121	6.9262301449768415E-9	1.1543717093331907E-9	3.241400481357459E-8
SP_PIR_KEYWORDS	acetylation	52	20.4724	2.754320596281717E-4	S100A4, CLSPN, KYNU, KCNAB2, FIGNL1, HIST2H2AB, NUBP1, HIST2H2AC, TUBB5, H2AFZ, LSM4, H2AFX, TOP2A, CDK1, GATM, KIF15, PBK, MCM2, MCM4, MCM5, MCM6, PRKCB, UHRF1, MAD2L1, RFC4, KRT18, LCK, RRM1, UBD, HMGB2, LMNB1, HIST1H2AF, BLM, HIST1H2AG, HIST1H2AD, UNG, ANLN, SPC25, NCAPH, PSMB1, KRT8, FEN1, ARHGDIB, TFDP1, GPD2, LGALS1, COTL1, APRT, CENPH, PSMB9, CCNB1, HIST1H2AH, HIST1H2AK, CHAF1B, HIST1H2AN	242	2325	17854	1.65006	0.0749967	0.00299389	0.36417
SP_PIR_KEYWORDS	Secreted	46	18.1102	5.788720583667866E-8	RETNLA, SPOCK2, LY86, TNC, COL3A1, ELN, PGLYRP1, FSTL1, CXCL12, C1QC, MDK, CFP, ANGPTL7, WISP1, APOE, IFNG, MSLN, COL6A1, SPP1, COL4A4, KNG1, SPARCL1, PSAP, LGALS1, FBN1, CCDC80, GIF, IGF1, PIGR, COL5A2, MMP12, COL5A1, CD163, C1QA, C1QB, WFDC12, ABP1, CPXM1, COL1A2, SLPI, SCGB3A1, COL1A1, TREM2, XCL1, ADAMTS2, MFAP5	242	1420	17854	2.38995	1.6381945531884767E-5	1.2601591842242854E-6	7.6666337400777E-5
SP_PIR_KEYWORDS	nucleotide-binding	40	15.748	3.116066093894824E-4	KIF23, KIF22, BLM, FIGNL1, AURKA, TK1, KIF2C, NUBP1, KIF4, CKMT1, TUBB5, ZAP70, TOP2A, NT5E, DCTPP1, CIITA, CDC6, CDK1, LIG1, KIF15, BRIP1, MYO1F, PBK, MCM2, RAD54L, MCM4, MCM5, RAD51, PRKCB, MCM6, RFC5, PLK4, RFC4, PLK1, ABCB1B, RRM1, LCK, RAD54B, ZRANB3, UBE2T	242	1631	17854	1.80937	0.0844208	0.00326128	0.411908
SP_PIR_KEYWORDS	cell cycle	39	15.3543	7.252229770133295E-20	E2F1, CLSPN, PRC1, DBF4, KNTC1, AURKA, ANLN, CEP55, CDT1, KIF2C, SPC25, CDC45, NCAPH, INCENP, CDCA2, H2AFX, ASPM, TFDP1, CDCA3, CDC6, CDK1, LIG1, SGOL1, RBL1, NUSAP1, BIRC5, NDC80, CDC20, MCM2, ESCO2, NCAPD2, MCM6, CCNB1, CCND1, UHRF1, MAD2L1, SPAG5, PLK1, CHAF1B	242	447	17854	6.43691	2.0523810249477224E-17	2.0523810249477224E-17	9.604921911986401E-17
SP_PIR_KEYWORDS	atp-binding	37	14.5669	2.411714231194733E-5	KIF23, KIF22, BLM, FIGNL1, AURKA, TK1, KIF2C, NUBP1, KIF4, CKMT1, ZAP70, TOP2A, CIITA, CDC6, CDK1, LIG1, KIF15, BRIP1, MYO1F, PBK, MCM2, RAD54L, MCM4, MCM5, RAD51, PRKCB, MCM6, RFC5, PLK4, RFC4, PLK1, ABCB1B, RRM1, LCK, RAD54B, ZRANB3, UBE2T	242	1287	17854	2.12101	0.00680199	3.2495831232970396E-4	0.0319363
SP_PIR_KEYWORDS	hydrolase	31	12.2047	0.0193223	KYNU, BLM, FIGNL1, UNG, HEXB, DNASE1L3, GLB1, PSMB1, NT5E, FEN1, DCTPP1, PTPRC, CTSZ, GUSB, BRIP1, MALT1, CTSS, FBP2, RAD54L, MMP12, CTSW, PSMB9, CTSK, GM5077, ABCB1B, CPXM1, CTSC, RAD54B, ZRANB3, CTSH, ADAMTS2	242	1500	17854	1.52472	0.996001	0.117939	22.7722
SP_PIR_KEYWORDS	cell division	28	11.0236	1.0679442516602889E-16	PRC1, KNTC1, ANLN, CEP55, SPC25, KIF2C, NCAPH, CDC45, CDCA7, INCENP, CDCA2, ASPM, CDCA3, CDK1, CDC6, LIG1, SGOL1, NUSAP1, BIRC5, NDC80, CDC20, MCM5, NCAPD2, CCNB1, CCND1, MAD2L1, SPAG5, PLK1	242	256	17854	8.06934	3.141931159689193E-14	1.5654144647214707E-14	1.4432899320127035E-13
SP_PIR_KEYWORDS	ubl conjugation	28	11.0236	2.63264908067433E-9	KIF22, HIST1H2AF, HIST1H2AG, HIST1H2AD, AURKA, ANLN, MCM10, CDT1, HIST2H2AB, HIST2H2AC, H2AFZ, TUBB5, NGFRAP1, H2AFX, CDCA3, CDK1, LIG1, SGOL1, NUSAP1, BIRC5, CDC20, CCNB1, CCND1, UHRF1, PLK4, CD86, UBD, HIST1H2AH, HIST1H2AK, ZRANB3, HIST1H2AN	242	524	17854	3.94227	7.450394183816655E-7	7.450396677377569E-8	3.4867053910758727E-6
SP_PIR_KEYWORDS	dna-binding	26	10.2362	0.0941417	E2F1, KIF22, CLSPN, HMGB2, HIST1H2AF, BLM, HIST1H2AG, HIST1H2AD, CDT1, HIST2H2AB, CENPA, HIST2H2AC, KIF4, H2AFZ, H2AFX, TOP2A, TFDP1, NUSAP1, MCM2, MCM4, RAD54L, MCM5, MCM6, RAD51, UHRF1, HIST1H2AH, RAD54B, HIST1H2AK, HIST1H2AN	242	1404	17854	1.36624	1	0.393262	73.0038
SP_PIR_KEYWORDS	mitosis	22	8.66142	4.057942026461121E-14	CDK1, CDC6, SGOL1, KNTC1, NUSAP1, BIRC5, ANLN, CDC20, NDC80, CEP55, NCAPD2, CCNB1, SPC25, KIF2C, NCAPH, MAD2L1, PLK1, SPAG5, INCENP, CDCA2, ASPM, CDCA3	242	179	17854	9.06755	1.1499468044462446E-11	3.8331560148208155E-12	5.381251000358134E-11
SP_PIR_KEYWORDS	immune response	18	7.08661	5.256916692760616E-10	CD8B1, LY86, PGLYRP1, H2-DMB1, H2-AB1, C1QC, CD74, PSMB9, CFP, C1QA, C1QB, LAT, LAT2, GM5077, H2-EB1, H2-AA, H2-DMA, CLEC5A	242	184	17854	7.2173	1.4877074361319131E-7	1.8596344131260878E-8	6.962310838964925E-7
SP_PIR_KEYWORDS	extracellular matrix	18	7.08661	4.977571622239786E-9	COL4A4, SPARCL1, SPOCK2, LGALS1, TNC, FBN1, ELN, COL3A1, CCDC80, COL5A2, MMP12, COL5A1, COL1A2, COL6A1, COL1A1, ADAMTS2, MFAP5, SPP1	242	213	17854	6.23466	1.4086517676759058E-6	1.1738772309755063E-7	6.592342816080787E-6
SP_PIR_KEYWORDS	dna replication	16	6.29921	4.5207818186043484E-13	CDC6, BLM, DBF4, LIG1, MCM2, MCM10, MCM4, MCM5, MCM6, CDT1, RFC5, CDC45, RFC4, RRM2, RRM1, CHAF1B	242	85	17854	13.8874	1.2793943682254394E-10	3.1984859205635985E-11	5.987432771803469E-10
SP_PIR_KEYWORDS	cytoskeleton	16	6.29921	0.0129737	FGD2, PRC1, KIF15, SGOL1, KNTC1, NUSAP1, ANLN, AURKA, BIRC5, CEP55, COTL1, CCNB1, KIF2C, PLK4, SPAG5, INCENP	242	583	17854	2.02475	0.975167	0.0882501	15.882
SP_PIR_KEYWORDS	chromosomal protein	15	5.90551	4.514554232190049E-9	CLSPN, HMGB2, CENPL, HIST1H2AF, HIST1H2AG, HIST1H2AD, BIRC5, CENPK, CENPH, KIF2C, HIST2H2AB, CENPA, HIST2H2AC, H2AFZ, HIST1H2AH, HIST1H2AK, H2AFX, HIST1H2AN	242	136	17854	8.13715	1.2776180496887335E-6	1.1614716288743665E-7	5.979118367083203E-6
SP_PIR_KEYWORDS	isopeptide bond	14	5.51181	1.050532357473873E-4	CDK1, HIST1H2AF, HIST1H2AG, HIST1H2AD, LIG1, MCM10, HIST2H2AB, UHRF1, HIST2H2AC, H2AFZ, TUBB5, HIST1H2AH, UBD, HIST1H2AK, H2AFX, ZRANB3, HIST1H2AN	242	277	17854	3.72879	0.029294	0.00129184	0.139044
SP_PIR_KEYWORDS	Immunoglobulin domain	14	5.51181	0.00735692	LAIR1, CD3G, CD8B1, CD3E, CD276, CTLA4, MALT1, PIGR, THY1, NRCAM, CD86, ICOS, TREM2, SEMA4A	242	443	17854	2.33155	0.876276	0.0549132	9.3166
SP_PIR_KEYWORDS	Protease	14	5.51181	0.0211907	CTSZ, MALT1, CTSS, MMP12, PSMB9, CTSW, GM5077, CTSK, PSMB1, CPXM1, SLPI, CTSC, ADAMTS2, CTSH	242	509	17854	2.02923	0.997669	0.126021	24.6984
SP_PIR_KEYWORDS	transmembrane protein	13	5.11811	0.00458894	PTPRC, CD3G, CD3D, CD3E, H2-DMB1, H2-AB1, CD74, THY1, ABCB1B, H2-EB1, CYP2A5, H2-AA, H2-DMA	242	370	17854	2.59216	0.72792	0.0375605	5.90979
SP_PIR_KEYWORDS	kinetochore	12	4.72441	4.980048263559265E-10	SPC25, KIF2C, MAD2L1, PLK1, CENPA, SPAG5, INCENP, SGOL1, KNTC1, NDC80, CENPK, CENPH	242	61	17854	14.5135	1.4093536537806983E-7	2.0133624878404532E-8	6.595623602834166E-7
SP_PIR_KEYWORDS	hydroxylation	12	4.72441	8.547481847174368E-10	C1QA, COL4A4, C1QB, GM5077, ELN, COL3A1, COL1A2, COL6A1, COL1A1, C1QC, COL5A2, COL5A1	242	64	17854	13.8332	2.4189370040339497E-7	2.687708067217187E-8	1.132036564488459E-6
SP_PIR_KEYWORDS	lysosome	12	4.72441	4.1669922651580185E-6	CTSZ, CTSK, LAPTM5, PSAP, GUSB, HEXB, H2-DMB1, CTSC, CTSS, H2-DMA, CTSH, GLB1	242	144	17854	6.14807	0.00117857	6.206445644929559E-5	0.00551866
SP_PIR_KEYWORDS	microtubule	11	4.33071	8.679931258617573E-4	KIF23, KIF2C, KIF22, PRC1, SPAG5, INCENP, KIF4, KIF15, TUBB5, NUSAP1, GTSE1	242	221	17854	3.67215	0.217881	0.00815816	1.14349
SP_PIR_KEYWORDS	cell adhesion	11	4.33071	0.0341113	NRCAM, WISP1, TNC, PKP3, MSLN, ITGB6, COL6A1, CERCAM, CD6, THBS2, SPP1	242	380	17854	2.13565	0.999946	0.181636	36.85
SP_PIR_KEYWORDS	collagen	10	3.93701	1.956453774927653E-6	C1QA, COL4A4, C1QB, COL3A1, COL1A2, COL6A1, COL1A1, C1QC, COL5A2, COL5A1	242	84	17854	8.78296	5.53523709108994E-4	3.075935802743235E-5	0.00259111
SP_PIR_KEYWORDS	dna repair	10	3.93701	5.835835703044622E-4	CLSPN, UHRF1, UNG, LIG1, BRIP1, RAD54B, H2AFX, RAD54L, CHAF1B, RAD51	242	173	17854	4.26456	0.152278	0.00588271	0.770148
SP_PIR_KEYWORDS	DNA damage	10	3.93701	0.00131297	CLSPN, UHRF1, UNG, LIG1, BRIP1, RAD54B, H2AFX, RAD54L, CHAF1B, RAD51	242	194	17854	3.80293	0.310517	0.0115519	1.72499
SP_PIR_KEYWORDS	zymogen	10	3.93701	0.00156073	CTSZ, CTSK, CTSC, CTSS, ADAMTS2, CTSH, MMP12, GLB1, CTSW, PSMB9	242	199	17854	3.70738	0.35727	0.0133055	2.0474
SP_PIR_KEYWORDS	ATP	9	3.54331	0.00104037	CDK1, PLK4, PLK1, ABCB1B, KIF4, ZAP70, TOP2A, PRKCB, TK1	242	151	17854	4.3973	0.255154	0.00945749	1.36913
SP_PIR_KEYWORDS	centromere	8	3.14961	9.545978738192267E-7	KIF2C, CENPL, CENPA, INCENP, SGOL1, PPP2R5C, BIRC5, CENPK	242	40	17854	14.7554	2.7011483966099537E-4	1.688431541113644E-5	0.00126427
SP_PIR_KEYWORDS	nucleosome core	8	3.14961	1.8740320094422716E-6	HIST2H2AB, HIST1H2AF, HIST1H2AG, CENPA, HIST2H2AC, HIST1H2AD, H2AFZ, HIST1H2AH, H2AFX, HIST1H2AK, HIST1H2AN	242	44	17854	13.414	5.302109440988856E-4	3.1196663704879946E-5	0.00248196
SP_PIR_KEYWORDS	cytokine	8	3.14961	0.0103561	IFNG, PGLYRP1, CMTM7, SCGB3A1, XCL1, CMTM4, CXCL12, SPP1	242	177	17854	3.33455	0.947453	0.072757	12.879
SP_PIR_KEYWORDS	polymorphism	8	3.14961	0.0172988	CD8B1, GUSB, ZAP70, CEP55, KLRD1, THY1, TK1, PSMB9	242	196	17854	3.0113	0.992834	0.110932	20.6349
SP_PIR_KEYWORDS	phosphotransferase	7	2.75591	0.0067653	CDK1, PLK4, PLK1, ZAP70, AURKA, PRKCB, TK1	242	124	17854	4.16482	0.853552	0.0519646	8.59817
SP_PIR_KEYWORDS	heparin-binding	6	2.3622	7.27661166158266E-4	ABP1, APOE, FSTL1, THBS2, MDK, COL5A1	242	53	17854	8.3521	0.186169	0.00707838	0.95944
SP_PIR_KEYWORDS	thiol protease	6	2.3622	0.0241821	CTSZ, CTSK, CTSC, CTSS, CTSH, CTSW	242	121	17854	3.65836	0.99902	0.139809	27.6899
SP_PIR_KEYWORDS	motor protein	6	2.3622	0.0257293	KIF23, KIF2C, KIF22, KIF4, KIF15, MYO1F	242	123	17854	3.59887	0.999374	0.145254	29.1936
SP_PIR_KEYWORDS	mhc ii	5	1.9685	9.919654620389155E-6	H2-EB1, H2-AA, H2-DMB1, H2-AB1, H2-DMA	242	11	17854	33.5349	0.00280334	1.4035395852129984E-4	0.0131369
SP_PIR_KEYWORDS	citrullination	5	1.9685	5.18741076177486E-5	HIST2H2AB, HIST1H2AF, HIST1H2AG, HIST2H2AC, HIST1H2AD, HIST1H2AH, HIST1H2AK, HIST1H2AN	242	16	17854	23.0553	0.0145735	6.670843654331682E-4	0.0686807
SP_PIR_KEYWORDS	innate immunity	5	1.9685	0.0186561	C1QA, CFP, C1QB, GM5077, C1QC	242	75	17854	4.91846	0.995154	0.11657	22.0745
SP_PIR_KEYWORDS	helicase	5	1.9685	0.0795922	BLM, BRIP1, RAD54B, ZRANB3, RAD54L	242	120	17854	3.07404	1	0.347377	66.6611
SP_PIR_KEYWORDS	triple helix	4	1.5748	1.921436388888285E-4	COL3A1, COL1A2, COL6A1, COL1A1	242	9	17854	32.7897	0.0529296	0.00217291	0.254178
SP_PIR_KEYWORDS	complement pathway	4	1.5748	0.00502102	C1QA, C1QB, GM5077, C1QC	242	26	17854	11.3503	0.759378	0.0398836	6.44927
SP_PIR_KEYWORDS	Chromosome partition	4	1.5748	0.0090271	KIF2C, INCENP, SGOL1, BIRC5	242	32	17854	9.22211	0.923178	0.0653035	11.3167
SP_PIR_KEYWORDS	heterodimer	4	1.5748	0.0166209	CD8B1, H2-EB1, H2-AA, H2-AB1	242	40	17854	7.37769	0.99129	0.109247	19.9067
SP_PIR_KEYWORDS	chemotaxis	4	1.5748	0.0513641	CMTM7, XCL1, CMTM4, CXCL12	242	62	17854	4.7598	1	0.258035	50.2601
SP_PIR_KEYWORDS	glycosidase	4	1.5748	0.0784535	UNG, GUSB, HEXB, GLB1	242	74	17854	3.98794	1	0.348305	66.1106
SP_PIR_KEYWORDS	cell cycle control	3	1.1811	0.0293837	CCNB1, CDK1, CCND1	242	20	17854	11.0665	0.999784	0.161246	32.6315
SP_PIR_KEYWORDS	T-cell	3	1.1811	0.065324	CD3D, ZAP70, THY1	242	31	17854	7.1397	1	0.307645	59.1274
SP_PIR_KEYWORDS	mast cell degranulation	2	0.787402	0.0529144	LAT, LAT2	242	4	17854	36.8884	1	0.260423	51.326
SP_PIR_KEYWORDS	trimer	2	0.787402	0.0657014	COL3A1, COL1A2	242	5	17854	29.5107	1	0.304328	59.3454
SP_PIR_KEYWORDS	polyprotein	2	0.787402	0.0657014	H2-AA, UBD	242	5	17854	29.5107	1	0.304328	59.3454
UP_SEQ_FEATURE	signal peptide	84	33.0709	9.232519442331672E-10	RETNLA, LY86, HEXB, PTGS1, PGLYRP1, FSTL1, DNASE1L3, CXCL12, C1QC, GLB1, CFP, NRCAM, WISP1, APOE, IFNG, NT5E, KNG1, LAIR1, CTSZ, CD3G, CD3D, SPARCL1, CD3E, GIF, H2-DMB1, CHODL, CTSS, PIGR, CERCAM, MMP12, THY1, CD163, CTSW, C1QA, C1QB, WFDC12, CD86, CTSK, CPXM1, COL1A2, H2-AA, SLPI, CTSC, COL1A1, SCGB3A1, TREM2, MFAP5, CTSH, ADAMTS2, SEMA4A, SPOCK2, TNC, COL3A1, ELN, MDK, FXYD6, ANGPTL7, ICOS, ITG…	238	2963	16021	1.90836	7.976893405814423E-7	7.976893405814423E-7	1.4315205243420337E-6
UP_SEQ_FEATURE	glycosylation site:N-linked (GlcNAc...)	79	31.1024	2.7523833240687366E-5	S100A4, LY86, HEXB, PTGS1, AQP4, FSTL1, CXCR3, GLB1, CFP, NRCAM, WISP1, CXCR6, IFNG, NT5E, KLRD1, KNG1, LAIR1, CTSZ, CD3G, GPR176, CD3D, SPARCL1, GIF, CHODL, H2-DMB1, CTSS, PIGR, CERCAM, MMP12, THY1, CD163, CTSW, C1QA, CD86, CTSK, ABCB1B, CPXM1, COL1A2, H2-AA, CTSC, COL1A1, TREM2, MFAP5, CTSH, CLEC5A, ADAMTS2, SEMA4A, PANX1, SPOCK2, TNC, NPY2R, GPR65, GPR68, CD74, ANGPTL7, ICOS, ITGB6, MSLN, COL6…	238	3444	16021	1.5441	0.0235004	0.0029682	0.0426677
UP_SEQ_FEATURE	disulfide bond	72	28.3465	1.874770916895401E-9	RETNLA, HEXB, PTGS1, PGLYRP1, FSTL1, CXCR3, DNASE1L3, CXCL12, C1QC, CFP, NRCAM, WISP1, CXCR6, KLRD1, KNG1, LAIR1, CTSZ, CD3G, CD3D, SPARCL1, CD3E, GIF, CHODL, CTSS, PIGR, MMP12, THY1, CTSW, CD163, C1QA, C1QB, WFDC12, CD86, CTSK, CPXM1, RRM1, H2-AA, SLPI, CTSC, TREM2, CTSH, CLEC5A, ADAMTS2, SEMA4A, SPOCK2, TNC, NPY2R, COL3A1, ELN, GPR65, GPR68, MDK, CD74, ANGPTL7, ICOS, ITGB6, CD6, THBS2, COL4A4, …	238	2379	16021	2.03728	1.6198007420920035E-6	8.099006990613944E-7	2.9068696671963323E-6
UP_SEQ_FEATURE	nucleotide phosphate-binding region:ATP	32	12.5984	1.1635917952892562E-5	KIF22, BLM, FIGNL1, AURKA, TK1, KIF2C, NUBP1, KIF4, CKMT1, ZAP70, TOP2A, CIITA, CDC6, CDK1, KIF15, MYO1F, BRIP1, PBK, MCM2, MCM4, RAD54L, MCM5, RAD51, PRKCB, MCM6, RFC5, PLK4, RFC4, PLK1, LCK, RAD54B, ZRANB3	238	907	16021	2.37495	0.0100031	0.00143518	0.0180402
UP_SEQ_FEATURE	cross-link:Glycyl lysine isopeptide (Lys-Gly) (interchain with G-Cter in ubiquitin)	14	5.51181	1.3007367590961968E-6	CDK1, HIST1H2AF, HIST1H2AG, HIST1H2AD, LIG1, MCM10, HIST2H2AB, UHRF1, HIST2H2AC, H2AFZ, TUBB5, HIST1H2AH, UBD, HIST1H2AK, H2AFX, ZRANB3, HIST1H2AN	238	168	16021	5.60959	0.00112321	3.745422717758018E-4	0.0020168
UP_SEQ_FEATURE	sequence variant	13	5.11811	0.00782905	CD8B1, ALOX12E, GUSB, HAL, AQP4, CTSS, CEP55, PSMB9, TK1, THY1, ZAP70, TREM2, KLRD1	238	362	16021	2.41739	0.998876	0.314271	11.4735
UP_SEQ_FEATURE	short sequence motif:Cell attachment site	10	3.93701	1.7544689244298894E-6	COL4A4, EMR1, COL6A1, COL1A1, GPNMB, ADAMTS2, MFAP5, THBS2, COL5A2, SPP1	238	76	16021	8.85725	0.00151471	3.788938217278437E-4	0.0027203
UP_SEQ_FEATURE	domain:Ig-like V-type	7	2.75591	0.00447296	CD86, CD8B1, ICOS, CD276, CTLA4, TREM2, THY1	238	104	16021	4.53083	0.97921	0.215008	6.71489
UP_SEQ_FEATURE	domain:VWFC	6	2.3622	3.6348408234896726E-6	WISP1, COL3A1, FSTL1, COL1A1, THBS2, COL5A2	238	17	16021	23.7583	0.00313558	6.279044212760265E-4	0.00563574
UP_SEQ_FEATURE	domain:Fibrillar collagen NC1	5	1.9685	9.143206572176396E-6	COL3A1, COL1A2, COL1A1, COL5A2, COL5A1	238	10	16021	33.6576	0.00786865	0.00131576	0.0141758
UP_SEQ_FEATURE	region of interest:Triple-helical region	5	1.9685	1.2136771339466918E-4	COL4A4, COL3A1, COL6A1, COL1A1, COL5A1	238	18	16021	18.6986	0.0995567	0.010432	0.188018
UP_SEQ_FEATURE	domain:Ig-like C1-type	5	1.9685	4.6255077295386904E-4	H2-EB1, H2-AA, H2-DMB1, H2-AB1, H2-DMA	238	25	16021	13.463	0.329503	0.0327626	0.714793
UP_SEQ_FEATURE	region of interest:Connecting peptide	5	1.9685	7.230933042257625E-4	H2-EB1, H2-AA, H2-DMB1, H2-AB1, H2-DMA	238	28	16021	12.0206	0.464727	0.0436596	1.11531
UP_SEQ_FEATURE	propeptide:Activation peptide	5	1.9685	0.0284393	CTSZ, CTSK, CTSS, CTSH, MMP12	238	78	16021	4.31507	1	0.712458	36.0679
UP_SEQ_FEATURE	domain:Helicase ATP-binding	5	1.9685	0.0430152	BLM, BRIP1, RAD54B, ZRANB3, RAD54L	238	89	16021	3.78175	1	0.808269	49.4258
UP_SEQ_FEATURE	glycosylation site:O-linked (Gal...)	4	1.5748	1.0707555835569696E-4	C1QA, C1QB, COL3A1, COL1A1	238	7	16021	38.4658	0.0883674	0.0102271	0.165894
UP_SEQ_FEATURE	propeptide:C-terminal propeptide	4	1.5748	1.0707555835569696E-4	COL3A1, COL1A2, COL1A1, COL5A2	238	7	16021	38.4658	0.0883674	0.0102271	0.165894
UP_SEQ_FEATURE	domain:MCM	4	1.5748	1.6944902276928476E-4	MCM2, MCM4, MCM5, MCM6	238	8	16021	33.6576	0.136202	0.0132224	0.262411
UP_SEQ_FEATURE	domain:Kinesin-motor	4	1.5748	0.0147651	KIF2C, KIF22, KIF4, KIF15	238	35	16021	7.69316	0.999997	0.49157	20.5976
UP_SEQ_FEATURE	region of interest:Beta-2	3	1.1811	6.473827783380274E-4	H2-EB1, H2-DMB1, H2-AB1	238	3	16021	67.3151	0.428517	0.0421269	0.999081
UP_SEQ_FEATURE	region of interest:Beta-1	3	1.1811	6.473827783380274E-4	H2-EB1, H2-DMB1, H2-AB1	238	3	16021	67.3151	0.428517	0.0421269	0.999081
UP_SEQ_FEATURE	propeptide:N-terminal propeptide	3	1.1811	0.00314309	COL3A1, COL1A2, COL1A1	238	6	16021	33.6576	0.934119	0.165838	4.76389
UP_SEQ_FEATURE	domain:ITAM	3	1.1811	0.00732554	CD3G, CD3D, CD3E	238	9	16021	22.4384	0.998258	0.311803	10.7744
UP_SEQ_FEATURE	region of interest:Heparin-binding	3	1.1811	0.0285315	ABP1, APOE, THBS2	238	18	16021	11.2192	1	0.696064	36.1619
UP_SEQ_FEATURE	domain:TSP type-1 3	3	1.1811	0.0600429	CFP, ADAMTS2, THBS2	238	27	16021	7.47946	1	0.87225	61.7145
UP_SEQ_FEATURE	domain:C1q	3	1.1811	0.0640485	C1QA, C1QB, C1QC	238	28	16021	7.21233	1	0.879744	64.1675
UP_SEQ_FEATURE	domain:Collagen-like	3	1.1811	0.08091	C1QA, C1QB, C1QC	238	32	16021	6.31079	1	0.925983	72.9692
UP_SEQ_FEATURE	short sequence motif:DEAH box	3	1.1811	0.0853186	BLM, BRIP1, ZRANB3	238	33	16021	6.11956	1	0.929837	74.9111
UP_SEQ_FEATURE	domain:TSP type-1 2	3	1.1811	0.098958	CFP, ADAMTS2, THBS2	238	36	16021	5.60959	1	0.950266	80.1247
UP_SEQ_FEATURE	domain:TSP type-1 1	3	1.1811	0.098958	CFP, ADAMTS2, THBS2	238	36	16021	5.60959	1	0.950266	80.1247
UP_SEQ_FEATURE	region of interest:Nonhelical region (N-terminal)	2	0.787402	0.0293682	COL3A1, COL1A1	238	2	16021	67.3151	1	0.689834	37.0092
UP_SEQ_FEATURE	chain:Histone H2A type 2-C	2	0.787402	0.0293682	HIST2H2AB, HIST2H2AC	238	2	16021	67.3151	1	0.689834	37.0092
UP_SEQ_FEATURE	region of interest:Nuclear localization	2	0.787402	0.0437287	NDC80, ANLN	238	3	16021	44.8768	1	0.80005	50.0073
UP_SEQ_FEATURE	region of interest:Necessary for interaction with PNN	2	0.787402	0.0437287	KRT18, KRT8	238	3	16021	44.8768	1	0.80005	50.0073
UP_SEQ_FEATURE	domain:Follistatin-like	2	0.787402	0.0437287	SPARCL1, FSTL1	238	3	16021	44.8768	1	0.80005	50.0073
UP_SEQ_FEATURE	short sequence motif:KEN box	2	0.787402	0.0578775	NUSAP1, CDCA3	238	4	16021	33.6576	1	0.872606	60.3239
UP_SEQ_FEATURE	short sequence motif:DEGH box	2	0.787402	0.0990854	RAD54B, RAD54L	238	7	16021	19.2329	1	0.945426	80.1683

## Sheet: Cluster_4_GO
Category	Term	Count	%	PValue	Genes	List Total	Pop Hits	Pop Total	Fold Enrichment	Bonferroni	Benjamini	FDR
BIOCARTA	m_il10Pathway:IL-10 Anti-inflammatory Signaling Pathway	6	1.86916	4.799746958360463E-6	BLVRA, TNF, IL10RA, HMOX1, STAT1, IL10	49	8	1171	17.9235	4.31884973767227E-4	4.31884973767227E-4	0.0052214
BIOCARTA	m_caspasePathway:Caspase Cascade in Apoptosis	5	1.55763	0.00890119	CASP4, CASP7, LMNA, APAF1, CASP1	49	21	1171	5.68999	0.552775	0.331251	9.26865
BIOCARTA	m_compPathway:Complement Pathway	4	1.24611	0.0342059	C3, C4B, CFB, C1S	49	18	1171	5.31066	0.956388	0.648005	31.5202
BIOCARTA	m_chemicalPathway:Apoptotic Signaling in Response to DNA Damage	4	1.24611	0.045126	BID, CASP7, APAF1, STAT1	49	20	1171	4.77959	0.984327	0.646176	39.4884
BIOCARTA	m_classicPathway:Classical Complement Pathway	3	0.934579	0.0962734	C3, C4B, C1S	49	13	1171	5.51491	0.99989	0.838316	66.7541
GOTERM_BP_FAT	GO:0006955~immune response :: PARENT CATEGORY	49	15.2648	6.602769655683561E-23	TLR1, TLR6, IL10, B2M, KLHL6, GBP10, H2-K1, DBNL, GBP5, C4B, CCR5, GM8909, TNFSF13B, SERPINA3G, GBP3, GBP2, LCP1, GBP1, CCL3, TNF, C3, CXCL9, C1S, CCL5, CCL4, MIF, SLC11A1, GP49A, TAP2, TAP1, PTPN6, IRGM1, H2-M3, CFB, SAMHD1, RPS6, VAV1, H2-Q7, CD180, PSMB8, H2-Q8, FCGR3, FCGR2B, CXCL13, P2RY14, IRF8, PLCG2, H2-T23, TGTP1, CD14	249	471	13588	5.67716	1.0386156668390241E-19	1.0386156668390241E-19	1.1033793455759227E-19
GOTERM_BP_FAT	GO:0006952~defense response :: PARENT CATEGORY	38	11.838	9.923303709404778E-15	CCL3, TNF, NFKBID, C3, TLR1, CXCL9, C1S, TLR6, VARS, CCL5, CCL4, IL10, MIF, TAPBP, B2M, SLC11A1, TAP1, H2-K1, PTPN6, IRGM1, H2-M3, C4B, CFB, SAA3, SAMHD1, IFI47, IDO1, H2-Q7, H2-Q8, CD180, FCGR3, HIF1A, CCR5, FCGR2B, CXCL13, IRF8, PLA2G7, APAF1, CD14	249	448	13588	4.62873	1.5542789277844804E-11	7.77133912777117E-12	1.6509016376176078E-11
GOTERM_BP_FAT	GO:0048002~antigen processing and presentation of peptide antigen	14	4.36137	1.8861546589119974E-14	H2-K1, H2-M3, UNC93B1, H2-Q7, H2-Q8, TAPBP, B2M, FCGR3, SLC11A1, FCGR2B, GM8909, TAP2, CTSE, H2-T23, TAPBPL	249	35	13588	21.8281	2.968847390150131E-11	9.896194974601258E-12	3.15414361296007E-11
GOTERM_BP_FAT	GO:0050778~positive regulation of immune response	21	6.54206	5.279370745613578E-13	H2-K1, PTPN6, H2-M3, C3, C4B, CFB, UNC93B1, KLRK1, PTPN22, IDO1, C1S, H2-Q7, H2-Q8, FCGR3, B2M, SLC11A1, BCL2A1D, KLHL6, TNFSF13B, TAP2, PLCG2, LAG3	249	136	13588	8.42629	8.30404078833169E-10	2.0760104746386787E-10	8.821832153671494E-10
GOTERM_BP_FAT	GO:0048584~positive regulation of response to stimulus	23	7.16511	3.225692616800173E-12	H2-K1, PTPN6, TNF, H2-M3, C3, C4B, CFB, UNC93B1, KLRK1, PTPN22, IDO1, C1S, H2-Q7, H2-Q8, FCGR3, B2M, SLC11A1, BCL2A1D, KLHL6, TNFSF13B, TAP2, PLCG2, TGM2, LAG3	249	186	13588	6.74794	5.073934827848348E-9	1.0147869211607485E-9	5.390321522469321E-9
GOTERM_BP_FAT	GO:0009611~response to wounding	30	9.34579	7.2285498248484816E-12	CCL3, TNF, NFKBID, C3, TLR1, CXCL9, C1S, CCL5, TLR6, CCL4, MIF, ARG1, SLC11A1, PTPN6, PLEK, C4B, CFB, EFEMP2, SAA3, IDO1, CD180, FCGR3, SOD2, HIF1A, CCR5, CXCL13, PLA2G7, CTSB, CD14, LCP1	249	347	13588	4.71789	1.1370510755170926E-8	1.895085088854387E-9	1.2079526268138352E-8
GOTERM_BP_FAT	GO:0019882~antigen processing and presentation	16	4.98442	4.448310700087747E-11	H2-K1, H2-M3, UNC93B1, H2-Q7, H2-Q8, PSMB8, FCGR3, TAPBP, B2M, SLC11A1, FCGR2B, GM8909, PSME1, TAP2, CTSE, H2-T23, TAPBPL	249	87	13588	10.0359	6.997188850554892E-8	9.995984373567524E-9	7.433503812492859E-8
GOTERM_BP_FAT	GO:0006954~inflammatory response	23	7.16511	1.4308137462245425E-10	CCL3, TNF, NFKBID, C3, C4B, CFB, TLR1, CXCL9, SAA3, IDO1, C1S, CCL5, TLR6, CCL4, CD180, MIF, FCGR3, SLC11A1, HIF1A, CCR5, CXCL13, PLA2G7, CD14	249	225	13588	5.5783	2.250668982295423E-7	2.8133365082005923E-8	2.3910113888803153E-7
GOTERM_BP_FAT	GO:0002684~positive regulation of immune system process	22	6.85358	1.7486167276873574E-10	H2-K1, PTPN6, H2-M3, C3, C4B, CFB, UNC93B1, KLRK1, PTPN22, IDO1, C1S, H2-Q7, H2-Q8, FCGR3, B2M, SLC11A1, BCL2A1D, CORO1A, KLHL6, TNFSF13B, TAP2, PLCG2, LAG3	249	206	13588	5.82789	2.7505738586786066E-7	3.056193553785391E-8	2.922088460088901E-7
GOTERM_BP_FAT	GO:0019884~antigen processing and presentation of exogenous antigen	10	3.11526	9.923944910188577E-10	H2-K1, PSME1, H2-M3, FCGR2B, TAP2, CTSE, UNC93B1, FCGR3, B2M, TAPBP	249	28	13588	19.4894	1.561035330666094E-6	1.5610364267892862E-7	1.6583761697219757E-6
GOTERM_BP_FAT	GO:0002478~antigen processing and presentation of exogenous peptide antigen	9	2.80374	4.2574788259258456E-9	H2-K1, H2-M3, FCGR2B, TAP2, CTSE, UNC93B1, FCGR3, B2M, TAPBP	249	23	13588	21.3536	6.6969917635884E-6	6.088192863185071E-7	7.1146114111186876E-6
GOTERM_BP_FAT	GO:0002819~regulation of adaptive immune response	12	3.73832	4.328274829893337E-9	H2-K1, PTPN6, H2-M3, C3, IDO1, H2-Q7, H2-Q8, B2M, FCGR3, SLC11A1, FCGR2B, TNFSF13B, TAP2	249	56	13588	11.6936	6.808353176235293E-6	5.673645351311762E-7	7.232917631494473E-6
GOTERM_BP_FAT	GO:0002822~regulation of adaptive immune response based on somatic recombination of immune receptors built from immunoglobulin superfamily domains	12	3.73832	4.328274829893337E-9	H2-K1, PTPN6, H2-M3, C3, IDO1, H2-Q7, H2-Q8, B2M, FCGR3, SLC11A1, FCGR2B, TNFSF13B, TAP2	249	56	13588	11.6936	6.808353176235293E-6	5.673645351311762E-7	7.232917631494473E-6
GOTERM_BP_FAT	GO:0002821~positive regulation of adaptive immune response	10	3.11526	6.849204904899151E-9	H2-K1, SLC11A1, TNFSF13B, H2-M3, C3, TAP2, IDO1, H2-Q7, H2-Q8, FCGR3, B2M	249	34	13588	16.0501	1.0773741260128311E-5	8.287534486450809E-7	1.1445607184246143E-5
GOTERM_BP_FAT	GO:0002824~positive regulation of adaptive immune response based on somatic recombination of immune receptors built from immunoglobulin superfamily domains	10	3.11526	6.849204904899151E-9	H2-K1, SLC11A1, TNFSF13B, H2-M3, C3, TAP2, IDO1, H2-Q7, H2-Q8, FCGR3, B2M	249	34	13588	16.0501	1.0773741260128311E-5	8.287534486450809E-7	1.1445607184246143E-5
GOTERM_BP_FAT	GO:0002474~antigen processing and presentation of peptide antigen via MHC class I	8	2.49221	1.0318429897328258E-8	H2-K1, GM8909, H2-T23, TAPBPL, H2-Q7, H2-Q8, FCGR3, B2M, TAPBP	249	17	13588	25.6801	1.623075857781764E-5	1.159348634982571E-6	1.7242978456177838E-5
GOTERM_BP_FAT	GO:0001817~regulation of cytokine production	16	4.98442	3.549297187593128E-8	TNF, H2-M3, TLR1, KLRK1, IDO1, TLR6, H2-Q7, IL10, H2-Q8, FCGR3, SLC11A1, HMOX1, IRF1, CASP1, LAG3, CD14, SRGN	249	139	13588	6.28147	5.582888729105395E-5	3.722022791974311E-6	5.9311778577431085E-5
GOTERM_BP_FAT	GO:0002703~regulation of leukocyte mediated immunity	12	3.73832	5.021496381893362E-8	H2-K1, PTPN6, H2-M3, C3, KLRK1, H2-Q7, H2-Q8, B2M, FCGR3, FCGR2B, HMOX1, TAP2, LAG3	249	70	13588	9.35491	7.898502064407342E-5	4.936746572092865E-6	8.391347114944381E-5
GOTERM_BP_FAT	GO:0002697~regulation of immune effector process	13	4.04984	6.303251744044783E-8	H2-K1, PTPN6, TNF, H2-M3, C3, KLRK1, H2-Q7, H2-Q8, B2M, FCGR3, FCGR2B, TAP2, HMOX1, LAG3	249	88	13588	8.06152	9.914523782472706E-5	5.832344935230438E-6	1.0533268162138398E-4
GOTERM_BP_FAT	GO:0002706~regulation of lymphocyte mediated immunity	11	3.42679	2.5382820857487655E-7	H2-K1, PTPN6, H2-M3, FCGR2B, C3, TAP2, KLRK1, H2-Q7, LAG3, H2-Q8, FCGR3, B2M	249	65	13588	9.23497	3.991921243559071E-4	2.218152191657552E-5	4.2416782475296344E-4
GOTERM_BP_FAT	GO:0002708~positive regulation of lymphocyte mediated immunity	9	2.80374	5.106314197061833E-7	H2-K1, H2-M3, C3, TAP2, KLRK1, H2-Q7, LAG3, H2-Q8, FCGR3, B2M	249	40	13588	12.2783	8.029009306828039E-4	4.227402370560185E-5	8.533054022485942E-4
GOTERM_BP_FAT	GO:0002705~positive regulation of leukocyte mediated immunity	9	2.80374	5.106314197061833E-7	H2-K1, H2-M3, C3, TAP2, KLRK1, H2-Q7, LAG3, H2-Q8, FCGR3, B2M	249	40	13588	12.2783	8.029009306828039E-4	4.227402370560185E-5	8.533054022485942E-4
GOTERM_BP_FAT	GO:0001775~cell activation	19	5.919	5.988744867523637E-7	FYB, TNF, PLEK, H2-M3, TLR1, KLRK1, PTPN22, RPS6, VAV1, WAS, FCGR3, SLC11A1, BCL2A1D, FCGR2B, PLCG2, IRF1, NDRG1, LCP1, LCP2	249	246	13588	4.21478	9.41586278960016E-4	4.7100383231191145E-5	0.00100077
GOTERM_BP_FAT	GO:0002699~positive regulation of immune effector process	9	2.80374	1.5762643339670852E-6	H2-K1, H2-M3, C3, TAP2, KLRK1, H2-Q7, LAG3, H2-Q8, FCGR3, B2M	249	46	13588	10.6768	0.00247639	1.1806282772364174E-4	0.00263404
GOTERM_BP_FAT	GO:0002237~response to molecule of bacterial origin	9	2.80374	2.5986218146293443E-6	SLC11A1, H2-M3, TAP2, PLCG2, TLR1, IDO1, STAT1, CD14, B2M	249	49	13588	10.0231	0.00407929	1.8578444109251802E-4	0.00434243
GOTERM_BP_FAT	GO:0045321~leukocyte activation	17	5.29595	2.642037516003385E-6	FYB, H2-M3, TLR1, KLRK1, PTPN22, RPS6, VAV1, WAS, FCGR3, SLC11A1, BCL2A1D, FCGR2B, PLCG2, IRF1, NDRG1, LCP1, LCP2	249	219	13588	4.23605	0.00414731	1.806763066225514E-4	0.00441498
GOTERM_BP_FAT	GO:0031343~positive regulation of cell killing	7	2.18069	2.7070856226045673E-6	H2-K1, H2-M3, TAP2, KLRK1, H2-Q7, LAG3, H2-Q8, B2M	249	23	13588	16.6083	0.0042492	1.774114044021946E-4	0.00452368
GOTERM_BP_FAT	GO:0001912~positive regulation of leukocyte mediated cytotoxicity	7	2.18069	2.7070856226045673E-6	H2-K1, H2-M3, TAP2, KLRK1, H2-Q7, LAG3, H2-Q8, B2M	249	23	13588	16.6083	0.0042492	1.774114044021946E-4	0.00452368
GOTERM_BP_FAT	GO:0002253~activation of immune response	11	3.42679	3.589459854383078E-6	PTPN6, BCL2A1D, KLHL6, C3, C4B, CFB, PLCG2, KLRK1, UNC93B1, PTPN22, C1S	249	86	13588	6.97992	0.00563032	2.2582371735913043E-4	0.00599813
GOTERM_BP_FAT	GO:0045087~innate immune response	12	3.73832	3.969224051613844E-6	PTPN6, SLC11A1, IRGM1, C3, C4B, CFB, TLR1, SAMHD1, C1S, TLR6, CD180, MIF	249	107	13588	6.12003	0.00622415	2.4010970075816207E-4	0.00663271
GOTERM_BP_FAT	GO:0009617~response to bacterium	14	4.36137	6.017608441785138E-6	H2-K1, TNF, H2-M3, TLR1, IDO1, STAT1, IL10, B2M, SLC11A1, CCR5, TAP2, IRF8, PLCG2, CD14	249	157	13588	4.86614	0.00942107	3.505210183131213E-4	0.0100555
GOTERM_BP_FAT	GO:0001916~positive regulation of T cell mediated cytotoxicity	5	1.55763	1.2699734289888416E-5	H2-K1, H2-M3, TAP2, H2-Q7, H2-Q8, B2M	249	9	13588	30.3168	0.0197786	7.132030100391873E-4	0.0212202
GOTERM_BP_FAT	GO:0031341~regulation of cell killing	7	2.18069	1.4305303792757256E-5	H2-K1, H2-M3, TAP2, KLRK1, H2-Q7, LAG3, H2-Q8, B2M	249	30	13588	12.7331	0.0222511	7.756439918101821E-4	0.0239027
GOTERM_BP_FAT	GO:0001910~regulation of leukocyte mediated cytotoxicity	7	2.18069	1.4305303792757256E-5	H2-K1, H2-M3, TAP2, KLRK1, H2-Q7, LAG3, H2-Q8, B2M	249	30	13588	12.7331	0.0222511	7.756439918101821E-4	0.0239027
GOTERM_BP_FAT	GO:0010033~response to organic substance	25	7.78816	1.8089587302569962E-5	TLR1, SERPINA3F, ACP2, VARS, CCL5, B2M, SLC11A1, HMOX1, TAP2, CASP1, H2-M3, CFB, HCLS1, MGP, RCAN1, IDO1, STAT1, MMP14, MMP13, CORO1A, SERPINA3H, SERPINA3G, PLCG2, CFL1, CD14	249	505	13588	2.7015	0.0280541	9.48056250392737E-4	0.030225
GOTERM_BP_FAT	GO:0002428~antigen processing and presentation of peptide antigen via MHC class Ib	4	1.24611	2.3706021553810243E-5	H2-M3, TAP2, H2-Q7, H2-Q8, B2M	249	4	13588	54.5703	0.0366033	0.00120218	0.0396074
GOTERM_BP_FAT	GO:0019883~antigen processing and presentation of endogenous antigen	4	1.24611	2.3706021553810243E-5	H2-M3, TAPBPL, H2-Q7, H2-Q8, TAPBP	249	4	13588	54.5703	0.0366033	0.00120218	0.0396074
GOTERM_BP_FAT	GO:0002483~antigen processing and presentation of endogenous peptide antigen	4	1.24611	2.3706021553810243E-5	H2-M3, TAPBPL, H2-Q7, H2-Q8, TAPBP	249	4	13588	54.5703	0.0366033	0.00120218	0.0396074
GOTERM_BP_FAT	GO:0008064~regulation of actin polymerization or depolymerization	8	2.49221	3.170383531289656E-5	ARPC1B, DBNL, PFN1, CORO1A, PLEK, CFL1, TMSB10, ARPC5	249	50	13588	8.73124	0.0486478	0.00155725	0.0529666
GOTERM_BP_FAT	GO:0001914~regulation of T cell mediated cytotoxicity	5	1.55763	3.231501578296866E-5	H2-K1, H2-M3, TAP2, H2-Q7, H2-Q8, B2M	249	11	13588	24.8047	0.049562	0.00153919	0.0539875
GOTERM_BP_FAT	GO:0030832~regulation of actin filament length	8	2.49221	3.618198587461615E-5	ARPC1B, DBNL, PFN1, CORO1A, PLEK, CFL1, TMSB10, ARPC5	249	51	13588	8.56004	0.0553259	0.00167258	0.060446
GOTERM_BP_FAT	GO:0002274~myeloid leukocyte activation	7	2.18069	3.6228926249421786E-5	FYB, SLC11A1, FCGR2B, TLR1, NDRG1, LCP2, FCGR3	249	35	13588	10.9141	0.0553957	0.00162694	0.0605244
GOTERM_BP_FAT	GO:0050866~negative regulation of cell activation	8	2.49221	4.670162390814055E-5	PTPN6, NFKBID, FCGR2B, HMOX1, CD274, IDO1, LAG3, IL10	249	53	13588	8.23702	0.0708298	0.00203857	0.0780138
GOTERM_BP_FAT	GO:0002695~negative regulation of leukocyte activation	8	2.49221	4.670162390814055E-5	PTPN6, NFKBID, FCGR2B, HMOX1, CD274, IDO1, LAG3, IL10	249	53	13588	8.23702	0.0708298	0.00203857	0.0780138
GOTERM_BP_FAT	GO:0043065~positive regulation of apoptosis	16	4.98442	5.097378380824092E-5	COL18A1, BID, PTPN6, TNF, NFKBID, IDO1, IL10, FCGR3, EI24, CASP4, CASP7, HMOX1, RIPK3, TGM2, APAF1, CASP1	249	248	13588	3.52066	0.0770533	0.00216478	0.0851475
GOTERM_BP_FAT	GO:0043068~positive regulation of programmed cell death	16	4.98442	5.5993284758265474E-5	COL18A1, BID, PTPN6, TNF, NFKBID, IDO1, IL10, FCGR3, EI24, CASP4, CASP7, HMOX1, RIPK3, TGM2, APAF1, CASP1	249	250	13588	3.4925	0.0843123	0.00231521	0.0935284
GOTERM_BP_FAT	GO:0010942~positive regulation of cell death	16	4.98442	6.119280786538278E-5	COL18A1, BID, PTPN6, TNF, NFKBID, IDO1, IL10, FCGR3, EI24, CASP4, CASP7, HMOX1, RIPK3, TGM2, APAF1, CASP1	249	252	13588	3.46478	0.0917715	0.00246514	0.102209
GOTERM_BP_FAT	GO:0002711~positive regulation of T cell mediated immunity	5	1.55763	6.802631888934637E-5	H2-K1, H2-M3, TAP2, H2-Q7, H2-Q8, B2M	249	13	13588	20.9886	0.101482	0.00267165	0.113617
GOTERM_BP_FAT	GO:0031349~positive regulation of defense response	8	2.49221	7.528800927165854E-5	H2-M3, C3, KLRK1, TGM2, UNC93B1, IDO1, LAG3, FCGR3	249	57	13588	7.65899	0.111688	0.00288443	0.125738
GOTERM_BP_FAT	GO:0002252~immune effector process	11	3.42679	1.0326626913345955E-4	PTPN6, SLC11A1, TNFSF13B, FCGR2B, C3, C4B, CFB, SAMHD1, C1S, H2-Q7, H2-Q8, FCGR3	249	126	13588	4.76407	0.149938	0.0038603	0.172427
GOTERM_BP_FAT	GO:0032956~regulation of actin cytoskeleton organization	8	2.49221	1.0498653365626217E-4	ARPC1B, DBNL, PFN1, CORO1A, PLEK, CFL1, TMSB10, ARPC5	249	60	13588	7.27604	0.152236	0.00383339	0.175297
GOTERM_BP_FAT	GO:0032970~regulation of actin filament-based process	8	2.49221	1.1677451903353037E-4	ARPC1B, DBNL, PFN1, CORO1A, PLEK, CFL1, TMSB10, ARPC5	249	61	13588	7.15676	0.167812	0.00416623	0.194961
GOTERM_BP_FAT	GO:0045576~mast cell activation	5	1.55763	1.2618226998418623E-4	FYB, FCGR2B, NDRG1, LCP2, FCGR3	249	15	13588	18.1901	0.180038	0.00440134	0.210652
GOTERM_BP_FAT	GO:0001819~positive regulation of cytokine production	8	2.49221	1.2961553814144685E-4	SLC11A1, TNF, H2-M3, KLRK1, IDO1, CASP1, H2-Q7, H2-Q8, CD14	249	62	13588	7.04133	0.184455	0.00442277	0.216378
GOTERM_BP_FAT	GO:0002460~adaptive immune response based on somatic recombination of immune receptors built from immunoglobulin superfamily domains	9	2.80374	1.4503399659181933E-4	SLC11A1, KLHL6, FCGR2B, C3, C4B, CFB, C1S, TLR6, FCGR3	249	84	13588	5.84682	0.203999	0.0048426	0.242088
GOTERM_BP_FAT	GO:0002250~adaptive immune response	9	2.80374	1.4503399659181933E-4	SLC11A1, KLHL6, FCGR2B, C3, C4B, CFB, C1S, TLR6, FCGR3	249	84	13588	5.84682	0.203999	0.0048426	0.242088
GOTERM_BP_FAT	GO:0002475~antigen processing and presentation via MHC class Ib	4	1.24611	1.9913810188903905E-4	H2-M3, TAP2, H2-Q7, H2-Q8, B2M	249	7	13588	31.183	0.268951	0.00650532	0.332257
GOTERM_BP_FAT	GO:0002757~immune response-activating signal transduction	7	2.18069	2.2467330277387525E-4	PTPN6, BCL2A1D, KLHL6, PLCG2, KLRK1, UNC93B1, PTPN22	249	48	13588	7.95817	0.297739	0.00718733	0.374786
GOTERM_BP_FAT	GO:0043067~regulation of programmed cell death	24	7.47664	2.435450536769183E-4	COL18A1, BID, PTPN6, TNF, NUAK2, NFKBID, IDO1, RPS6, IL10, FCGR3, SOD2, BCL2A1D, EI24, BCL2A1C, HIF1A, CASP4, TNFSF13B, HMOX1, CASP7, PLCG2, RIPK3, TGM2, APAF1, CASP1	249	560	13588	2.33873	0.318285	0.00763358	0.406207
GOTERM_BP_FAT	GO:0034097~response to cytokine stimulus	6	1.86916	2.617816111155978E-4	SLC11A1, CORO1A, SERPINA3H, SERPINA3G, SERPINA3F, CCL5	249	32	13588	10.2319	0.337567	0.00804271	0.436561
GOTERM_BP_FAT	GO:0010941~regulation of cell death	24	7.47664	2.642688252679006E-4	COL18A1, BID, PTPN6, TNF, NUAK2, NFKBID, IDO1, RPS6, IL10, FCGR3, SOD2, BCL2A1D, EI24, BCL2A1C, HIF1A, CASP4, TNFSF13B, HMOX1, CASP7, PLCG2, RIPK3, TGM2, APAF1, CASP1	249	563	13588	2.32626	0.340155	0.00796331	0.4407
GOTERM_BP_FAT	GO:0002709~regulation of T cell mediated immunity	5	1.55763	2.709294496527187E-4	H2-K1, H2-M3, TAP2, H2-Q7, H2-Q8, B2M	249	18	13588	15.1584	0.347034	0.00800982	0.451784
GOTERM_BP_FAT	GO:0002285~lymphocyte activation during immune response	5	1.55763	3.382845553762572E-4	SLC11A1, H2-M3, PLCG2, RPS6, LCP1	249	19	13588	14.3606	0.412695	0.00980736	0.563803
GOTERM_BP_FAT	GO:0002764~immune response-regulating signal transduction	7	2.18069	3.5074724092591046E-4	PTPN6, BCL2A1D, KLHL6, PLCG2, KLRK1, UNC93B1, PTPN22	249	52	13588	7.346	0.424101	0.00998297	0.584517
GOTERM_BP_FAT	GO:0051250~negative regulation of lymphocyte activation	7	2.18069	3.5074724092591046E-4	PTPN6, NFKBID, FCGR2B, CD274, IDO1, LAG3, IL10	249	52	13588	7.346	0.424101	0.00998297	0.584517
GOTERM_BP_FAT	GO:0002449~lymphocyte mediated immunity	8	2.49221	4.6413807862169434E-4	PTPN6, SLC11A1, FCGR2B, C3, C4B, CFB, C1S, FCGR3	249	76	13588	5.74424	0.518216	0.0129557	0.772793
GOTERM_BP_FAT	GO:0002683~negative regulation of immune system process	8	2.49221	4.6413807862169434E-4	PTPN6, NFKBID, FCGR2B, HMOX1, CD274, IDO1, LAG3, IL10	249	76	13588	5.74424	0.518216	0.0129557	0.772793
GOTERM_BP_FAT	GO:0042981~regulation of apoptosis	23	7.16511	5.124095733214714E-4	COL18A1, BID, PTPN6, TNF, NUAK2, NFKBID, IDO1, RPS6, IL10, FCGR3, SOD2, BCL2A1D, EI24, BCL2A1C, HIF1A, CASP4, TNFSF13B, HMOX1, CASP7, RIPK3, TGM2, APAF1, CASP1	249	553	13588	2.26965	0.55346	0.0140448	0.852842
GOTERM_BP_FAT	GO:0019221~cytokine-mediated signaling pathway	7	2.18069	5.264259850457963E-4	PTPN6, STAT4, TNF, IIGP1B, CSF2RB2, SOCS1, STAT1	249	56	13588	6.82129	0.563203	0.0141793	0.876074
GOTERM_BP_FAT	GO:0050865~regulation of cell activation	11	3.42679	5.834905406736121E-4	PTPN6, CORO1A, NFKBID, PLEK, TNFSF13B, FCGR2B, HMOX1, CD274, IDO1, LAG3, IL10	249	156	13588	3.8479	0.600722	0.0154405	0.970606
GOTERM_BP_FAT	GO:0002429~immune response-activating cell surface receptor signaling pathway	6	1.86916	8.524171781178918E-4	PTPN6, BCL2A1D, KLHL6, PLCG2, KLRK1, PTPN22	249	41	13588	7.98589	0.738527	0.022109	1.41496
GOTERM_BP_FAT	GO:0002477~antigen processing and presentation of exogenous peptide antigen via MHC class Ib	3	0.934579	9.833687420608764E-4	H2-M3, TAP2, B2M	249	3	13588	54.5703	0.787242	0.0250514	1.63066
GOTERM_BP_FAT	GO:0002481~antigen processing and presentation of exogenous protein antigen via MHC class Ib, TAP-dependent	3	0.934579	9.833687420608764E-4	H2-M3, TAP2, B2M	249	3	13588	54.5703	0.787242	0.0250514	1.63066
GOTERM_BP_FAT	GO:0006917~induction of apoptosis	11	3.42679	9.884389235172535E-4	PTPN6, EI24, CASP4, TNF, CASP7, HMOX1, RIPK3, TGM2, APAF1, CASP1, FCGR3	249	167	13588	3.59445	0.788934	0.0247779	1.639
GOTERM_BP_FAT	GO:0012502~induction of programmed cell death	11	3.42679	9.884389235172535E-4	PTPN6, EI24, CASP4, TNF, CASP7, HMOX1, RIPK3, TGM2, APAF1, CASP1, FCGR3	249	167	13588	3.59445	0.788934	0.0247779	1.639
GOTERM_BP_FAT	GO:0043254~regulation of protein complex assembly	7	2.18069	0.00116852	ARPC1B, DBNL, PFN1, CORO1A, PLEK, TMSB10, ARPC5	249	65	13588	5.8768	0.841049	0.028771	1.93488
GOTERM_BP_FAT	GO:0070482~response to oxygen levels	7	2.18069	0.00116852	HIF1A, HMOX1, MMP14, CASP1, MMP13, PLAU, SOD2	249	65	13588	5.8768	0.841049	0.028771	1.93488
GOTERM_BP_FAT	GO:0002768~immune response-regulating cell surface receptor signaling pathway	6	1.86916	0.00118166	PTPN6, BCL2A1D, KLHL6, PLCG2, KLRK1, PTPN22	249	44	13588	7.4414	0.844303	0.0286419	1.95643
GOTERM_BP_FAT	GO:0044087~regulation of cellular component biogenesis	8	2.49221	0.00119752	ARPC1B, DBNL, PFN1, CORO1A, PLEK, TMSB10, ARPC5, MMP14	249	89	13588	4.90519	0.848144	0.0285809	1.98244
GOTERM_BP_FAT	GO:0002443~leukocyte mediated immunity	8	2.49221	0.00119752	PTPN6, SLC11A1, FCGR2B, C3, C4B, CFB, C1S, FCGR3	249	89	13588	4.90519	0.848144	0.0285809	1.98244
GOTERM_BP_FAT	GO:0042110~T cell activation	9	2.80374	0.00128306	SLC11A1, BCL2A1D, H2-M3, IRF1, PTPN22, RPS6, WAS, VAV1, LCP1	249	116	13588	4.2339	0.867284	0.0301357	2.12262
GOTERM_BP_FAT	GO:0030833~regulation of actin filament polymerization	6	1.86916	0.00130985	ARPC1B, DBNL, PFN1, CORO1A, TMSB10, ARPC5	249	45	13588	7.27604	0.872769	0.0303037	2.1665
GOTERM_BP_FAT	GO:0002286~T cell activation during immune response	4	1.24611	0.00188382	SLC11A1, H2-M3, RPS6, LCP1	249	14	13588	15.5915	0.948493	0.0426807	3.10187
GOTERM_BP_FAT	GO:0002694~regulation of leukocyte activation	10	3.11526	0.00207348	PTPN6, CORO1A, NFKBID, TNFSF13B, FCGR2B, HMOX1, CD274, IDO1, LAG3, IL10	249	154	13588	3.54352	0.961802	0.0462163	3.40909
GOTERM_BP_FAT	GO:0051493~regulation of cytoskeleton organization	8	2.49221	0.0022192	ARPC1B, DBNL, PFN1, CORO1A, PLEK, CFL1, TMSB10, ARPC5	249	99	13588	4.40972	0.969642	0.0486983	3.64452
GOTERM_BP_FAT	GO:0002366~leukocyte activation during immune response	5	1.55763	0.00231301	SLC11A1, H2-M3, PLCG2, RPS6, LCP1	249	31	13588	8.80166	0.973815	0.0500101	3.7958
GOTERM_BP_FAT	GO:0002263~cell activation during immune response	5	1.55763	0.00231301	SLC11A1, H2-M3, PLCG2, RPS6, LCP1	249	31	13588	8.80166	0.973815	0.0500101	3.7958
GOTERM_BP_FAT	GO:0032655~regulation of interleukin-12 production	4	1.24611	0.00232323	IRF1, IDO1, TLR6, IL10	249	15	13588	14.5521	0.974234	0.0495457	3.81227
GOTERM_BP_FAT	GO:0046649~lymphocyte activation	11	3.42679	0.00268684	SLC11A1, BCL2A1D, H2-M3, PLCG2, IRF1, KLRK1, PTPN22, RPS6, WAS, VAV1, LCP1	249	191	13588	3.14279	0.985478	0.0563254	4.39642
GOTERM_BP_FAT	GO:0001525~angiogenesis	9	2.80374	0.00303938	COL18A1, SEMA5A, WARS, HIF1A, NUS1, CTGF, HMOX1, MMP14, TNFAIP2	249	133	13588	3.69273	0.991673	0.0626569	4.95959
GOTERM_BP_FAT	GO:0042590~antigen processing and presentation of exogenous peptide antigen via MHC class I	3	0.934579	0.00319941	H2-K1, FCGR3, TAPBP	249	5	13588	32.7422	0.993531	0.065001	5.2142
GOTERM_BP_FAT	GO:0030036~actin cytoskeleton organization	10	3.11526	0.00330104	DBNL, PFN1, CORO1A, NUAK2, RAC2, AIF1, CFL1, TMSB10, WAS, LCP1	249	165	13588	3.30729	0.99449	0.0661467	5.37557
GOTERM_BP_FAT	GO:0032729~positive regulation of interferon-gamma production	4	1.24611	0.0033798	SLC11A1, H2-M3, KLRK1, H2-Q7, H2-Q8	249	17	13588	12.8401	0.995134	0.066824	5.50044
GOTERM_BP_FAT	GO:0050670~regulation of lymphocyte proliferation	7	2.18069	0.00339012	PTPN6, CORO1A, TNFSF13B, FCGR2B, CD274, IDO1, IL10	249	80	13588	4.7749	0.995212	0.0661911	5.51678
GOTERM_BP_FAT	GO:0032944~regulation of mononuclear cell proliferation	7	2.18069	0.00339012	PTPN6, CORO1A, TNFSF13B, FCGR2B, CD274, IDO1, IL10	249	80	13588	4.7749	0.995212	0.0661911	5.51678
GOTERM_BP_FAT	GO:0007015~actin filament organization	6	1.86916	0.00348203	DBNL, CORO1A, AIF1, CFL1, WAS, LCP1	249	56	13588	5.84682	0.995859	0.0670961	5.6623
GOTERM_BP_FAT	GO:0002526~acute inflammatory response	7	2.18069	0.00360665	C3, C4B, CFB, SAA3, C1S, IDO1, FCGR3	249	81	13588	4.71595	0.996598	0.068579	5.85924
GOTERM_BP_FAT	GO:0032945~negative regulation of mononuclear cell proliferation	5	1.55763	0.00363597	PTPN6, FCGR2B, CD274, IDO1, IL10	249	35	13588	7.79575	0.996752	0.0682944	5.90554
GOTERM_BP_FAT	GO:0070664~negative regulation of leukocyte proliferation	5	1.55763	0.00363597	PTPN6, FCGR2B, CD274, IDO1, IL10	249	35	13588	7.79575	0.996752	0.0682944	5.90554
GOTERM_BP_FAT	GO:0050672~negative regulation of lymphocyte proliferation	5	1.55763	0.00363597	PTPN6, FCGR2B, CD274, IDO1, IL10	249	35	13588	7.79575	0.996752	0.0682944	5.90554
GOTERM_BP_FAT	GO:0032271~regulation of protein polymerization	6	1.86916	0.00376112	ARPC1B, DBNL, PFN1, CORO1A, TMSB10, ARPC5	249	57	13588	5.74424	0.997335	0.0697345	6.10284
GOTERM_BP_FAT	GO:0006935~chemotaxis	8	2.49221	0.00381137	CORO1A, CCL3, RAC2, CXCL13, CXCL16, CCL5, CCL4, FCGR3	249	109	13588	4.00516	0.997538	0.0698137	6.18196
GOTERM_BP_FAT	GO:0042330~taxis	8	2.49221	0.00381137	CORO1A, CCL3, RAC2, CXCL13, CXCL16, CCL5, CCL4, FCGR3	249	109	13588	4.00516	0.997538	0.0698137	6.18196
GOTERM_BP_FAT	GO:0070663~regulation of leukocyte proliferation	7	2.18069	0.00383329	PTPN6, CORO1A, TNFSF13B, FCGR2B, CD274, IDO1, IL10	249	82	13588	4.65844	0.997622	0.0693954	6.21644
GOTERM_BP_FAT	GO:0050851~antigen receptor-mediated signaling pathway	5	1.55763	0.00403275	PTPN6, BCL2A1D, KLHL6, PLCG2, PTPN22	249	36	13588	7.57921	0.998264	0.0720528	6.52974
GOTERM_BP_FAT	GO:0042127~regulation of cell proliferation	20	6.23053	0.00464252	COL18A1, PTPN6, TNF, APOBEC1, MARCKSL1, HCLS1, IDO1, IL10, MIF, SOD2, CYP7B1, CORO1A, TNFSF13B, FCGR2B, RAC2, HMOX1, GRN, CD274, TGM2, PLAU	249	538	13588	2.02863	0.999338	0.0815912	7.48147
GOTERM_BP_FAT	GO:0045428~regulation of nitric oxide biosynthetic process	4	1.24611	0.00468844	H2-M3, ARG2, KLRK1, SOD2	249	19	13588	11.4885	0.999384	0.0814589	7.55277
GOTERM_BP_FAT	GO:0032496~response to lipopolysaccharide	5	1.55763	0.00491202	SLC11A1, PLCG2, IDO1, STAT1, CD14	249	38	13588	7.1803	0.999567	0.0842562	7.89917
GOTERM_BP_FAT	GO:0051249~regulation of lymphocyte activation	9	2.80374	0.00492284	PTPN6, CORO1A, NFKBID, TNFSF13B, FCGR2B, CD274, IDO1, LAG3, IL10	249	144	13588	3.41064	0.999575	0.0835262	7.91591
GOTERM_BP_FAT	GO:0030029~actin filament-based process	10	3.11526	0.00504032	DBNL, PFN1, CORO1A, NUAK2, RAC2, AIF1, CFL1, TMSB10, WAS, LCP1	249	176	13588	3.10058	0.999647	0.0845288	8.09742
GOTERM_BP_FAT	GO:0009612~response to mechanical stimulus	5	1.55763	0.00539629	TNF, MGP, RCAN1, MMP14, MMP13	249	39	13588	6.99619	0.999799	0.0892905	8.64534
GOTERM_BP_FAT	GO:0016064~immunoglobulin mediated immune response	6	1.86916	0.00578133	FCGR2B, C3, C4B, CFB, C1S, FCGR3	249	63	13588	5.19717	0.999891	0.0943796	9.23454
GOTERM_BP_FAT	GO:0043122~regulation of I-kappaB kinase/NF-kappaB cascade	5	1.55763	0.00591148	TNF, NFKBID, LITAF, TGM2, TLR6	249	40	13588	6.82129	0.999911	0.0954189	9.43288
GOTERM_BP_FAT	GO:0016485~protein processing	7	2.18069	0.00604431	C3, C4B, CFB, C1S, MMP14, CASP1, SRGN	249	90	13588	4.24436	0.999928	0.0964761	9.63491
GOTERM_BP_FAT	GO:0001666~response to hypoxia	6	1.86916	0.00618002	HIF1A, HMOX1, MMP14, CASP1, MMP13, PLAU	249	64	13588	5.11596	0.999942	0.0975533	9.84086
GOTERM_BP_FAT	GO:0001944~vasculature development	12	3.73832	0.00629519	COL18A1, SEMA5A, WARS, HIF1A, NUS1, PDPN, CTGF, HMOX1, TGM2, LOX, MMP14, TNFAIP2	249	250	13588	2.61937	0.999951	0.0983018	10.0153
GOTERM_BP_FAT	GO:0051605~protein maturation by peptide bond cleavage	6	1.86916	0.00659764	C3, C4B, CFB, C1S, MMP14, SRGN	249	65	13588	5.03726	0.99997	0.101784	10.4719
GOTERM_BP_FAT	GO:0019724~B cell mediated immunity	6	1.86916	0.00659764	FCGR2B, C3, C4B, CFB, C1S, FCGR3	249	65	13588	5.03726	0.99997	0.101784	10.4719
GOTERM_BP_FAT	GO:0009719~response to endogenous stimulus	10	3.11526	0.00669965	SERPINA3H, SERPINA3G, HCLS1, HMOX1, CFL1, MGP, SERPINA3F, RCAN1, MMP14, MMP13	249	184	13588	2.96578	0.999974	0.102281	10.6254
GOTERM_BP_FAT	GO:0050868~negative regulation of T cell activation	5	1.55763	0.00703788	PTPN6, NFKBID, CD274, IDO1, LAG3	249	42	13588	6.49646	0.999985	0.106152	11.1326
GOTERM_BP_FAT	GO:0033043~regulation of organelle organization	9	2.80374	0.00731368	ARPC1B, DBNL, PFN1, CORO1A, TNF, PLEK, CFL1, TMSB10, ARPC5	249	154	13588	3.18917	0.99999	0.10905	11.5442
GOTERM_BP_FAT	GO:0050766~positive regulation of phagocytosis	4	1.24611	0.00812144	SLC11A1, FCGR2B, C3, FCGR3	249	23	13588	9.49048	0.999997	0.119268	12.7393
GOTERM_BP_FAT	GO:0051604~protein maturation	7	2.18069	0.00822619	C3, C4B, CFB, C1S, MMP14, CASP1, SRGN	249	96	13588	3.97908	0.999998	0.119606	12.8932
GOTERM_BP_FAT	GO:0001818~negative regulation of cytokine production	4	1.24611	0.00915833	SLC11A1, HMOX1, IDO1, IL10	249	24	13588	9.09505	0.999999	0.131084	14.2512
GOTERM_BP_FAT	GO:0050729~positive regulation of inflammatory response	4	1.24611	0.00915833	C3, TGM2, IDO1, FCGR3	249	24	13588	9.09505	0.999999	0.131084	14.2512
GOTERM_BP_FAT	GO:0035295~tube development	12	3.73832	0.00933422	SEMA5A, MAN2A1, PFN1, HIF1A, PDPN, CTGF, CFL1, TGM2, MGP, LOX, APAF1, MMP14	249	264	13588	2.48047	1	0.132243	14.5053
GOTERM_BP_FAT	GO:0032535~regulation of cellular component size	9	2.80374	0.00944728	ARPC1B, DBNL, PFN1, CORO1A, EI24, PLEK, CFL1, TMSB10, ARPC5	249	161	13588	3.05051	1	0.132554	14.6682
GOTERM_BP_FAT	GO:0045088~regulation of innate immune response	5	1.55763	0.00969658	H2-M3, KLRK1, UNC93B1, SAMHD1, LAG3	249	46	13588	5.93155	1	0.134628	15.0263
GOTERM_BP_FAT	GO:0051240~positive regulation of multicellular organismal process	9	2.80374	0.0101343	SLC11A1, TNF, H2-M3, FST, KLRK1, IDO1, CASP1, H2-Q7, H2-Q8, CD14	249	163	13588	3.01308	1	0.139072	15.6519
GOTERM_BP_FAT	GO:0050764~regulation of phagocytosis	4	1.24611	0.010269	SLC11A1, FCGR2B, C3, FCGR3	249	25	13588	8.73124	1	0.139585	15.8435
GOTERM_BP_FAT	GO:0048514~blood vessel morphogenesis	10	3.11526	0.0105743	COL18A1, SEMA5A, WARS, HIF1A, NUS1, CTGF, HMOX1, TGM2, MMP14, TNFAIP2	249	198	13588	2.75607	1	0.142225	16.2762
GOTERM_BP_FAT	GO:0009725~response to hormone stimulus	9	2.80374	0.0108579	SERPINA3H, SERPINA3G, HCLS1, HMOX1, MGP, SERPINA3F, RCAN1, MMP14, MMP13	249	165	13588	2.97656	1	0.14454	16.6762
GOTERM_BP_FAT	GO:0019627~urea metabolic process	3	0.934579	0.0109753	ARG1, ASS1, ARG2	249	9	13588	18.1901	1	0.144777	16.8414
GOTERM_BP_FAT	GO:0000050~urea cycle	3	0.934579	0.0109753	ARG1, ASS1, ARG2	249	9	13588	18.1901	1	0.144777	16.8414
GOTERM_BP_FAT	GO:0006525~arginine metabolic process	3	0.934579	0.0109753	ARG1, ASS1, ARG2	249	9	13588	18.1901	1	0.144777	16.8414
GOTERM_BP_FAT	GO:0009991~response to extracellular stimulus	8	2.49221	0.0110398	NUAK2, CFB, HMOX1, GSDMD, MGP, CP, VARS, RPL36AL	249	133	13588	3.28242	1	0.144366	16.932
GOTERM_BP_FAT	GO:0006909~phagocytosis	5	1.55763	0.0120683	SLC11A1, FCGR2B, IRF8, VAV1, FCGR3	249	49	13588	5.5684	1	0.155505	18.3638
GOTERM_BP_FAT	GO:0007626~locomotory behavior	11	3.42679	0.0125001	CORO1A, CCL3, RAC2, PDE1B, CXCL13, CXCL16, CSTB, CCL5, CCL4, SOD2, FCGR3	249	239	13588	2.5116	1	0.159339	18.9581
GOTERM_BP_FAT	GO:0007584~response to nutrient	6	1.86916	0.0125662	CFB, HMOX1, MGP, CP, VARS, RPL36AL	249	76	13588	4.30818	1	0.15884	19.0487
GOTERM_BP_FAT	GO:0043604~amide biosynthetic process	3	0.934579	0.0135552	ARG1, ASS1, ARG2	249	10	13588	16.3711	1	0.168955	20.3931
GOTERM_BP_FAT	GO:0050863~regulation of T cell activation	7	2.18069	0.0141952	PTPN6, CORO1A, NFKBID, TNFSF13B, CD274, IDO1, LAG3	249	108	13588	3.53696	1	0.17487	21.2517
GOTERM_BP_FAT	GO:0042742~defense response to bacterium	7	2.18069	0.0141952	H2-K1, SLC11A1, TNF, CCR5, H2-M3, IRF8, IL10	249	108	13588	3.53696	1	0.17487	21.2517
GOTERM_BP_FAT	GO:0001568~blood vessel development	11	3.42679	0.0142591	COL18A1, SEMA5A, WARS, HIF1A, NUS1, CTGF, HMOX1, TGM2, LOX, MMP14, TNFAIP2	249	244	13588	2.46014	1	0.174239	21.337
GOTERM_BP_FAT	GO:0048534~hemopoietic or lymphoid organ development	12	3.73832	0.0143098	BCL2A1D, TNF, HIF1A, CXCL13, HCLS1, PLCG2, IRF8, IRF1, PTPN22, RPS6, VAV1, SOD2	249	281	13588	2.3304	1	0.173471	21.4046
GOTERM_BP_FAT	GO:0006959~humoral immune response	5	1.55763	0.01679	TNF, C3, C4B, CFB, C1S	249	54	13588	5.0528	1	0.199051	24.6448
GOTERM_BP_FAT	GO:0006958~complement activation, classical pathway	4	1.24611	0.0169587	C3, C4B, CFB, C1S	249	30	13588	7.27604	1	0.199368	24.8606
GOTERM_BP_FAT	GO:0002712~regulation of B cell mediated immunity	4	1.24611	0.0169587	PTPN6, FCGR2B, C3, FCGR3	249	30	13588	7.27604	1	0.199368	24.8606
GOTERM_BP_FAT	GO:0002889~regulation of immunoglobulin mediated immune response	4	1.24611	0.0169587	PTPN6, FCGR2B, C3, FCGR3	249	30	13588	7.27604	1	0.199368	24.8606
GOTERM_BP_FAT	GO:0030097~hemopoiesis	11	3.42679	0.0170388	BCL2A1D, TNF, HIF1A, HCLS1, PLCG2, IRF8, IRF1, PTPN22, RPS6, VAV1, SOD2	249	251	13588	2.39153	1	0.19875	24.9629
GOTERM_BP_FAT	GO:0031667~response to nutrient levels	7	2.18069	0.0188092	NUAK2, CFB, HMOX1, MGP, CP, VARS, RPL36AL	249	115	13588	3.32167	1	0.215599	27.1896
GOTERM_BP_FAT	GO:0002520~immune system development	12	3.73832	0.0197338	BCL2A1D, TNF, HIF1A, CXCL13, HCLS1, PLCG2, IRF8, IRF1, PTPN22, RPS6, VAV1, SOD2	249	295	13588	2.21981	1	0.223405	28.3277
GOTERM_BP_FAT	GO:0050727~regulation of inflammatory response	5	1.55763	0.0201071	FCGR2B, C3, TGM2, IDO1, FCGR3	249	57	13588	4.78687	1	0.225553	28.7825
GOTERM_BP_FAT	GO:0032649~regulation of interferon-gamma production	4	1.24611	0.020175	SLC11A1, H2-M3, KLRK1, H2-Q7, H2-Q8	249	32	13588	6.82129	1	0.224651	28.8648
GOTERM_BP_FAT	GO:0043627~response to estrogen stimulus	4	1.24611	0.0219001	HMOX1, RCAN1, MMP14, MMP13	249	33	13588	6.61458	1	0.23987	30.9291
GOTERM_BP_FAT	GO:0043123~positive regulation of I-kappaB kinase/NF-kappaB cascade	4	1.24611	0.0219001	TNF, LITAF, TGM2, TLR6	249	33	13588	6.61458	1	0.23987	30.9291
GOTERM_BP_FAT	GO:0042129~regulation of T cell proliferation	5	1.55763	0.0225273	PTPN6, CORO1A, TNFSF13B, CD274, IDO1	249	59	13588	4.6246	1	0.244221	31.6655
GOTERM_BP_FAT	GO:0043009~chordate embryonic development	15	4.6729	0.0226192	IFITM1, IL10, VCAM1, PFN1, NMT1, MAN2A1, DAB2, KRT19, HIF1A, PSMC4, SFRP1, GRN, CFL1, ROR2, APAF1	249	421	13588	1.94431	1	0.243446	31.7728
GOTERM_BP_FAT	GO:0002864~regulation of acute inflammatory response to antigenic stimulus	3	0.934579	0.0226662	FCGR2B, C3, FCGR3	249	13	13588	12.5931	1	0.242262	31.8276
GOTERM_BP_FAT	GO:0002883~regulation of hypersensitivity	3	0.934579	0.0226662	FCGR2B, C3, FCGR3	249	13	13588	12.5931	1	0.242262	31.8276
GOTERM_BP_FAT	GO:0010627~regulation of protein kinase cascade	8	2.49221	0.0236517	PTPN6, TNF, NFKBID, LITAF, HCLS1, SOCS1, TGM2, TLR6	249	155	13588	2.81653	1	0.249798	32.9672
GOTERM_BP_FAT	GO:0045807~positive regulation of endocytosis	4	1.24611	0.0237034	SLC11A1, FCGR2B, C3, FCGR3	249	34	13588	6.42003	1	0.248637	33.0265
GOTERM_BP_FAT	GO:0009792~embryonic development ending in birth or egg hatching	15	4.6729	0.0242852	IFITM1, IL10, VCAM1, PFN1, NMT1, MAN2A1, DAB2, KRT19, HIF1A, PSMC4, SFRP1, GRN, CFL1, ROR2, APAF1	249	425	13588	1.92601	1	0.252311	33.6904
GOTERM_BP_FAT	GO:0051130~positive regulation of cellular component organization	7	2.18069	0.0243564	SLC11A1, TNF, PLEK, FCGR2B, C3, CFL1, FCGR3	249	122	13588	3.13108	1	0.251328	33.7712
GOTERM_BP_FAT	GO:0002455~humoral immune response mediated by circulating immunoglobulin	4	1.24611	0.0255847	C3, C4B, CFB, C1S	249	35	13588	6.2366	1	0.260654	35.1508
GOTERM_BP_FAT	GO:0070228~regulation of lymphocyte apoptosis	3	0.934579	0.02613	NFKBID, IDO1, IL10	249	14	13588	11.6936	1	0.263792	35.7546
GOTERM_BP_FAT	GO:0006956~complement activation	4	1.24611	0.027544	C3, C4B, CFB, C1S	249	36	13588	6.06336	1	0.274352	37.2957
GOTERM_BP_FAT	GO:0045089~positive regulation of innate immune response	4	1.24611	0.027544	H2-M3, KLRK1, UNC93B1, LAG3	249	36	13588	6.06336	1	0.274352	37.2957
GOTERM_BP_FAT	GO:0002541~activation of plasma proteins involved in acute inflammatory response	4	1.24611	0.027544	C3, C4B, CFB, C1S	249	36	13588	6.06336	1	0.274352	37.2957
GOTERM_BP_FAT	GO:0042035~regulation of cytokine biosynthetic process	5	1.55763	0.0293274	TLR1, IRF1, TLR6, LAG3, FCGR3	249	64	13588	4.2633	1	0.287724	39.19
GOTERM_BP_FAT	GO:0030335~positive regulation of cell migration	4	1.24611	0.029581	COL18A1, CORO1A, HIF1A, PDPN	249	37	13588	5.89949	1	0.288091	39.4549
GOTERM_BP_FAT	GO:0002717~positive regulation of natural killer cell mediated immunity	3	0.934579	0.0297925	H2-M3, KLRK1, LAG3	249	15	13588	10.9141	1	0.288107	39.6751
GOTERM_BP_FAT	GO:0051017~actin filament bundle formation	3	0.934579	0.0297925	DBNL, AIF1, LCP1	249	15	13588	10.9141	1	0.288107	39.6751
GOTERM_BP_FAT	GO:0002886~regulation of myeloid leukocyte mediated immunity	3	0.934579	0.0297925	C3, HMOX1, FCGR3	249	15	13588	10.9141	1	0.288107	39.6751
GOTERM_BP_FAT	GO:0045954~positive regulation of natural killer cell mediated cytotoxicity	3	0.934579	0.0297925	H2-M3, KLRK1, LAG3	249	15	13588	10.9141	1	0.288107	39.6751
GOTERM_BP_FAT	GO:0045429~positive regulation of nitric oxide biosynthetic process	3	0.934579	0.0297925	H2-M3, KLRK1, SOD2	249	15	13588	10.9141	1	0.288107	39.6751
GOTERM_BP_FAT	GO:0016477~cell migration	10	3.11526	0.032262	CORO1A, TNF, HIF1A, CTGF, KATNA1, CFL1, MMP14, SELPLG, PLAU, FCGR3	249	240	13588	2.27376	1	0.306393	42.1903
GOTERM_BP_FAT	GO:0019886~antigen processing and presentation of exogenous peptide antigen via MHC class II	3	0.934579	0.0336456	FCGR2B, CTSE, UNC93B1	249	16	13588	10.2319	1	0.315538	43.5561
GOTERM_BP_FAT	GO:0001836~release of cytochrome c from mitochondria	3	0.934579	0.0336456	BID, CASP7, SOD2	249	16	13588	10.2319	1	0.315538	43.5561
GOTERM_BP_FAT	GO:0002495~antigen processing and presentation of peptide antigen via MHC class II	3	0.934579	0.0336456	FCGR2B, CTSE, UNC93B1	249	16	13588	10.2319	1	0.315538	43.5561
GOTERM_BP_FAT	GO:0032103~positive regulation of response to external stimulus	4	1.24611	0.033887	C3, TGM2, IDO1, FCGR3	249	39	13588	5.59695	1	0.315605	43.7913
GOTERM_BP_FAT	GO:0043603~cellular amide metabolic process	4	1.24611	0.033887	NAMPT, ARG1, ASS1, ARG2	249	39	13588	5.59695	1	0.315605	43.7913
GOTERM_BP_FAT	GO:0051050~positive regulation of transport	7	2.18069	0.0340319	SLC11A1, TNF, FCGR2B, C3, PLCG2, CASP1, FCGR3	249	132	13588	2.89388	1	0.314923	43.932
GOTERM_BP_FAT	GO:0008104~protein localization	22	6.85358	0.0352247	CUTA, BID, RAB8A, SCAMP2, NACA, APOBEC1, PLEK, TMSB10, RPL38, VTI1A, RAB32, SLC11A1, PFN1, TNFSF13B, PLEKHA8, KATNA1, TAP2, IPO5, TAP1, SNX10, SRGN, LCP2	249	753	13588	1.59435	1	0.322279	45.0778
GOTERM_BP_FAT	GO:0042167~heme catabolic process	2	0.623053	0.036171	BLVRA, HMOX1	249	2	13588	54.5703	1	0.327618	45.9711
GOTERM_BP_FAT	GO:0019885~antigen processing and presentation of endogenous peptide antigen via MHC class I	2	0.623053	0.036171	TAPBPL, TAPBP	249	2	13588	54.5703	1	0.327618	45.9711
GOTERM_BP_FAT	GO:0046149~pigment catabolic process	2	0.623053	0.036171	BLVRA, HMOX1	249	2	13588	54.5703	1	0.327618	45.9711
GOTERM_BP_FAT	GO:0002476~antigen processing and presentation of endogenous peptide antigen via MHC class Ib	2	0.623053	0.036171	H2-M3, H2-Q7, H2-Q8	249	2	13588	54.5703	1	0.327618	45.9711
GOTERM_BP_FAT	GO:0051241~negative regulation of multicellular organismal process	6	1.86916	0.0361759	SLC11A1, HMOX1, LGMN, IDO1, IL10, SRGN	249	100	13588	3.27422	1	0.325836	45.9757
GOTERM_BP_FAT	GO:0007010~cytoskeleton organization	12	3.73832	0.0367873	DBNL, PFN1, CORO1A, NUAK2, RAC2, AIF1, KATNA1, CFL1, KRT14, TMSB10, WAS, LCP1	249	326	13588	2.00872	1	0.328582	46.5456
GOTERM_BP_FAT	GO:0035239~tube morphogenesis	8	2.49221	0.0374758	SEMA5A, PFN1, HIF1A, PDPN, CFL1, TGM2, APAF1, MMP14	249	171	13588	2.553	1	0.331847	47.1804
GOTERM_BP_FAT	GO:0008283~cell proliferation	10	3.11526	0.0377042	SH2D2A, SLC11A1, STAT4, TNF, PDPN, CFB, RASGRF1, FST, MMP14, RPS6	249	247	13588	2.20932	1	0.331714	47.3895
GOTERM_BP_FAT	GO:0051272~positive regulation of cell motion	4	1.24611	0.0384998	COL18A1, CORO1A, HIF1A, PDPN	249	41	13588	5.32393	1	0.335676	48.1117
GOTERM_BP_FAT	GO:0032101~regulation of response to external stimulus	6	1.86916	0.0402883	PLEK, FCGR2B, C3, TGM2, IDO1, FCGR3	249	103	13588	3.17885	1	0.346598	49.7012
GOTERM_BP_FAT	GO:0042108~positive regulation of cytokine biosynthetic process	4	1.24611	0.04092	TLR1, IRF1, TLR6, FCGR3	249	42	13588	5.19717	1	0.349198	50.2516
GOTERM_BP_FAT	GO:0044270~nitrogen compound catabolic process	4	1.24611	0.04092	BLVRA, HMOX1, UPP1, DERA	249	42	13588	5.19717	1	0.349198	50.2516
GOTERM_BP_FAT	GO:0002673~regulation of acute inflammatory response	3	0.934579	0.041891	FCGR2B, C3, FCGR3	249	18	13588	9.09505	1	0.354098	51.0866
GOTERM_BP_FAT	GO:0002861~regulation of inflammatory response to antigenic stimulus	3	0.934579	0.041891	FCGR2B, C3, FCGR3	249	18	13588	9.09505	1	0.354098	51.0866
GOTERM_BP_FAT	GO:0009064~glutamine family amino acid metabolic process	4	1.24611	0.0434152	ARG1, ALDH18A1, ASS1, ARG2	249	43	13588	5.07631	1	0.362655	52.3708
GOTERM_BP_FAT	GO:0050900~leukocyte migration	4	1.24611	0.0434152	CORO1A, TNF, SELPLG, FCGR3	249	43	13588	5.07631	1	0.362655	52.3708
GOTERM_BP_FAT	GO:0002521~leukocyte differentiation	7	2.18069	0.0459034	BCL2A1D, TNF, PLCG2, IRF1, PTPN22, RPS6, VAV1	249	142	13588	2.69008	1	0.37738	54.3994
GOTERM_BP_FAT	GO:0040017~positive regulation of locomotion	4	1.24611	0.0459848	COL18A1, CORO1A, HIF1A, PDPN	249	44	13588	4.96093	1	0.376032	54.4643
GOTERM_BP_FAT	GO:0002504~antigen processing and presentation of peptide or polysaccharide antigen via MHC class II	3	0.934579	0.0462677	FCGR2B, CTSE, UNC93B1	249	19	13588	8.61636	1	0.376012	54.6895
GOTERM_BP_FAT	GO:0007242~intracellular signaling cascade	25	7.78816	0.0464746	TNF, TLR1, TLR6, MIF, SLC11A1, ARL11, RAC2, CTGF, HMOX1, TGM2, DBNL, PTPN6, ITK, RAB8A, PLEK, SOCS1, RCAN1, VAV1, RASL11B, RAB32, DOK3, RASGRF1, PLCG2, RIPK3, ROR2	249	915	13588	1.49099	1	0.3755	54.8535
GOTERM_BP_FAT	GO:0030217~T cell differentiation	5	1.55763	0.0501296	BCL2A1D, IRF1, PTPN22, RPS6, VAV1	249	76	13588	3.59015	1	0.396868	57.6599
GOTERM_BP_FAT	GO:0002698~negative regulation of immune effector process	3	0.934579	0.0508039	PTPN6, FCGR2B, HMOX1	249	20	13588	8.18554	1	0.399154	58.1594
GOTERM_BP_FAT	GO:0002715~regulation of natural killer cell mediated immunity	3	0.934579	0.0508039	H2-M3, KLRK1, LAG3	249	20	13588	8.18554	1	0.399154	58.1594
GOTERM_BP_FAT	GO:0042269~regulation of natural killer cell mediated cytotoxicity	3	0.934579	0.0508039	H2-M3, KLRK1, LAG3	249	20	13588	8.18554	1	0.399154	58.1594
GOTERM_BP_FAT	GO:0030324~lung development	6	1.86916	0.0525945	MAN2A1, PDPN, CTGF, MGP, LOX, MMP14	249	111	13588	2.94974	1	0.408212	59.459
GOTERM_BP_FAT	GO:0033015~tetrapyrrole catabolic process	2	0.623053	0.0537648	BLVRA, HMOX1	249	3	13588	36.3802	1	0.413344	60.2878
GOTERM_BP_FAT	GO:0002713~negative regulation of B cell mediated immunity	2	0.623053	0.0537648	PTPN6, FCGR2B	249	3	13588	36.3802	1	0.413344	60.2878
GOTERM_BP_FAT	GO:0002309~T cell proliferation during immune response	2	0.623053	0.0537648	SLC11A1, RPS6	249	3	13588	36.3802	1	0.413344	60.2878
GOTERM_BP_FAT	GO:0030836~positive regulation of actin filament depolymerization	2	0.623053	0.0537648	PLEK, CFL1	249	3	13588	36.3802	1	0.413344	60.2878
GOTERM_BP_FAT	GO:0006787~porphyrin catabolic process	2	0.623053	0.0537648	BLVRA, HMOX1	249	3	13588	36.3802	1	0.413344	60.2878
GOTERM_BP_FAT	GO:0002890~negative regulation of immunoglobulin mediated immune response	2	0.623053	0.0537648	PTPN6, FCGR2B	249	3	13588	36.3802	1	0.413344	60.2878
GOTERM_BP_FAT	GO:0051216~cartilage development	5	1.55763	0.0542158	HIF1A, CTGF, MGP, ROR2, MMP13	249	78	13588	3.49809	1	0.414118	60.6029
GOTERM_BP_FAT	GO:0030323~respiratory tube development	6	1.86916	0.0559778	MAN2A1, PDPN, CTGF, MGP, LOX, MMP14	249	113	13588	2.89754	1	0.422573	61.8116
GOTERM_BP_FAT	GO:0010324~membrane invagination	8	2.49221	0.0571622	DBNL, SLC11A1, DAB2, FCGR2B, IRF8, RIN1, VAV1, FCGR3	249	188	13588	2.32214	1	0.427511	62.6045
GOTERM_BP_FAT	GO:0006897~endocytosis	8	2.49221	0.0571622	DBNL, SLC11A1, DAB2, FCGR2B, IRF8, RIN1, VAV1, FCGR3	249	188	13588	2.32214	1	0.427511	62.6045
GOTERM_BP_FAT	GO:0030098~lymphocyte differentiation	6	1.86916	0.0577156	BCL2A1D, PLCG2, IRF1, PTPN22, RPS6, VAV1	249	114	13588	2.87212	1	0.428763	62.9695
GOTERM_BP_FAT	GO:0006508~proteolysis	27	8.41121	0.0594702	PSMB10, C3, LGMN, C1S, CASP4, CASP7, PSMB2, NSMCE2, CASP1, SRGN, DCAF15, C4B, CFB, ENC1, SOCS1, MMP14, FURIN, MMP13, PSMB8, MARCH1, 1110018G07RIK, PSMA5, CTSE, CTSB, APAF1, PLAU, ADAM15	249	1034	13588	1.42495	1	0.436771	64.1051
GOTERM_BP_FAT	GO:0050852~T cell receptor signaling pathway	3	0.934579	0.0603257	BCL2A1D, PLCG2, PTPN22	249	22	13588	7.4414	1	0.439622	64.6469
GOTERM_BP_FAT	GO:0009306~protein secretion	3	0.934579	0.0603257	PLEK, TNFSF13B, LCP2	249	22	13588	7.4414	1	0.439622	64.6469
GOTERM_BP_FAT	GO:0016044~membrane organization	10	3.11526	0.0621225	BID, DBNL, SLC11A1, DAB2, FCGR2B, IRF8, LMNA, RIN1, VAV1, FCGR3	249	272	13588	2.00626	1	0.44758	65.7597
GOTERM_BP_FAT	GO:0060627~regulation of vesicle-mediated transport	5	1.55763	0.0651947	SLC11A1, FCGR2B, C3, HMOX1, FCGR3	249	83	13588	3.28737	1	0.46214	67.5865
GOTERM_BP_FAT	GO:0032963~collagen metabolic process	3	0.934579	0.0652976	HIF1A, MMP14, MMP13	249	23	13588	7.11786	1	0.460741	67.6461
GOTERM_BP_FAT	GO:0030100~regulation of endocytosis	4	1.24611	0.0691235	SLC11A1, FCGR2B, C3, FCGR3	249	52	13588	4.19771	1	0.478623	69.7894
GOTERM_BP_FAT	GO:0030834~regulation of actin filament depolymerization	3	0.934579	0.0704011	DBNL, PLEK, CFL1	249	24	13588	6.82129	1	0.483126	70.4749
GOTERM_BP_FAT	GO:0044259~multicellular organismal macromolecule metabolic process	3	0.934579	0.0704011	HIF1A, MMP14, MMP13	249	24	13588	6.82129	1	0.483126	70.4749
GOTERM_BP_FAT	GO:0001932~regulation of protein amino acid phosphorylation	6	1.86916	0.0707375	PTPN6, TNF, ARRB2, HCLS1, SOCS1, TLR6	249	121	13588	2.70596	1	0.482858	70.6529
GOTERM_BP_FAT	GO:0042535~positive regulation of tumor necrosis factor biosynthetic process	2	0.623053	0.0710387	TLR1, FCGR3	249	4	13588	27.2851	1	0.482419	70.8115
GOTERM_BP_FAT	GO:0006928~cell motion	12	3.73832	0.0741689	SEMA5A, CORO1A, TNF, HIF1A, PDPN, CTGF, KATNA1, CFL1, MMP14, SELPLG, PLAU, FCGR3	249	367	13588	1.78431	1	0.495841	72.4122
GOTERM_BP_FAT	GO:0001890~placenta development	5	1.55763	0.0747493	VCAM1, KRT19, HIF1A, RPS6, IL10	249	87	13588	3.13622	1	0.496694	72.6998
GOTERM_BP_FAT	GO:0008637~apoptotic mitochondrial changes	3	0.934579	0.07563	BID, CASP7, SOD2	249	25	13588	6.54843	1	0.498971	73.1308
GOTERM_BP_FAT	GO:0010741~negative regulation of protein kinase cascade	3	0.934579	0.07563	PTPN6, NFKBID, SOCS1	249	25	13588	6.54843	1	0.498971	73.1308
GOTERM_BP_FAT	GO:0030837~negative regulation of actin filament polymerization	3	0.934579	0.07563	DBNL, PFN1, TMSB10	249	25	13588	6.54843	1	0.498971	73.1308
GOTERM_BP_FAT	GO:0008284~positive regulation of cell proliferation	10	3.11526	0.076625	COL18A1, CYP7B1, CORO1A, TNF, TNFSF13B, RAC2, MARCKSL1, HCLS1, GRN, TGM2	249	284	13588	1.92149	1	0.501755	73.61
GOTERM_BP_FAT	GO:0048870~cell motility	10	3.11526	0.076625	CORO1A, TNF, HIF1A, CTGF, KATNA1, CFL1, MMP14, SELPLG, PLAU, FCGR3	249	284	13588	1.92149	1	0.501755	73.61
GOTERM_BP_FAT	GO:0051674~localization of cell	10	3.11526	0.076625	CORO1A, TNF, HIF1A, CTGF, KATNA1, CFL1, MMP14, SELPLG, PLAU, FCGR3	249	284	13588	1.92149	1	0.501755	73.61
GOTERM_BP_FAT	GO:0060541~respiratory system development	6	1.86916	0.0767744	MAN2A1, PDPN, CTGF, MGP, LOX, MMP14	249	124	13588	2.6405	1	0.500536	73.6813
GOTERM_BP_FAT	GO:0010740~positive regulation of protein kinase cascade	5	1.55763	0.0772429	TNF, LITAF, HCLS1, TGM2, TLR6	249	88	13588	3.10058	1	0.500822	73.9036
GOTERM_BP_FAT	GO:0050864~regulation of B cell activation	4	1.24611	0.0789227	PTPN6, TNFSF13B, FCGR2B, IL10	249	55	13588	3.96875	1	0.50671	74.6862
GOTERM_BP_FAT	GO:0044236~multicellular organismal metabolic process	3	0.934579	0.080978	HIF1A, MMP14, MMP13	249	26	13588	6.29657	1	0.514179	75.6138
GOTERM_BP_FAT	GO:0008219~cell death	15	4.6729	0.0812265	BID, TNF, LITAF, NUAK2, RPS6, SOD2, CASP4, SERPINA3G, CASP7, RIPK3, FGL2, TSTA3, APAF1, CASP1, SRGN	249	507	13588	1.61451	1	0.5134	75.7237
GOTERM_BP_FAT	GO:0032680~regulation of tumor necrosis factor production	3	0.934579	0.086439	TLR1, CD14, FCGR3	249	27	13588	6.06336	1	0.534459	77.9255
GOTERM_BP_FAT	GO:0032272~negative regulation of protein polymerization	3	0.934579	0.086439	DBNL, PFN1, TMSB10	249	27	13588	6.06336	1	0.534459	77.9255
GOTERM_BP_FAT	GO:0031333~negative regulation of protein complex assembly	3	0.934579	0.086439	DBNL, PFN1, TMSB10	249	27	13588	6.06336	1	0.534459	77.9255
GOTERM_BP_FAT	GO:0042989~sequestering of actin monomers	2	0.623053	0.0879986	PFN1, TMSB10	249	5	13588	21.8281	1	0.539222	78.5469
GOTERM_BP_FAT	GO:0051798~positive regulation of hair follicle development	2	0.623053	0.0879986	TNF, FST	249	5	13588	21.8281	1	0.539222	78.5469
GOTERM_BP_FAT	GO:0009628~response to abiotic stimulus	9	2.80374	0.0894442	TNF, APOBEC1, PDE1B, CASP7, MGP, RCAN1, MMP14, MMP13, SOD2	249	251	13588	1.9567	1	0.54342	79.1081
GOTERM_BP_FAT	GO:0007155~cell adhesion	16	4.98442	0.0912462	COL18A1, CLDN4, PLEK, PDPN, PCDH7, LY9, EMILIN2, CD84, VCAM1, CTGF, TGFBI, PSTPIP1, ROR2, LAMC2, SCARB2, SELPLG	249	561	13588	1.55637	1	0.549019	79.7884
GOTERM_BP_FAT	GO:0042130~negative regulation of T cell proliferation	3	0.934579	0.0920071	PTPN6, CD274, IDO1	249	28	13588	5.84682	1	0.550255	80.0693
GOTERM_BP_FAT	GO:0045185~maintenance of protein location	3	0.934579	0.0920071	PFN1, TMSB10, SRGN	249	28	13588	5.84682	1	0.550255	80.0693
GOTERM_BP_FAT	GO:0007249~I-kappaB kinase/NF-kappaB cascade	3	0.934579	0.0920071	TLR1, RIPK3, TLR6	249	28	13588	5.84682	1	0.550255	80.0693
GOTERM_BP_FAT	GO:0022610~biological adhesion	16	4.98442	0.0923766	COL18A1, CLDN4, PLEK, PDPN, PCDH7, LY9, EMILIN2, CD84, VCAM1, CTGF, TGFBI, PSTPIP1, ROR2, LAMC2, SCARB2, SELPLG	249	562	13588	1.5536	1	0.54988	80.2044
GOTERM_BP_FAT	GO:0035148~tube lumen formation	4	1.24611	0.0928664	PFN1, CFL1, TGM2, APAF1	249	59	13588	3.69968	1	0.549999	80.3822
GOTERM_BP_FAT	GO:0016265~death	15	4.6729	0.0938896	BID, TNF, LITAF, NUAK2, RPS6, SOD2, CASP4, SERPINA3G, CASP7, RIPK3, FGL2, TSTA3, APAF1, CASP1, SRGN	249	519	13588	1.57718	1	0.552271	80.7487
GOTERM_BP_FAT	GO:0048545~response to steroid hormone stimulus	4	1.24611	0.0965014	HMOX1, RCAN1, MMP14, MMP13	249	60	13588	3.63802	1	0.560813	81.6553
GOTERM_CC_FAT	GO:0044421~extracellular region part	33	10.2804	1.233282392863887E-5	CCL3, TNF, C3, CXCL9, CCL5, CCL4, IL10, MIF, ARG1, SMPDL3B, CTGF, TGFBI, TGM2, IL15RA, LOX, SRGN, COL18A1, LGALS3, C4B, EFEMP2, SAA3, MGP, EMILIN2, MMP14, MMP13, TNFSF13B, CXCL13, CXCL16, GRN, PLA2G7, LAMC2, CP, ADAM15	230	774	12504	2.3179	0.00275876	0.00275876	0.0157433
GOTERM_CC_FAT	GO:0005615~extracellular space	23	7.16511	1.7585685073469082E-4	CCL3, TNF, C3, C4B, CXCL9, SAA3, MGP, CCL5, CCL4, IL10, MIF, ARG1, SMPDL3B, TNFSF13B, CXCL13, CXCL16, GRN, TGFBI, PLA2G7, IL15RA, LOX, CP, SRGN	230	511	12504	2.44697	0.0386295	0.019505	0.224272
GOTERM_CC_FAT	GO:0045335~phagocytic vesicle	4	1.24611	4.693927814921088E-4	SLC11A1, CORO1A, IRGM1, TLR1	230	9	12504	24.1623	0.0998273	0.0344489	0.597589
GOTERM_CC_FAT	GO:0000502~proteasome complex	7	2.18069	6.458454214801954E-4	PSMB10, PSMF1, PSME1, PSMC4, PSMA5, PSMB2, PSMB8	230	58	12504	6.56132	0.134732	0.0355324	0.82138
GOTERM_CC_FAT	GO:0042612~MHC class I protein complex	6	1.86916	9.656821552522369E-4	H2-K1, GM8909, H2-M3, H2-T23, H2-Q7, H2-Q8, B2M	230	42	12504	7.76646	0.194601	0.0423601	1.22584
GOTERM_CC_FAT	GO:0001891~phagocytic cup	3	0.934579	9.897814129936036E-4	TNF, AIF1, LCP1	230	3	12504	54.3652	0.198941	0.0362951	1.25625
GOTERM_CC_FAT	GO:0005773~vacuole	12	3.73832	0.00133279	SLC11A1, SLC29A3, CD68, IRGM1, LITAF, LGMN, IL4I1, ACP2, CTSB, SCARB2, SRGN, GBA	230	204	12504	3.19795	0.25825	0.0417798	1.6882
GOTERM_CC_FAT	GO:0009897~external side of plasma membrane	12	3.73832	0.00144036	H2-K1, TNF, H2-M3, KLRK1, MMP14, H2-Q7, H2-Q8, LY6A, FCGR2B, CCR5, CD274, CTSB, LAG3	230	206	12504	3.16691	0.275934	0.0395556	1.82331
GOTERM_CC_FAT	GO:0005764~lysosome	11	3.42679	0.00161499	SLC11A1, SLC29A3, CD68, LITAF, LGMN, IL4I1, ACP2, CTSB, SCARB2, SRGN, GBA	230	178	12504	3.35965	0.303753	0.0394294	2.04227
GOTERM_CC_FAT	GO:0000323~lytic vacuole	11	3.42679	0.00168352	SLC11A1, SLC29A3, CD68, LITAF, LGMN, IL4I1, ACP2, CTSB, SCARB2, SRGN, GBA	230	179	12504	3.34088	0.314377	0.0370393	2.12808
GOTERM_CC_FAT	GO:0005576~extracellular region	48	14.9533	0.00175616	CCL3, TNF, C3, FST, CXCL9, CCL5, CCL4, IL10, MIF, B2M, GLIPR2, PFN1, ARG1, SMPDL3B, CTGF, TGFBI, TGM2, IL15RA, PLA1A, FGL2, LOX, CASP1, SRGN, COL18A1, LGALS3, C4B, CFB, EFEMP2, SAA3, MGP, EMILIN2, MMP14, MMP13, LCN2, FCGR2B, TNFSF13B, SFRP1, CXCL13, GRN, CXCL16, CFL1, PDGFRL, PLA2G7, LAMC2, CTSB, CP, PLAU, ADAM15	230	1680	12504	1.55329	0.325462	0.0351603	2.21895
GOTERM_CC_FAT	GO:0042611~MHC protein complex	6	1.86916	0.00254452	H2-K1, GM8909, H2-M3, H2-T23, H2-Q7, H2-Q8, B2M	230	52	12504	6.27291	0.434869	0.046445	3.20022
GOTERM_CC_FAT	GO:0015629~actin cytoskeleton	11	3.42679	0.00447176	ARPC1B, PFN1, CORO1A, AIF1, CFL1, MYO1G, PSTPIP1, ARPC5, WAS, LCP1, TPM3	230	205	12504	2.91716	0.63356	0.0743181	5.56098
GOTERM_CC_FAT	GO:0031252~cell leading edge	8	2.49221	0.00449246	DBNL, CORO1A, PDPN, AIF1, PSTPIP1, ARPC5, APBB1IP, LCP1	230	112	12504	3.88323	0.635263	0.0695076	5.58605
GOTERM_CC_FAT	GO:0030670~phagocytic vesicle membrane	3	0.934579	0.00477188	SLC11A1, CORO1A, IRGM1	230	6	12504	27.1826	0.657491	0.0689391	5.92379
GOTERM_CC_FAT	GO:0005839~proteasome core complex	4	1.24611	0.00549	PSMB10, PSMA5, PSMB2, PSMB8	230	20	12504	10.873	0.708626	0.0741766	6.78673
GOTERM_CC_FAT	GO:0005829~cytosol	20	6.23053	0.00589159	ACTB, PSMB10, BID, CFB, VARS, PSMF1, PFN1, IGTP, GVIN1, PSMC4, PSME1, RASGRF1, PSMA5, HMOX1, CFL1, PSMB2, TGM2, APAF1, GBP3, LCP1	230	549	12504	1.98052	0.73383	0.074906	7.26611
GOTERM_CC_FAT	GO:0005886~plasma membrane	70	21.8069	0.00923222	GPR84, CLDN4, AIF1, TLR1, SLC7A8, CD52, TLR6, B2M, TAPBP, SEMA7A, SLC2A1, IL15RA, LAG3, H2-K1, GBP5, NOXO1, SLCO4A1, PDPN, GPR171, PCDH7, RFTN1, MMP14, CD84, SH2D2A, KRT19, DOK3, TNFSF13B, CCR5, GM8909, TACSTD2, ROR2, CTSB, LCP1, GBP2, GBP1, TNF, LITAF, KLRK1, APBB1IP, VCAM1, LY6A, CD68, P2RY6, CD177, GP49A, KATNA1, TGM1, TGM2, SELPLG, PTPN6, ITK, IRGM1, RAB8A, H2-M3, FURIN, H2-Q7, H2-Q8, CD180, …	230	2906	12504	1.30955	0.874772	0.109011	11.1667
GOTERM_CC_FAT	GO:0009986~cell surface	13	4.04984	0.0105484	H2-K1, TNF, H2-M3, KLRK1, MMP14, H2-Q7, H2-Q8, LY6A, SLC11A1, FCGR2B, CCR5, CD274, CTSB, LAG3	230	305	12504	2.31721	0.907021	0.117521	12.6615
GOTERM_CC_FAT	GO:0030666~endocytic vesicle membrane	3	0.934579	0.0110446	SLC11A1, CORO1A, IRGM1	230	9	12504	18.1217	0.916904	0.116963	13.2191
GOTERM_CC_FAT	GO:0042824~MHC class I peptide loading complex	3	0.934579	0.0110446	TAP2, TAP1, PSMB8	230	9	12504	18.1217	0.916904	0.116963	13.2191
GOTERM_CC_FAT	GO:0031225~anchored to membrane	10	3.11526	0.01391	LY6A, VCAM1, GLIPR2, RAC2, CD177, SEMA7A, CD52, CP, RFTN1, CD14	230	207	12504	2.62634	0.956618	0.138789	16.3749
GOTERM_CC_FAT	GO:0030139~endocytic vesicle	4	1.24611	0.0141725	SLC11A1, CORO1A, IRGM1, TLR1	230	28	12504	7.76646	0.959129	0.135266	16.6586
GOTERM_CC_FAT	GO:0005578~proteinaceous extracellular matrix	12	3.73832	0.0210245	COL18A1, LGALS3, CTGF, EFEMP2, TGFBI, TGM2, LAMC2, LOX, EMILIN2, MMP14, MMP13, ADAM15	230	297	12504	2.19657	0.991432	0.186935	23.7587
GOTERM_CC_FAT	GO:0031012~extracellular matrix	12	3.73832	0.0270177	COL18A1, LGALS3, CTGF, EFEMP2, TGFBI, TGM2, LAMC2, LOX, EMILIN2, MMP14, MMP13, ADAM15	230	309	12504	2.11127	0.997835	0.225575	29.5073
GOTERM_CC_FAT	GO:0030027~lamellipodium	5	1.55763	0.0281574	DBNL, PDPN, PSTPIP1, ARPC5, APBB1IP	230	63	12504	4.3147	0.998335	0.225789	30.5542
GOTERM_CC_FAT	GO:0012506~vesicle membrane	6	1.86916	0.0326969	SLC11A1, DAB2, CORO1A, IRGM1, WAS, FURIN	230	97	12504	3.3628	0.999417	0.249041	34.5834
GOTERM_CC_FAT	GO:0032398~MHC class Ib protein complex	2	0.623053	0.0362943	H2-M3, H2-Q7, H2-Q8	230	2	12504	54.3652	0.999747	0.264135	37.6223
GOTERM_CC_FAT	GO:0005768~endosome	10	3.11526	0.0429252	SLC11A1, SLC29A3, CD68, TNF, SCAMP2, CCR5, LGMN, CTSE, FURIN, SLA	230	252	12504	2.15735	0.999946	0.296009	42.8851
GOTERM_CC_FAT	GO:0001726~ruffle	4	1.24611	0.054558	DBNL, PDPN, AIF1, LCP1	230	47	12504	4.62683	0.999997	0.351663	51.1406
GOTERM_CC_FAT	GO:0030659~cytoplasmic vesicle membrane	5	1.55763	0.0754325	SLC11A1, DAB2, CORO1A, IRGM1, FURIN	230	87	12504	3.12444	1	0.443231	63.2581
GOTERM_CC_FAT	GO:0005938~cell cortex	6	1.86916	0.0817846	ACTB, DBNL, CORO1A, CFL1, PSTPIP1, TPM3	230	126	12504	2.58882	1	0.460185	66.3535
GOTERM_CC_FAT	GO:0044433~cytoplasmic vesicle part	5	1.55763	0.0966865	SLC11A1, DAB2, CORO1A, IRGM1, FURIN	230	95	12504	2.86133	1	0.50924	72.6963
GOTERM_MF_FAT	GO:0005525~GTP binding	24	7.47664	6.52285027754813E-8	GTPBP2, IRGM1, ADSSL1, RAB8A, IIGP1B, IRGM2, GBP5, TUBB2B, IFI47, RASL11B, RAB32, ARL11, IGTP, RAC2, GVIN1, GM4841, TGM2, GBP10, TUBB6, TGTP1, GM4951, GBP3, GBP2, GBP1	234	354	13288	3.84992	2.7656503650108633E-5	2.7656503650108633E-5	9.175227564384159E-5
GOTERM_MF_FAT	GO:0032561~guanyl ribonucleotide binding	24	7.47664	1.0327534035624076E-7	GTPBP2, IRGM1, ADSSL1, RAB8A, IIGP1B, IRGM2, GBP5, TUBB2B, IFI47, RASL11B, RAB32, ARL11, IGTP, RAC2, GVIN1, GM4841, TGM2, GBP10, TUBB6, TGTP1, GM4951, GBP3, GBP2, GBP1	234	363	13288	3.75447	4.3787787873617035E-5	2.1894133613309386E-5	1.4527000825603764E-4
GOTERM_MF_FAT	GO:0019001~guanyl nucleotide binding	24	7.47664	1.0327534035624076E-7	GTPBP2, IRGM1, ADSSL1, RAB8A, IIGP1B, IRGM2, GBP5, TUBB2B, IFI47, RASL11B, RAB32, ARL11, IGTP, RAC2, GVIN1, GM4841, TGM2, GBP10, TUBB6, TGTP1, GM4951, GBP3, GBP2, GBP1	234	363	13288	3.75447	4.3787787873617035E-5	2.1894133613309386E-5	1.4527000825603764E-4
GOTERM_MF_FAT	GO:0003924~GTPase activity	13	4.04984	2.5138615913397575E-6	GTPBP2, GBP5, IRGM2, IIGP1B, TUBB2B, IGTP, RAC2, GBP10, TUBB6, TGTP1, GBP3, GBP2, GBP1	234	128	13288	5.76736	0.00106531	3.552297757781764E-4	0.00353601
GOTERM_MF_FAT	GO:0008009~chemokine activity	6	1.86916	4.970871948536846E-4	CCL3, CXCL13, CXCL16, CXCL9, CCL5, CCL4	234	38	13288	8.96626	0.190078	0.0513396	0.696951
GOTERM_MF_FAT	GO:0042379~chemokine receptor binding	6	1.86916	5.621324522760989E-4	CCL3, CXCL13, CXCL16, CXCL9, CCL5, CCL4	234	39	13288	8.73636	0.212121	0.0465633	0.787815
GOTERM_MF_FAT	GO:0032553~ribonucleotide binding	50	15.5763	9.390847978339824E-4	TUBB2B, NUAK2, ACTG2, WARS, ARL11, GM4841, GBP10, TUBB6, MLKL, GTPBP2, GBP5, IFI47, RIOK3, RIPK3, ROR2, GBP3, GBP2, GBP1, IIGP1B, ALDH18A1, ASS1, VARS, IGTP, RAC2, KATNA1, TAP2, HK3, TAP1, TGM2, UCK2, ACTB, ITK, IRGM1, ADSSL1, RAB8A, IRGM2, PDK3, GARS, MYO1G, AK2, PSMB8, RASL11B, RAB32, GVIN1, CSNK1D, PSMC4, GTF2F2, TGTP1, APAF1, GM4951	234	1796	13288	1.58091	0.328579	0.0642371	1.31287
GOTERM_MF_FAT	GO:0032555~purine ribonucleotide binding	50	15.5763	9.390847978339824E-4	TUBB2B, NUAK2, ACTG2, WARS, ARL11, GM4841, GBP10, TUBB6, MLKL, GTPBP2, GBP5, IFI47, RIOK3, RIPK3, ROR2, GBP3, GBP2, GBP1, IIGP1B, ALDH18A1, ASS1, VARS, IGTP, RAC2, KATNA1, TAP2, HK3, TAP1, TGM2, UCK2, ACTB, ITK, IRGM1, ADSSL1, RAB8A, IRGM2, PDK3, GARS, MYO1G, AK2, PSMB8, RASL11B, RAB32, GVIN1, CSNK1D, PSMC4, GTF2F2, TGTP1, APAF1, GM4951	234	1796	13288	1.58091	0.328579	0.0642371	1.31287
GOTERM_MF_FAT	GO:0005125~cytokine activity	11	3.42679	0.00129106	CCL3, TNF, TNFSF13B, CXCL13, CXCL16, GRN, CXCL9, CCL5, CCL4, IL10, MIF	234	180	13288	3.47028	0.421758	0.0752684	1.8008
GOTERM_MF_FAT	GO:0017076~purine nucleotide binding	50	15.5763	0.00225596	TUBB2B, NUAK2, ACTG2, WARS, ARL11, GM4841, GBP10, TUBB6, MLKL, GTPBP2, GBP5, IFI47, RIOK3, RIPK3, ROR2, GBP3, GBP2, GBP1, IIGP1B, ALDH18A1, ASS1, VARS, IGTP, RAC2, KATNA1, TAP2, HK3, TAP1, TGM2, UCK2, ACTB, ITK, IRGM1, ADSSL1, RAB8A, IRGM2, PDK3, GARS, MYO1G, AK2, PSMB8, RASL11B, RAB32, GVIN1, CSNK1D, PSMC4, GTF2F2, TGTP1, APAF1, GM4951	234	1871	13288	1.51754	0.616191	0.112814	3.12696
GOTERM_MF_FAT	GO:0004175~endopeptidase activity	17	5.29595	0.00314712	PSMB10, CFB, LGMN, C1S, MMP14, FURIN, MMP13, PSMB8, CASP4, PSMA5, CASP7, PSMB2, CTSE, CTSB, CASP1, PLAU, ADAM15	234	421	13288	2.29303	0.737232	0.137998	4.33696
GOTERM_MF_FAT	GO:0042287~MHC protein binding	4	1.24611	0.00357455	TAP2, KLRK1, LAG3, PSMB8	234	18	13288	12.6192	0.780922	0.140868	4.91232
GOTERM_MF_FAT	GO:0003779~actin binding	13	4.04984	0.00492902	DBNL, AIF1, ENC1, MYO1G, TMSB10, ARPC5, TPM3, PFN1, ARPC1B, CORO1A, CFL1, PSTPIP1, LCP1	234	288	13288	2.56327	0.876939	0.173422	6.71441
GOTERM_MF_FAT	GO:0070003~threonine-type peptidase activity	4	1.24611	0.00560512	PSMB10, PSMA5, PSMB2, PSMB8	234	21	13288	10.8164	0.90775	0.180126	7.60202
GOTERM_MF_FAT	GO:0004298~threonine-type endopeptidase activity	4	1.24611	0.00560512	PSMB10, PSMA5, PSMB2, PSMB8	234	21	13288	10.8164	0.90775	0.180126	7.60202
GOTERM_MF_FAT	GO:0042288~MHC class I protein binding	3	0.934579	0.0101617	TAP2, KLRK1, PSMB8	234	9	13288	18.9288	0.986841	0.283319	13.3826
GOTERM_MF_FAT	GO:0000166~nucleotide binding	53	16.5109	0.0112025	TUBB2B, NUAK2, ACTG2, WARS, ARL11, GM4841, GBP10, TUBB6, MLKL, GTPBP2, GBP5, IFI47, RIOK3, RIPK3, ROR2, GBP3, GBP2, GBP1, IIGP1B, ALDH18A1, ASS1, VARS, P2RY6, IGTP, RAC2, KATNA1, TAP2, HK3, TAP1, TGM2, UCK2, GAPDH, ACTB, ITK, IRGM1, ADSSL1, RAB8A, IRGM2, PDK3, MYO1G, GARS, AK2, PSMB8, RASL11B, BLVRA, RAB32, GVIN1, CSNK1D, PSMC4, GTF2F2, TGTP1, APAF1, GM4951	234	2183	13288	1.37869	0.991576	0.289076	14.6549
GOTERM_MF_FAT	GO:0032403~protein complex binding	6	1.86916	0.011889	DOK3, LGALS3, FCGR2B, CTGF, HCLS1, FCGR3	234	78	13288	4.36818	0.993725	0.286859	15.4846
GOTERM_MF_FAT	GO:0019865~immunoglobulin binding	3	0.934579	0.0151708	LGALS3, FCGR2B, FCGR3	234	11	13288	15.4872	0.998469	0.333095	19.3485
GOTERM_MF_FAT	GO:0042277~peptide binding	8	2.49221	0.0227234	H2-K1, CCR5, H2-M3, TAP2, TLR1, CTSB, H2-Q7, H2-Q8, PSMB8	234	160	13288	2.83932	0.999941	0.43633	27.6259
GOTERM_MF_FAT	GO:0042605~peptide antigen binding	3	0.934579	0.0242503	H2-K1, H2-M3, H2-Q7, H2-Q8	234	14	13288	12.1685	0.99997	0.439131	29.2003
GOTERM_MF_FAT	GO:0004197~cysteine-type endopeptidase activity	5	1.55763	0.0245191	CASP4, CASP7, LGMN, CTSB, CASP1	234	63	13288	4.50685	0.999973	0.425344	29.4742
GOTERM_MF_FAT	GO:0005198~structural molecule activity	15	4.6729	0.0274424	COL18A1, CLDN4, TUBB2B, LMNA, RPL27, D17H6S56E-5, RPL38, RPS6, KRT19, KRT7, KRT14, CTSE, TUBB6, RPS13, RPL36AL	234	450	13288	1.89288	0.999992	0.445623	32.3896
GOTERM_MF_FAT	GO:0042802~identical protein binding	11	3.42679	0.0322145	CORO1A, IIGP1B, CLDN4, TAP2, TAP1, CTSE, PRRC1, APAF1, SDCBP2, WAS, LCP1	234	290	13288	2.15396	0.999999	0.483734	36.9094
GOTERM_MF_FAT	GO:0046978~TAP1 binding	2	0.623053	0.0347631	TAP2, TAP1	234	2	13288	56.7863	1	0.494345	39.2066
GOTERM_MF_FAT	GO:0004053~arginase activity	2	0.623053	0.0347631	ARG1, ARG2	234	2	13288	56.7863	1	0.494345	39.2066
GOTERM_MF_FAT	GO:0008081~phosphoric diester hydrolase activity	5	1.55763	0.0375452	SMPDL3B, PDE1B, HMOX1, PLCG2, PLD4	234	72	13288	3.94349	1	0.506121	41.6255
GOTERM_MF_FAT	GO:0017124~SH3 domain binding	5	1.55763	0.0499581	SH2D2A, PTPN6, HCLS1, ADAM15, SH3BP2	234	79	13288	3.59407	1	0.595621	51.3679
GOTERM_MF_FAT	GO:0008233~peptidase activity	18	5.60748	0.051449	PSMB10, CFB, LGMN, C1S, MMP14, MMP13, FURIN, PSMB8, CASP4, PSMA5, CASP7, PSMB2, CTSE, CTSB, APAF1, CASP1, PLAU, ADAM15	234	629	13288	1.62505	1	0.591729	52.4305
GOTERM_MF_FAT	GO:0019904~protein domain specific binding	8	2.49221	0.0527804	SH3PXD2B, SH2D2A, PTPN6, LITAF, HCLS1, TGM2, ADAM15, SH3BP2	234	192	13288	2.3661	1	0.586986	53.3611
GOTERM_MF_FAT	GO:0051015~actin filament binding	4	1.24611	0.054392	DBNL, CORO1A, AIF1, LCP1	234	49	13288	4.63562	1	0.584496	54.465
GOTERM_MF_FAT	GO:0051059~NF-kappaB binding	3	0.934579	0.0608527	NFKBID, CFB, VARS	234	23	13288	7.40691	1	0.613535	58.651
GOTERM_MF_FAT	GO:0008092~cytoskeletal protein binding	13	4.04984	0.061248	DBNL, AIF1, ENC1, MYO1G, TMSB10, ARPC5, TPM3, PFN1, ARPC1B, CORO1A, CFL1, PSTPIP1, LCP1	234	414	13288	1.78315	1	0.603106	58.8952
GOTERM_MF_FAT	GO:0004866~endopeptidase inhibitor activity	7	2.18069	0.0642581	BCL2A1D, SERPINA3H, C3, SERPINA3G, C4B, CSTB, SERPINA3F	234	161	13288	2.46897	1	0.608854	60.7108
GOTERM_MF_FAT	GO:0004857~enzyme inhibitor activity	9	2.80374	0.0645052	BCL2A1D, SERPINA3H, C3, SERPINA3G, C4B, SOCS1, CSTB, SERPINA3F, ANXA3	234	243	13288	2.1032	1	0.598283	60.8565
GOTERM_MF_FAT	GO:0070011~peptidase activity, acting on L-amino acid peptides	17	5.29595	0.065288	PSMB10, CFB, LGMN, C1S, MMP14, FURIN, MMP13, PSMB8, CASP4, PSMA5, CASP7, PSMB2, CTSE, CTSB, CASP1, PLAU, ADAM15	234	603	13288	1.60094	1	0.591228	61.3148
GOTERM_MF_FAT	GO:0046979~TAP2 binding	2	0.623053	0.0683227	TAP2, TAP1	234	4	13288	28.3932	1	0.597182	63.0444
GOTERM_MF_FAT	GO:0046977~TAP binding	2	0.623053	0.0683227	TAP2, TAP1	234	4	13288	28.3932	1	0.597182	63.0444
GOTERM_MF_FAT	GO:0045028~purinergic nucleotide receptor activity, G-protein coupled	3	0.934579	0.0755682	P2RY6, P2RY14, GPR171	234	26	13288	6.55227	1	0.624647	66.888
GOTERM_MF_FAT	GO:0001608~nucleotide receptor activity, G-protein coupled	3	0.934579	0.0755682	P2RY6, P2RY14, GPR171	234	26	13288	6.55227	1	0.624647	66.888
GOTERM_MF_FAT	GO:0019864~IgG binding	2	0.623053	0.0846642	FCGR2B, FCGR3	234	5	13288	22.7145	1	0.657568	71.1876
GOTERM_MF_FAT	GO:0001614~purinergic nucleotide receptor activity	3	0.934579	0.0859376	P2RY6, P2RY14, GPR171	234	28	13288	6.08425	1	0.652958	71.7463
GOTERM_MF_FAT	GO:0016502~nucleotide receptor activity	3	0.934579	0.0859376	P2RY6, P2RY14, GPR171	234	28	13288	6.08425	1	0.652958	71.7463
GOTERM_MF_FAT	GO:0030414~peptidase inhibitor activity	7	2.18069	0.0897743	BCL2A1D, SERPINA3H, C3, SERPINA3G, C4B, CSTB, SERPINA3F	234	176	13288	2.25855	1	0.659693	73.3695
GOTERM_MF_FAT	GO:0004620~phospholipase activity	4	1.24611	0.0984767	SMPDL3B, HMOX1, PLCG2, PLD4	234	63	13288	3.60548	1	0.685488	76.7355
INTERPRO	IPR007743:Interferon-inducible GTPase	8	2.49221	1.2719766213661242E-9	IRGM1, IGTP, IIGP1B, IRGM2, GM4841, IFI47, TGTP1, GM4951	306	14	17763	33.1709	8.102487888406174E-7	8.102487888406174E-7	1.893994039381397E-6
INTERPRO	IPR000980:SH2 motif	12	3.73832	3.2928430454868612E-6	ITK, SH2D2A, PTPN6, STAT4, SOCS1, PLCG2, RIN1, STAT1, VAV1, LCP2, SH3BP2, SLA	306	111	17763	6.27557	0.00209535	0.00104822	0.00490299
INTERPRO	IPR003191:Guanylate-binding protein, C-terminal	5	1.55763	1.0033705599285862E-5	GBP5, GBP10, GBP3, GBP2, GBP1	306	9	17763	32.2495	0.00637112	0.00212823	0.0149393
INTERPRO	IPR015894:Guanylate-binding protein, N-terminal	5	1.55763	5.392165101838267E-5	GBP5, GBP10, GBP3, GBP2, GBP1	306	13	17763	22.3265	0.0337658	0.00855049	0.0802602
INTERPRO	IPR015631:Signalling lymphocyte activation molecule	4	1.24611	5.50044709829862E-4	CD84, SLAMF9, SLAMF7, LY9	306	10	17763	23.2196	0.295646	0.0676947	0.815904
INTERPRO	IPR003597:Immunoglobulin C1-set	8	2.49221	5.592312734984064E-4	H2-K1, GM8909, H2-M3, H2-T23, TAPBPL, H2-Q7, H2-Q8, B2M, TAPBP	306	83	17763	5.59509	0.299758	0.0576592	0.829478
INTERPRO	IPR007110:Immunoglobulin-like	23	7.16511	7.85420057362565E-4	H2-K1, HAVCR2, H2-M3, SLAMF9, FCGR4, SLAMF7, LY9, H2-Q7, H2-Q8, FCGR3, B2M, TAPBP, CD84, VCAM1, FCGR2B, GM8909, GP49A, SEMA7A, CD274, PDGFRL, ROR2, H2-T23, TAPBPL, LAG3	306	604	17763	2.21048	0.393778	0.0690049	1.16315
INTERPRO	IPR003006:Immunoglobulin/major histocompatibility complex, conserved site	8	2.49221	0.00149854	H2-K1, GM8909, H2-M3, H2-T23, TAPBPL, H2-Q7, H2-Q8, B2M, TAPBP	306	98	17763	4.7387	0.615299	0.112557	2.20828
INTERPRO	IPR010579:MHC class I, alpha chain, C-terminal	3	0.934579	0.00283977	H2-K1, GM8909, H2-Q7, H2-Q8	306	5	17763	34.8294	0.836592	0.182315	4.14608
INTERPRO	IPR003599:Immunoglobulin subtype	14	4.36137	0.00307823	HAVCR2, SLAMF9, FCGR4, LY9, TAPBP, FCGR3, VCAM1, CD84, FCGR2B, SEMA7A, CD274, PDGFRL, TAPBPL, LAG3	306	313	17763	2.59644	0.859683	0.178305	4.48682
INTERPRO	IPR001811:Small chemokine, interleukin-8-like	5	1.55763	0.0036025	CCL3, CXCL13, CXCL9, CCL5, CCL4	306	37	17763	7.84446	0.899634	0.1886	5.23203
INTERPRO	IPR001452:Src homology-3 domain	11	3.42679	0.00360267	SH3PXD2B, FYB, ITK, DBNL, NOXO1, HCLS1, NCF4, PLCG2, PSTPIP1, VAV1, SLA	306	211	17763	3.02625	0.899645	0.174352	5.23227
INTERPRO	IPR001353:Proteasome, subunit alpha/beta	4	1.24611	0.00460166	PSMB10, PSMA5, PSMB2, PSMB8	306	20	17763	11.6098	0.94703	0.202283	6.63724
INTERPRO	IPR001039:MHC class I, alpha chain, alpha1 and alpha2	5	1.55763	0.00523586	H2-K1, GM8909, H2-M3, H2-T23, H2-Q7, H2-Q8	306	41	17763	7.07915	0.964705	0.212473	7.51906
INTERPRO	IPR011161:MHC class I-like antigen recognition	5	1.55763	0.00984566	H2-K1, GM8909, H2-M3, H2-T23, H2-Q7, H2-Q8	306	49	17763	5.92337	0.998169	0.343074	13.6991
INTERPRO	IPR001346:Interferon regulatory factor	3	0.934579	0.0120735	IRF5, IRF8, IRF1	306	10	17763	17.4147	0.999564	0.383441	16.5456
INTERPRO	IPR019817:Interferon regulatory factor, conserved site	3	0.934579	0.0120735	IRF5, IRF8, IRF1	306	10	17763	17.4147	0.999564	0.383441	16.5456
INTERPRO	IPR002138:Peptidase C14, caspase non-catalytic subunit p10	3	0.934579	0.0120735	CASP4, CASP7, CASP1	306	10	17763	17.4147	0.999564	0.383441	16.5456
INTERPRO	IPR016129:Peptidase C14, ICE, catalytic subunit p20, active site	3	0.934579	0.0120735	CASP4, CASP7, CASP1	306	10	17763	17.4147	0.999564	0.383441	16.5456
INTERPRO	IPR015917:Peptidase C14, caspase precursor p45, core	3	0.934579	0.0145906	CASP4, CASP7, CASP1	306	11	17763	15.8316	0.999914	0.423479	19.6563
INTERPRO	IPR013783:Immunoglobulin-like fold	20	6.23053	0.0157294	H2-K1, HAVCR2, H2-M3, FCGR4, H2-Q7, H2-Q8, FCGR3, B2M, TAPBP, VCAM1, FCGR2B, GM8909, GP49A, CD274, TGM1, PDGFRL, TGM2, ROR2, H2-T23, TAPBPL, LAG3	306	644	17763	1.80276	0.999959	0.429401	21.0278
INTERPRO	IPR011600:Peptidase C14, caspase catalytic	3	0.934579	0.0202303	CASP4, CASP7, CASP1	306	13	17763	13.3959	0.999998	0.496012	26.2376
INTERPRO	IPR016050:Proteasome, beta-type subunit, conserved site	3	0.934579	0.0202303	PSMB10, PSMB2, PSMB8	306	13	17763	13.3959	0.999998	0.496012	26.2376
INTERPRO	IPR001309:Peptidase C14, ICE, catalytic subunit p20	3	0.934579	0.0202303	CASP4, CASP7, CASP1	306	13	17763	13.3959	0.999998	0.496012	26.2376
INTERPRO	IPR018048:Small chemokine, C-X-C, conserved site	3	0.934579	0.0233378	CXCL13, CXCL16, CXCL9	306	14	17763	12.4391	1	0.528633	29.6454
INTERPRO	IPR018933:Netrin module, non-TIMP type	3	0.934579	0.0233378	SFRP1, C3, C4B	306	14	17763	12.4391	1	0.528633	29.6454
INTERPRO	IPR002398:Peptidase C14, caspase precursor p45	3	0.934579	0.0233378	CASP4, CASP7, CASP1	306	14	17763	12.4391	1	0.528633	29.6454
INTERPRO	IPR011993:Pleckstrin homology-type	11	3.42679	0.0281244	ITK, DAB2, DOK3, PLEKHA8, PLEK, RASGRF1, PLCG2, PLEKHO2, WAS, APBB1IP, SH3BP2	306	289	17763	2.20948	1	0.579089	34.6086
INTERPRO	IPR001353:Proteasome, alpha and beta subunits	3	0.934579	0.0300913	PSMB10, PSMB2, PSMB8	306	16	17763	10.8842	1	0.587144	36.5516
INTERPRO	IPR005293:Antigen peptide transporter 2	2	0.623053	0.0340472	TAP2, TAP1	306	2	17763	58.049	1	0.616872	40.2977
INTERPRO	IPR014033:Arginase, subgroup	2	0.623053	0.0340472	ARG1, ARG2	306	2	17763	58.049	1	0.616872	40.2977
INTERPRO	IPR008056:Tapasin	2	0.623053	0.0340472	TAPBPL, TAPBP	306	2	17763	58.049	1	0.616872	40.2977
INTERPRO	IPR001849:Pleckstrin homology	10	3.11526	0.0366315	ITK, DOK3, PLEKHA8, PLEK, RASGRF1, PLCG2, PLEKHO2, VAV1, APBB1IP, SH3BP2	306	261	17763	2.2241	1	0.628615	42.6324
INTERPRO	IPR001134:Netrin domain	3	0.934579	0.0455599	SFRP1, C3, C4B	306	20	17763	8.70735	1	0.695213	50.0593
INTERPRO	IPR002286:P2 purinoceptor	3	0.934579	0.0455599	P2RY6, P2RY14, GPR171	306	20	17763	8.70735	1	0.695213	50.0593
INTERPRO	IPR001683:Phox-like	4	1.24611	0.0466998	SH3PXD2B, NOXO1, NCF4, SNX10	306	47	17763	4.94034	1	0.690168	50.9401
INTERPRO	IPR000827:Small chemokine, C-C group, conserved site	3	0.934579	0.0497977	CCL3, CCL5, CCL4	306	21	17763	8.29272	1	0.700343	53.2611
INTERPRO	IPR005924:Arginase	2	0.623053	0.050635	ARG1, ARG2	306	3	17763	38.6993	1	0.693376	53.8707
INTERPRO	IPR000712:Apoptosis regulator Bcl-2, BH	3	0.934579	0.058675	BID, BCL2A1D, BCL2A1C	306	23	17763	7.57161	1	0.735042	59.3577
INTERPRO	IPR000024:Frizzled cysteine-rich domain	3	0.934579	0.058675	COL18A1, SFRP1, ROR2	306	23	17763	7.57161	1	0.735042	59.3577
INTERPRO	IPR018081:Anaphylatoxin	2	0.623053	0.0669388	C3, C4B	306	4	17763	29.0245	1	0.770337	64.3584
INTERPRO	IPR001840:Complement C3a/C4a/C5a anaphylatoxin	2	0.623053	0.0669388	C3, C4B	306	4	17763	29.0245	1	0.770337	64.3584
INTERPRO	IPR017241:Toll-like receptor	2	0.623053	0.0669388	TLR1, TLR6	306	4	17763	29.0245	1	0.770337	64.3584
INTERPRO	IPR006035:Ureohydrolase	2	0.623053	0.0669388	ARG1, ARG2	306	4	17763	29.0245	1	0.770337	64.3584
INTERPRO	IPR001315:Caspase Recruitment	3	0.934579	0.0729097	CASP4, APAF1, CASP1	306	26	17763	6.69796	1	0.788938	67.6077
INTERPRO	IPR017350:Caspase, interleukin-1 beta convertase	2	0.623053	0.0829636	CASP4, CASP1	306	5	17763	23.2196	1	0.821656	72.4621
INTERPRO	IPR013282:Apoptosis regulator, Bcl-2 related	2	0.623053	0.0829636	BCL2A1D, BCL2A1C	306	5	17763	23.2196	1	0.821656	72.4621
INTERPRO	IPR000738:WHEP-TRS	2	0.623053	0.098714	WARS, GARS	306	6	17763	19.3497	1	0.865503	78.7236
KEGG_PATHWAY	mmu04650:Natural killer cell mediated cytotoxicity	14	4.36137	1.1979100217141882E-5	H2-K1, BID, PTPN6, TNF, KLRK1, FCGR4, VAV1, FCGR3, RAC2, PLCG2, H2-T23, LCP2, TYROBP, SH3BP2	148	122	5738	4.44905	0.00135273	0.00135273	0.0136006
KEGG_PATHWAY	mmu04612:Antigen processing and presentation	11	3.42679	9.753616619394182E-5	H2-K1, PSME1, H2-M3, TAP2, LGMN, TAP1, H2-T23, CTSB, H2-Q7, H2-Q8, B2M, TAPBP	148	91	5738	4.68652	0.0109616	0.0054959	0.11069
KEGG_PATHWAY	mmu04620:Toll-like receptor signaling pathway	10	3.11526	9.047303484565073E-4	CCL3, TNF, IRF5, TLR1, CXCL9, TLR6, CCL5, STAT1, CCL4, CD14	148	99	5738	3.91619	0.097224	0.033519	1.02246
KEGG_PATHWAY	mmu03050:Proteasome	7	2.18069	0.00115225	PSMB10, PSMF1, PSME1, PSMC4, PSMA5, PSMB2, PSMB8	148	47	5738	5.7743	0.12215	0.0320453	1.30053
KEGG_PATHWAY	mmu04062:Chemokine signaling pathway	13	4.04984	0.00230386	ITK, CCL3, CXCL9, CCL5, STAT1, VAV1, WAS, CCL4, CCR5, RAC2, ARRB2, CXCL13, CXCL16	148	182	5738	2.76931	0.229439	0.050792	2.5849
KEGG_PATHWAY	mmu04666:Fc gamma R-mediated phagocytosis	9	2.80374	0.00344567	ARPC1B, RAC2, FCGR2B, MARCKSL1, PLCG2, CFL1, ARPC5, WAS, VAV1	148	98	5738	3.56054	0.322965	0.0629376	3.84327
KEGG_PATHWAY	mmu05322:Systemic lupus erythematosus	9	2.80374	0.0046769	TNF, FCGR2B, C3, C4B, SNRPD1, FCGR4, C1S, IL10, FCGR3	148	103	5738	3.38769	0.411235	0.0728831	5.18356
KEGG_PATHWAY	mmu05330:Allograft rejection	6	1.86916	0.015888	H2-K1, TNF, H2-M3, H2-T23, H2-Q7, IL10, H2-Q8	148	58	5738	4.01072	0.836306	0.202457	16.627
KEGG_PATHWAY	mmu04662:B cell receptor signaling pathway	7	2.18069	0.0161979	PTPN6, RAC2, IFITM1, FCGR2B, NFKBIE, PLCG2, VAV1	148	80	5738	3.3924	0.842029	0.185384	16.9246
KEGG_PATHWAY	mmu04060:Cytokine-cytokine receptor interaction	13	4.04984	0.0220276	CCL3, TNF, CSF2RB2, CXCL9, CCL5, CCL4, IL10, CCR5, TNFSF13B, CXCL13, IL10RA, CXCL16, IL15RA	148	244	5738	2.06563	0.919294	0.222517	22.3457
KEGG_PATHWAY	mmu04142:Lysosome	8	2.49221	0.0324315	SLC11A1, CD68, LGMN, CTSE, ACP2, CTSB, SCARB2, GBA	148	119	5738	2.6064	0.975899	0.287291	31.2257
KEGG_PATHWAY	mmu04670:Leukocyte transendothelial migration	8	2.49221	0.0324315	ACTB, VCAM1, ITK, CLDN4, RAC2, NCF4, PLCG2, VAV1	148	119	5738	2.6064	0.975899	0.287291	31.2257
KEGG_PATHWAY	mmu05416:Viral myocarditis	7	2.18069	0.032878	ACTB, H2-K1, BID, RAC2, H2-M3, H2-T23, H2-Q7, H2-Q8	148	94	5738	2.88715	0.977124	0.270069	31.5852
KEGG_PATHWAY	mmu05332:Graft-versus-host disease	5	1.55763	0.0604929	H2-K1, TNF, H2-M3, H2-T23, H2-Q7, H2-Q8	148	58	5738	3.34226	0.999134	0.418648	50.7621
KEGG_PATHWAY	mmu04940:Type I diabetes mellitus	5	1.55763	0.0771525	H2-K1, TNF, H2-M3, H2-T23, H2-Q7, H2-Q8	148	63	5738	3.07701	0.999885	0.476943	59.814
KEGG_PATHWAY	mmu04660:T cell receptor signaling pathway	7	2.18069	0.0815146	ITK, PTPN6, TNF, NFKBIE, VAV1, IL10, LCP2	148	118	5738	2.29993	0.999933	0.472999	61.9187
KEGG_PATHWAY	mmu04630:Jak-STAT signaling pathway	8	2.49221	0.0944213	PTPN6, STAT4, CSF2RB2, IL10RA, SOCS1, IL15RA, STAT1, IL10	148	152	5738	2.04054	0.999986	0.503646	67.5715
KEGG_PATHWAY	mmu04514:Cell adhesion molecules (CAMs)	8	2.49221	0.0994849	H2-K1, VCAM1, CLDN4, H2-M3, CD274, H2-T23, SELPLG, H2-Q7, H2-Q8	148	154	5738	2.01404	0.999993	0.501691	69.5717
PIR_SUPERFAMILY	PIRSF005691:mouse GTP-binding protein IRG-47	5	1.55763	9.749361706706968E-6	IRGM1, IIGP1B, IRGM2, TGTP1, GM4951	192	7	8136	30.2679	0.00204528	0.00204528	0.0123167
PIR_SUPERFAMILY	PIRSF005552:guanine nucleotide-binding protein 1	5	1.55763	1.914075029071908E-5	GBP5, GBP10, GBP3, GBP2, GBP1	192	8	8136	26.4844	0.00401153	0.00200778	0.0241798
PIR_SUPERFAMILY	PIRSF001990:class I histocompatibility antigen	5	1.55763	0.002164	H2-K1, GM8909, H2-M3, H2-T23, H2-Q7, H2-Q8	192	24	8136	8.82812	0.36551	0.140706	2.69986
PIR_SUPERFAMILY	PIRSF001980:Fc gamma receptor III	3	0.934579	0.00318876	FCGR2B, FCGR4, FCGR3	192	4	8136	31.7812	0.488655	0.154374	3.95481
PIR_SUPERFAMILY	PIRSF500569:macrophage inflammatory protein 1, alpha/beta types	2	0.623053	0.0464035	CCL3, CCL4	192	2	8136	42.375	0.999954	0.86407	45.1355
PIR_SUPERFAMILY	PIRSF037595:toll-like receptor, 1/2/4/6/10 types	2	0.623053	0.0464035	TLR1, TLR6	192	2	8136	42.375	0.999954	0.86407	45.1355
PIR_SUPERFAMILY	PIRSF036979:ureohydrolase/formiminoglutamase/proclavaminate amidino hydrolase	2	0.623053	0.0687956	ARG1, ARG2	192	3	8136	28.25	1	0.917477	59.3638
PIR_SUPERFAMILY	PIRSF001950:small inducible chemokine, C/CC types	3	0.934579	0.0860303	CCL3, CCL5, CCL4	192	21	8136	6.05357	1	0.93271	67.907
PIR_SUPERFAMILY	PIRSF037595:Toll-like_receptor	2	0.623053	0.0906645	TLR1, TLR6	192	4	8136	21.1875	1	0.91749	69.9033
SMART	SM00252:SH2	12	3.73832	4.24808746997232E-6	ITK, SH2D2A, PTPN6, STAT4, SOCS1, PLCG2, RIN1, STAT1, VAV1, LCP2, SH3BP2, SLA	164	111	9131	6.01912	5.73328610883439E-4	5.73328610883439E-4	0.00498022
SMART	SM00407:IGc1	8	2.49221	6.75714157993232E-4	H2-K1, GM8909, H2-M3, H2-T23, TAPBPL, H2-Q7, H2-Q8, B2M, TAPBP	164	83	9131	5.36644	0.0872126	0.0446009	0.789324
SMART	SM00409:IG	14	4.36137	0.0039268	HAVCR2, SLAMF9, FCGR4, LY9, TAPBP, FCGR3, VCAM1, CD84, FCGR2B, SEMA7A, CD274, PDGFRL, TAPBPL, LAG3	164	313	9131	2.49034	0.412078	0.162265	4.50796
SMART	SM00199:SCY	5	1.55763	0.00408547	CCL3, CXCL13, CXCL9, CCL5, CCL4	164	37	9131	7.5239	0.424588	0.129047	4.68614
SMART	SM00326:SH3	11	3.42679	0.00448187	SH3PXD2B, FYB, ITK, DBNL, NOXO1, HCLS1, NCF4, PLCG2, PSTPIP1, VAV1, SLA	164	211	9131	2.90258	0.454696	0.114216	5.12996
SMART	SM00348:IRF	3	0.934579	0.012973	IRF5, IRF8, IRF1	164	10	9131	16.703	0.828438	0.254576	14.1944
SMART	SM00115:CASc	3	0.934579	0.0156715	CASP4, CASP7, CASP1	164	11	9131	15.1846	0.881449	0.262604	16.9048
SMART	SM00643:C345C	3	0.934579	0.0250381	SFRP1, C3, C4B	164	14	9131	11.9307	0.967391	0.348122	25.7162
SMART	SM00233:PH	10	3.11526	0.0440553	ITK, DOK3, PLEKHA8, PLEK, RASGRF1, PLCG2, PLEKHO2, VAV1, APBB1IP, SH3BP2	164	261	9131	2.13321	0.997717	0.491265	41.0343
SMART	SM00312:PX	4	1.24611	0.0511407	SH3PXD2B, NOXO1, NCF4, SNX10	164	47	9131	4.73845	0.999164	0.507706	45.9593
SMART	SM00337:BCL	3	0.934579	0.0627366	BID, BCL2A1D, BCL2A1C	164	23	9131	7.2622	0.999841	0.548492	53.2142
SMART	SM00114:CARD	3	0.934579	0.0778696	CASP4, APAF1, CASP1	164	26	9131	6.42425	0.999982	0.598289	61.3423
SP_PIR_KEYWORDS	immune response	22	6.85358	8.228132116609558E-12	H2-K1, DBNL, IRGM1, C3, C4B, CFB, TLR1, SAMHD1, C1S, TLR6, H2-Q7, CD180, H2-Q8, PSMB8, MIF, B2M, GM8909, SERPINA3G, GP49A, TAP2, TAP1, H2-T23, CD14	309	184	17854	6.90847	2.6000748221122194E-9	2.6000748221122194E-9	1.1082290640729298E-8
SP_PIR_KEYWORDS	disulfide bond	83	25.8567	1.751427861410826E-9	TLR1, FST, SLC7A8, IL4I1, LY9, IL10, TAPBP, B2M, CTGF, SEMA7A, TGFBI, PLA1A, IL15RA, LAG3, H2-K1, C4B, MGP, MMP14, MMP13, CD84, MAN2A1, TNFSF13B, CCR5, TACSTD2, GRN, PDGFRL, CTSE, ROR2, LAMC2, CTSB, ADAM15, CCL3, TNF, C3, CSF2RB2, KLRK1, CXCL9, ACP2, C1S, CCL5, CLEC10A, CCL4, SEMA5A, LY6A, VCAM1, CD68, P2RY6, GP49A, IL10RA, NMRAL1, FGL2, SELPLG, SRGN, GLRX, GBA, TYROBP, HAVCR2, COL18A1, LGALS3, C…	309	2469	17854	1.94238	5.534510610916143E-7	2.7672556879299037E-7	2.358973938410003E-6
SP_PIR_KEYWORDS	inflammatory response	13	4.04984	8.815579037773205E-9	CCL3, NFKBID, C4B, C3, TLR1, CXCL9, CCL5, TLR6, CCL4, CD180, MIF, CXCL13, CD14	309	78	17854	9.62999	2.7857191102764745E-6	9.285738989950332E-7	1.1873580618715351E-5
SP_PIR_KEYWORDS	glycoprotein	99	30.8411	7.776143280501096E-7	SLC44A2, LGMN, FST, TLR1, CD52, CD53, TLR6, IL10, TAPBP, CH25H, SEMA7A, SLC2A1, PLA1A, IL15RA, LOX, PQLC2, C4B, PDPN, SLCO4A1, CCR5, TACSTD2, PDGFRL, ROR2, LAMC2, CSF2RB2, KLRK1, UNC93B1, ACP2, FXYD5, CCL4, SEMA5A, B3GNT8, SLC11A1, CD68, P2RY6, SLC29A3, GP49A, UPK1B, FGL2, SCARB2, SRGN, HAVCR2, COL18A1, SLAMF9, CFB, EFEMP2, SLAMF7, EMILIN2, H2-Q7, FURIN, H2-Q8, FCGR3, LCN2, GPR35, LTB4R1, SFRP1, …	309	3600	17854	1.58895	2.4569603498514336E-4	6.142966892086488E-5	0.00104735
SP_PIR_KEYWORDS	SH2 domain	12	3.73832	1.6412573637535532E-6	ITK, SH2D2A, PTPN6, STAT4, SOCS1, PLCG2, RIN1, STAT1, VAV1, LCP2, SH3BP2, SLA	309	103	17854	6.73164	5.185032832566439E-4	1.0372217099718917E-4	0.00221056
SP_PIR_KEYWORDS	signal	84	26.1682	2.8653181843854273E-6	LGMN, TLR1, FST, IL4I1, CD52, LY9, TLR6, IL10, TAPBP, B2M, SMPDL3B, EVI2A, CTGF, SEMA7A, TGFBI, PLA1A, IL15RA, LOX, LAG3, H2-K1, CUTA, C4B, PDPN, SAA3, MGP, MMP14, MMP13, CD84, NUS1, TACSTD2, GRN, PDGFRL, CTSE, PLA2G7, ROR2, LAMC2, CTSB, ADAM15, CCL3, C3, CSF2RB2, CXCL9, ACP2, C1S, CCL5, FXYD5, CCL4, SEMA5A, LY6A, VCAM1, CD68, CD177, GP49A, IL10RA, FGL2, SELPLG, SRGN, GBA, TYROBP, HAVCR2, COL18A1…	309	2970	17854	1.63418	9.05032054679511E-4	1.5089558802472425E-4	0.00385919
SP_PIR_KEYWORDS	innate immunity	10	3.11526	5.572156409142479E-6	IRGM1, C3, C4B, CFB, TLR1, SAMHD1, C1S, TLR6, CD180, MIF	309	75	17854	7.70399	0.00175926	2.515121270987297E-4	0.0075048
SP_PIR_KEYWORDS	mhc i	5	1.55763	2.60489747000857E-5	H2-K1, GM8909, H2-T23, H2-Q7, H2-Q8, B2M	309	11	17854	26.2636	0.0081978	0.00102842	0.0350793
SP_PIR_KEYWORDS	zymogen	14	4.36137	4.370022129878877E-5	PSMB10, CFB, LGMN, MMP14, FURIN, MMP13, PSMB8, CASP4, CASP7, CTSE, CTSB, CASP1, PLAU, ADAM15	309	199	17854	4.06492	0.0137147	0.00153322	0.0588432
SP_PIR_KEYWORDS	phosphoprotein	141	43.9252	1.4397958556747447E-4	TUBB2B, AIF1, PTPN22, TLR6, ARL11, DAB2, SLC2A1, IL15RA, MLKL, DBNL, SCAMP2, SLCO4A1, NCF4, PLD4, ENC1, MGP, TMSB10, ARPC1B, KRT19, HIF1A, ARRB2, CCR5, PSMA5, RASGRF1, TACSTD2, RIOK3, CSTB, RIPK3, RPS13, ROR2, LAMC2, CLIP4, IIGP1B, ASS1, NFKBIE, GSDMD, UNC93B1, PRRC1, FXYD5, SEMA5A, PFN1, ARG1, SLC11A1, SLC29A3, GP49A, BC037034, NDRG1, TYROBP, PTPN6, ITK, RAB8A, ADSSL1, LGALS3, GARS, RPS6, EMILIN…	309	6311	17854	1.29092	0.0444812	0.00453975	0.19375
SP_PIR_KEYWORDS	proteasome	7	2.18069	3.231932088718475E-4	PSMB10, PSMF1, PSME1, PSMC4, PSMA5, PSMB2, PSMB8	309	54	17854	7.48999	0.0971019	0.00924298	0.434428
SP_PIR_KEYWORDS	gtp-binding	16	4.98442	3.7176863259487684E-4	GTPBP2, IRGM1, ADSSL1, RAB8A, GBP5, IIGP1B, TUBB2B, RASL11B, RAB32, ARL11, GVIN1, RAC2, TUBB6, GBP3, GBP2, GBP1	309	313	17854	2.95361	0.11086	0.00974394	0.499571
SP_PIR_KEYWORDS	lipoprotein	23	7.16511	6.023863724800111E-4	RAB8A, GBP5, TNF, APOBEC1, MARCKSL1, LMNA, CD52, RFTN1, RGS16, SLA, VCAM1, LY6A, GLIPR2, RAB32, ARL11, RAC2, CCR5, CD177, SEMA7A, SCARB2, CD14, GBP2, GBP1	309	589	17854	2.25626	0.173381	0.0145403	0.808306
SP_PIR_KEYWORDS	hydrolase	44	13.7072	6.664645271120689E-4	PSMB10, APOBEC1, IIGP1B, C3, LGMN, PTPN22, ACP2, C1S, ARG1, MTHFD2, CASP4, SMPDL3B, PDE1B, ARG2, KATNA1, CASP7, PSMB2, PLA1A, CASP1, ZC3H12D, GBA, PTPN6, ACER3, IRGM1, C4B, CFB, PLD4, RNASE6, SAMHD1, MMP14, MMP13, FURIN, PSMB8, PPA1, MAN2A1, DUSP2, PSMA5, PLCG2, GTF2F2, PLA2G7, CTSE, CTSB, PLAU, ADAM15	309	1500	17854	1.69488	0.189961	0.0149354	0.893932
SP_PIR_KEYWORDS	cytoplasm	75	23.3645	8.958918861976063E-4	NAMPT, AIF1, SLC7A8, PTPN22, SLA, WARS, ACTG2, CASP7, CASP1, RPL36AL, SH3PXD2B, DBNL, NCF4, ENC1, TMSB10, WAS, ARPC1B, SH2D2A, HIF1A, DOK3, ARRB2, PSMA5, SERPINA3G, IPO5, CFL1, KRT14, RIPK3, CSTB, RIN1, GBP3, LCP1, LCP2, BID, PSMB10, NACA, IIGP1B, NFKBIE, HAT1, ARPC5, RPL38, APBB1IP, MIF, TPM3, ARG1, PFN1, STAT4, LPXN, RAC2, PDE1B, KATNA1, NMRAL1, PSMB2, PSTPIP1, NDRG1, GAPDH, GLRX, ACTB, FYB, PT…	309	3029	17854	1.43067	0.246653	0.0187048	1.19995
SP_PIR_KEYWORDS	cell membrane	48	14.9533	9.388972950522202E-4	GPR84, TNF, CLDN4, AIF1, TLR1, SLC7A8, CD52, TLR6, APBB1IP, LY6A, VCAM1, CD68, P2RY6, GP49A, CD177, SEMA7A, SLC2A1, IL15RA, SELPLG, ITK, RAB8A, IRGM1, GBP5, NOXO1, PDPN, GPR171, PCDH7, RFTN1, FURIN, CD180, FCGR3, CD84, SH2D2A, GPR35, DOK3, ARRB2, LTB4R1, CCR5, FCGR2B, TNFSF13B, P2RY14, CD274, GPR114, TAPBPL, CD14, GBP2, LCP1, GBP1	309	1713	17854	1.61905	0.25683	0.0183809	1.25721
SP_PIR_KEYWORDS	cytokine	11	3.42679	0.001028	CCL3, TNF, TNFSF13B, CXCL13, CXCL16, GRN, CXCL9, CCL5, CCL4, IL10, MIF	309	177	17854	3.59084	0.277483	0.0189369	1.37576
SP_PIR_KEYWORDS	actin-binding	12	3.73832	0.00195294	ARPC1B, DBNL, PFN1, CORO1A, AIF1, CFL1, ENC1, MYO1G, TMSB10, ARPC5, LCP1, TPM3	309	226	17854	3.06796	0.460835	0.0337363	2.5986
SP_PIR_KEYWORDS	polymorphism	11	3.42679	0.00219815	CD84, H2-K1, LY6A, TNF, CCR5, TNFSF13B, FCGR2B, C4B, LY9, PSMB8, B2M	309	196	17854	3.24275	0.501114	0.0359372	2.92042
SP_PIR_KEYWORDS	acetylation	59	18.3801	0.00227338	AIF1, GET4, ACTG2, MTHFD2, HMOX1, DBNL, HN1, TMSB10, HMGA1, ARPC1B, KRT19, DOK3, PSMA5, IPO5, CFL1, CSTB, RPS13, LCP1, NACA, ASS1, RPL38, VARS, MIF, TPM3, PSMF1, PFN1, RAC2, MTCH2, KRT7, PSMB2, TGM2, TSTA3, UCK2, GAPDH, GLRX, ACTB, FYB, ITK, PTPN6, PLEK, LGALS3, HCLS1, GARS, LMNA, AK2, SAMHD1, RPL27, RPS6, VAV1, ANXA3, PPA1, SOD2, BLVRA, RAB32, CORO1A, PSMC4, GTF2F2, PSAT1, EIF4E2	309	2325	17854	1.46624	0.512862	0.0353215	3.01896
SP_PIR_KEYWORDS	inflammation	4	1.24611	0.00288932	VCAM1, C3, C4B, CCL5	309	17	17854	13.5953	0.599222	0.042606	3.82225
SP_PIR_KEYWORDS	sh3 domain	11	3.42679	0.00293447	SH3PXD2B, FYB, ITK, DBNL, NOXO1, HCLS1, NCF4, PLCG2, PSTPIP1, VAV1, SLA	309	204	17854	3.11558	0.604916	0.0413332	3.8809
SP_PIR_KEYWORDS	membrane	119	37.0717	0.00293621	SLC44A2, AIF1, TLR1, SLC7A8, CD52, CD53, TLR6, TAPBP, SLC2A6, DAB2, SEMA7A, CH25H, SLC2A1, IL15RA, PQLC2, SCAMP2, GBP5, SLCO4A1, PDPN, PLD4, VTI1A, CCR5, ARRB2, 1110018G07RIK, TACSTD2, SURF4, ROR2, GBP2, GBP1, IIGP1B, LITAF, CSF2RB2, KLRK1, UNC93B1, ACP2, FXYD5, SEMA5A, B3GNT8, SLC11A1, P2RY6, CD68, SLC29A3, RAC2, MTCH2, GP49A, UPK1B, SCARB2, TYROBP, HAVCR2, ACER3, ITK, RAB8A, ADSSL1, NOC4L, SLAM…	309	5507	17854	1.24856	0.605134	0.0395952	3.88316
SP_PIR_KEYWORDS	lysosome	9	2.80374	0.00356053	SLC29A3, CD68, LITAF, LGMN, IL4I1, ACP2, CTSB, SCARB2, GBA	309	144	17854	3.61125	0.67604	0.0458783	4.69061
SP_PIR_KEYWORDS	Immunoglobulin domain	17	5.29595	0.00449993	HAVCR2, SLAMF9, SLAMF7, LY9, TAPBP, B2M, FCGR3, CD84, VCAM1, FCGR2B, GP49A, SEMA7A, CD274, PDGFRL, ROR2, TAPBPL, LAG3	309	443	17854	2.21729	0.759536	0.055413	5.89375
SP_PIR_KEYWORDS	threonine protease	4	1.24611	0.00537066	PSMB10, PSMA5, PSMB2, PSMB8	309	21	17854	11.0057	0.817627	0.0633542	6.99636
SP_PIR_KEYWORDS	urea cycle	3	0.934579	0.00588268	ARG1, ASS1, ARG2	309	7	17854	24.7628	0.845013	0.0667223	7.63915
SP_PIR_KEYWORDS	serine proteinase	5	1.55763	0.00631487	C3, C4B, CFB, FURIN, PLAU	309	43	17854	6.7186	0.864911	0.0689979	8.1785
SP_PIR_KEYWORDS	Protease	18	5.60748	0.0074397	PSMB10, CFB, LGMN, C1S, MMP14, MMP13, FURIN, PSMB8, CASP4, PSMA5, CASP7, PSMB2, CTSE, CTSB, APAF1, CASP1, PLAU, ADAM15	309	509	17854	2.0433	0.905555	0.0781476	9.56862
SP_PIR_KEYWORDS	complement pathway	4	1.24611	0.00985417	C3, C4B, CFB, C1S	309	26	17854	8.88922	0.956254	0.0990559	12.487
SP_PIR_KEYWORDS	cytoskeleton	19	5.919	0.0127089	ACTB, DBNL, AIF1, ENC1, TMSB10, ARPC5, APBB1IP, WAS, TPM3, ARPC1B, ACTG2, PFN1, CORO1A, FCGR2B, KATNA1, CFL1, PSTPIP1, RIN1, LCP1	309	583	17854	1.88305	0.982433	0.122238	15.825
SP_PIR_KEYWORDS	Secreted	37	11.5265	0.0129725	CCL3, TNF, C3, FST, CXCL9, CCL5, CCL4, IL10, MIF, B2M, SMPDL3B, CTGF, TGFBI, IL15RA, PLA1A, FGL2, LOX, SRGN, COL18A1, C4B, CFB, EFEMP2, SAA3, MGP, EMILIN2, MMP13, LCN2, FCGR2B, TNFSF13B, SFRP1, CXCL13, GRN, PDGFRL, PLA2G7, LAMC2, CP, PLAU	309	1420	17854	1.50553	0.983855	0.120975	16.1271
SP_PIR_KEYWORDS	Signal transduction inhibitor	4	1.24611	0.0189317	RGS1, ARRB2, SOCS1, RGS16	309	33	17854	7.00363	0.997618	0.167251	22.6966
SP_PIR_KEYWORDS	phosphatidylinositol linkage	3	0.934579	0.020409	LY6A, VCAM1, CD52	309	13	17854	13.3338	0.99852	0.174401	24.2499
SP_PIR_KEYWORDS	chemotaxis	5	1.55763	0.0221548	CCL3, CXCL13, CXCL16, CCL5, CCL4	309	62	17854	4.65967	0.999158	0.18313	26.0481
SP_PIR_KEYWORDS	nucleotide-binding	40	12.4611	0.0230719	ALDH18A1, IIGP1B, ASS1, TUBB2B, NUAK2, VARS, ACTG2, WARS, ARL11, RAC2, HK3, KATNA1, TAP2, TAP1, TUBB6, UCK2, ACTB, GTPBP2, ITK, RAB8A, ADSSL1, IRGM1, GBP5, PDK3, MYO1G, GARS, AK2, RASL11B, RAB32, CSNK1D, PSMC4, GVIN1, RIOK3, GTF2F2, RIPK3, ROR2, APAF1, GBP3, GBP2, GBP1	309	1631	17854	1.41704	0.999374	0.185266	26.9768
SP_PIR_KEYWORDS	nucleotide binding	5	1.55763	0.0245742	RAC2, TAP2, TAP1, IFI47, TGTP1	309	64	17854	4.51406	0.999615	0.191439	28.4749
SP_PIR_KEYWORDS	P-loop	5	1.55763	0.0258414	RAC2, TAP2, TAP1, IFI47, TGTP1	309	65	17854	4.44461	0.999745	0.195647	29.7163
SP_PIR_KEYWORDS	transmembrane protein	13	4.04984	0.0274268	H2-K1, CSF2RB2, CLEC10A, FURIN, H2-Q7, H2-Q8, FCGR3, VCAM1, MAN2A1, CD68, FCGR2B, TAP2, TAP1, H2-T23	309	370	17854	2.03011	0.999847	0.201749	31.2414
SP_PIR_KEYWORDS	heterodimer	4	1.24611	0.0314042	H2-K1, H2-T23, PLAU, B2M	309	40	17854	5.77799	0.999958	0.222812	34.9337
SP_PIR_KEYWORDS	arginine metabolism	2	0.623053	0.0342054	ARG1, ARG2	309	2	17854	57.7799	0.999983	0.235281	37.423
SP_PIR_KEYWORDS	methylation	9	2.80374	0.0382725	ACTB, RAB8A, GBP5, RAC2, KRT7, SNRPD1, GAPDH, HMGA1, GBP2	309	221	17854	2.35303	0.999996	0.254433	40.8805
SP_PIR_KEYWORDS	prenylation	7	2.18069	0.0399944	RAB32, RAB8A, GBP5, RAC2, LMNA, GBP2, GBP1	309	145	17854	2.78938	0.999997	0.259146	42.2904
SP_PIR_KEYWORDS	myristate	6	1.86916	0.0405329	GLIPR2, ARL11, TNF, MARCKSL1, RFTN1, SLA	309	109	17854	3.18055	0.999998	0.257078	42.7249
SP_PIR_KEYWORDS	cytokine receptor	3	0.934579	0.0502166	CSF2RB2, IL10RA, IL15RA	309	21	17854	8.25428	1	0.303574	50.0393
SP_PIR_KEYWORDS	amino-acid biosynthesis	3	0.934579	0.0502166	ALDH18A1, ASS1, PSAT1	309	21	17854	8.25428	1	0.303574	50.0393
SP_PIR_KEYWORDS	complement classical pathway	2	0.623053	0.0508682	C4B, CFB	309	3	17854	38.52	1	0.301377	50.499
SP_PIR_KEYWORDS	gpi-anchor	6	1.86916	0.063748	LY6A, VCAM1, CD177, SEMA7A, CD52, CD14	309	124	17854	2.7958	1	0.357812	58.8193
SP_PIR_KEYWORDS	plasma	3	0.934579	0.0638256	C3, C4B, CFB	309	24	17854	7.22249	1	0.352213	58.8653
SP_PIR_KEYWORDS	acute phase	3	0.934579	0.0638256	C3, C4B, SAA3	309	24	17854	7.22249	1	0.352213	58.8653
SP_PIR_KEYWORDS	igg-binding protein	2	0.623053	0.0672445	FCGR2B, FCGR3	309	4	17854	28.89	1	0.361688	60.8432
SP_PIR_KEYWORDS	blocked amino end	3	0.934579	0.0995104	ACTB, LMNA, LOX	309	31	17854	5.59161	1	0.484409	75.6286
UP_SEQ_FEATURE	disulfide bond	79	24.6106	1.5218190642578587E-7	TLR1, FST, IL4I1, LY9, IL10, TAPBP, B2M, CTGF, SEMA7A, TGFBI, PLA1A, IL15RA, LAG3, H2-K1, C4B, MGP, MMP14, MMP13, CD84, TNFSF13B, CCR5, TACSTD2, PDGFRL, CTSE, ROR2, LAMC2, CTSB, ADAM15, CCL3, TNF, C3, CSF2RB2, CXCL9, KLRK1, ACP2, C1S, CCL5, CLEC10A, CCL4, SEMA5A, LY6A, VCAM1, CD68, P2RY6, GP49A, IL10RA, NMRAL1, FGL2, SELPLG, SRGN, GLRX, GBA, HAVCR2, COL18A1, LGALS3, CFB, SLAMF9, EFEMP2, RNASE6, A…	297	2379	16021	1.79129	1.381716349547757E-4	1.381716349547757E-4	2.374842015040457E-4
UP_SEQ_FEATURE	signal peptide	84	26.1682	3.310361250684335E-5	LGMN, TLR1, FST, IL4I1, CD52, LY9, TLR6, IL10, TAPBP, B2M, SMPDL3B, EVI2A, CTGF, SEMA7A, TGFBI, PLA1A, IL15RA, LOX, LAG3, H2-K1, CUTA, C4B, PDPN, SAA3, MGP, MMP14, MMP13, CD84, NUS1, TACSTD2, GRN, PDGFRL, CTSE, PLA2G7, ROR2, LAMC2, CTSB, ADAM15, CCL3, C3, CSF2RB2, CXCL9, ACP2, C1S, CCL5, FXYD5, CCL4, SEMA5A, LY6A, VCAM1, CD68, CD177, GP49A, IL10RA, FGL2, SELPLG, SRGN, GBA, TYROBP, HAVCR2, COL18A1…	297	2963	16021	1.52926	0.0296113	0.0149169	0.0516467
UP_SEQ_FEATURE	domain:SH2	10	3.11526	4.233704252774309E-5	ITK, SH2D2A, STAT4, SOCS1, RIN1, STAT1, VAV1, LCP2, SH3BP2, SLA	297	90	16021	5.99364	0.0377133	0.0127325	0.0660478
UP_SEQ_FEATURE	domain:Ig-like C1-type	6	1.86916	8.163104291381453E-5	H2-K1, H2-T23, TAPBPL, H2-Q7, H2-Q8, B2M, TAPBP	297	25	16021	12.9463	0.0714435	0.0183604	0.127312
UP_SEQ_FEATURE	nucleotide phosphate-binding region:GTP	16	4.98442	1.8356083335837524E-4	GTPBP2, IRGM1, ADSSL1, RAB8A, GBP5, IIGP1B, TUBB2B, RASL11B, RAB32, ARL11, GVIN1, RAC2, TUBB6, GBP3, GBP2, GBP1	297	274	16021	3.14994	0.153537	0.0327881	0.286069
UP_SEQ_FEATURE	glycosylation site:N-linked (GlcNAc...)	91	28.3489	1.8732774648873887E-4	GPR84, SLC44A2, LGMN, TLR1, FST, BSCL2, IL4I1, SERPINA3F, CD52, LY9, CD53, TLR6, KCNK13, IL10, TAPBP, SMPDL3B, EVI2A, SEMA7A, CH25H, SLC2A1, PLA1A, IL15RA, LOX, PQLC2, LAG3, H2-K1, C4B, SLCO4A1, PDPN, GPR171, MMP13, CD84, MAN2A1, TNFSF13B, TACSTD2, GRN, PDGFRL, CTSE, PLA2G7, ROR2, LAMC2, CTSB, ADAM15, TNF, C3, CSF2RB2, CXCL9, KLRK1, UNC93B1, ACP2, C1S, CLEC10A, SEMA5A, VCAM1, B3GNT8, SLC11A1, CD6…	297	3444	16021	1.42532	0.156428	0.0279535	0.291931
UP_SEQ_FEATURE	propeptide:Removed in mature form	12	3.73832	0.00267165	LY6A, PSMB10, ACTG2, RAB8A, GBP5, RAC2, CD177, SEMA7A, CD52, GBP2, CD14, PSMB8	297	220	16021	2.94233	0.911884	0.293205	4.08882
UP_SEQ_FEATURE	mutagenesis site	25	7.78816	0.00409561	PSMB10, BID, IIGP1B, LITAF, LGMN, TLR6, SLA, MIF, CASP4, CH25H, PSTPIP1, SELPLG, GLRX, COL18A1, DBNL, IRGM1, PDPN, SOCS1, VAV1, DOK3, ARRB2, RASGRF1, CD274, RIPK3, LAMC2	297	723	16021	1.86524	0.975922	0.372371	6.20367
UP_SEQ_FEATURE	region of interest:Alpha-3	3	0.934579	0.0112411	H2-K1, H2-T23, H2-Q7, H2-Q8	297	9	16021	17.9809	0.999965	0.680348	16.1729
UP_SEQ_FEATURE	DNA-binding region:Tryptophan pentad repeat	3	0.934579	0.0112411	IRF5, IRF8, IRF1	297	9	16021	17.9809	0.999965	0.680348	16.1729
UP_SEQ_FEATURE	topological domain:Extracellular	55	17.134	0.0135013	GPR84, SLC44A2, CLDN4, TLR1, LY9, CD53, TLR6, EVI2A, SLC2A1, IL15RA, PQLC2, LAG3, H2-K1, PDPN, GPR171, MMP14, CD84, CCR5, NUS1, TNFSF13B, TACSTD2, ROR2, ADAM15, TNF, CSF2RB2, KLRK1, FXYD5, CLEC10A, VCAM1, SEMA5A, SLC11A1, SLC29A3, P2RY6, CD68, GP49A, IL10RA, UPK1B, MS4A6B, SELPLG, TYROBP, HAVCR2, SLAMF9, SLAMF7, H2-Q7, H2-Q8, CD180, FCGR3, GPR35, LTB4R1, FCGR2B, P2RY14, CXCL16, CD274, GPR114, H2-…	297	2174	16021	1.3647	0.999996	0.708953	19.1139
UP_SEQ_FEATURE	region of interest:Connecting peptide	4	1.24611	0.0145368	H2-K1, H2-T23, H2-Q7, H2-Q8, PLAU	297	28	16021	7.70611	0.999998	0.70143	20.4286
UP_SEQ_FEATURE	region of interest:Alpha-2	3	0.934579	0.0167609	H2-K1, H2-T23, H2-Q7, H2-Q8	297	11	16021	14.7117	1	0.721682	23.1854
UP_SEQ_FEATURE	region of interest:Alpha-1	3	0.934579	0.0167609	H2-K1, H2-T23, H2-Q7, H2-Q8	297	11	16021	14.7117	1	0.721682	23.1854
UP_SEQ_FEATURE	sequence variant	14	4.36137	0.0174596	H2-K1, PTPN6, TNF, LY9, PSMB8, B2M, LY6A, CD84, SLC11A1, FCGR2B, CCR5, TNFSF13B, EVI2A, TSTA3	297	362	16021	2.08618	1	0.707783	24.0329
UP_SEQ_FEATURE	site:Stutter	4	1.24611	0.0191552	KRT19, KRT7, KRT14, LMNA	297	31	16021	6.96036	1	0.714755	26.0531
UP_SEQ_FEATURE	domain:SH3	8	2.49221	0.0319215	FYB, ITK, DBNL, HCLS1, NCF4, PLCG2, PSTPIP1, SLA	297	163	16021	2.6475	1	0.85968	39.726
UP_SEQ_FEATURE	topological domain:Cytoplasmic	65	20.2492	0.0326038	GPR84, SLC44A2, CLDN4, TLR1, LY9, CD53, TLR6, KCNK13, TAPBP, EVI2A, SLC2A1, IL15RA, PQLC2, LAG3, H2-K1, SCAMP2, PDPN, GPR171, MMP14, VTI1A, CD84, MAN2A1, CCR5, NUS1, TNFSF13B, TACSTD2, ROR2, ADAM15, TNF, CSF2RB2, KLRK1, ACP2, FXYD5, CLEC10A, VCAM1, SEMA5A, B3GNT8, SLC11A1, CD68, P2RY6, SLC29A3, GP49A, TAP2, IL10RA, TAP1, UPK1B, SCARB2, MS4A6B, SELPLG, TYROBP, HAVCR2, SLAMF9, SLAMF7, CD180, FCGR3,…	297	2780	16021	1.26125	1	0.847578	40.3855
UP_SEQ_FEATURE	domain:Ig-like C2-type 1	7	2.18069	0.0337049	VCAM1, FCGR2B, GP49A, PDGFRL, LY9, LAG3, FCGR3	297	130	16021	2.90461	1	0.839791	41.4357
UP_SEQ_FEATURE	domain:Ig-like C2-type 2	7	2.18069	0.0347981	VCAM1, FCGR2B, GP49A, PDGFRL, LY9, LAG3, FCGR3	297	131	16021	2.88244	1	0.832478	42.4611
UP_SEQ_FEATURE	domain:Ig-like C2-type	6	1.86916	0.0365418	CD84, SLAMF9, SEMA7A, CD274, ROR2, SLAMF7	297	99	16021	3.26926	1	0.831196	44.0619
UP_SEQ_FEATURE	region of interest:Involved in peptide-binding site	2	0.623053	0.0366113	TAP2, TAP1	297	2	16021	53.9428	1	0.816096	44.1249
UP_SEQ_FEATURE	active site:Nucleophile	8	2.49221	0.0366918	PSMB10, MAN2A1, PLA2G7, PLA1A, ACP2, GAPDH, PSMB8, GBA	297	168	16021	2.5687	1	0.801372	44.1978
UP_SEQ_FEATURE	domain:PX	4	1.24611	0.0422221	SH3PXD2B, NOXO1, NCF4, SNX10	297	42	16021	5.13741	1	0.831443	48.9928
UP_SEQ_FEATURE	domain:CARD	3	0.934579	0.0473129	CASP4, APAF1, CASP1	297	19	16021	8.51728	1	0.852431	53.0633
UP_SEQ_FEATURE	domain:NTR	3	0.934579	0.0519434	SFRP1, C3, C4B	297	20	16021	8.09141	1	0.867089	56.4998
UP_SEQ_FEATURE	short sequence motif:Cell attachment site	5	1.55763	0.0520786	COL18A1, SEMA7A, TGFBI, LAMC2, FURIN	297	76	16021	3.54887	1	0.856659	56.5965
UP_SEQ_FEATURE	site:Cleavage; by autocatalysis	2	0.623053	0.0544128	PSMB10, PSMB8	297	3	16021	35.9618	1	0.858282	58.2347
UP_SEQ_FEATURE	domain:Anaphylatoxin-like	2	0.623053	0.0544128	C3, C4B	297	3	16021	35.9618	1	0.858282	58.2347
UP_SEQ_FEATURE	domain:FZ	3	0.934579	0.0616598	COL18A1, SFRP1, ROR2	297	22	16021	7.35583	1	0.882378	62.9597
UP_SEQ_FEATURE	domain:WHEP-TRS	2	0.623053	0.0718865	WARS, GARS	297	4	16021	26.9714	1	0.911008	68.782
UP_SEQ_FEATURE	compositionally biased region:Leu-rich	3	0.934579	0.0719359	APOBEC1, RIN1, VAV1	297	24	16021	6.74285	1	0.903427	68.8079
UP_SEQ_FEATURE	domain:PH	8	2.49221	0.0814664	ITK, DOK3, PLEKHA8, PLCG2, PLEKHO2, VAV1, APBB1IP, SH3BP2	297	202	16021	2.13635	1	0.923615	73.4486
UP_SEQ_FEATURE	region of interest:Coil 2	4	1.24611	0.0955419	KRT19, KRT7, KRT14, LMNA	297	59	16021	3.65714	1	0.947204	79.1345
UP_SEQ_FEATURE	lipid moiety-binding region:S-geranylgeranyl cysteine	5	1.55763	0.0992166	RAB32, RAB8A, GBP5, RAC2, GBP2	297	95	16021	2.83909	1	0.948435	80.4189

## Sheet: Cluster_5_GO
Category	Term	Count	%	PValue	Genes	List Total	Pop Hits	Pop Total	Fold Enrichment	Bonferroni	Benjamini	FDR
BIOCARTA	m_alternativePathway:Alternative Complement Pathway	2	0.749064	0.0959044	HC, C6	14	9	1171	18.5873	0.956082	0.956082	57.9424
COG_ONTOLOGY	Inorganic ion transport and metabolism	3	1.1236	0.0337126	TST, CAT, POR	21	30	2040	9.71429	0.213417	0.213417	16.205
GOTERM_BP_FAT	GO:0030030~cell projection organization	18	6.74157	6.62461472359257E-7	RAB3A, MYO6, WNT3A, DYNC2LI1, LPAR3, NRN1, SHH, BBS2, PPP1R9A, EPHA7, SPAG6, SEMA4F, ANK3, CC2D2A, TNN, APBB1, GAP43, MYH10	174	319	13588	4.40644	8.456058540855516E-4	8.456058540855516E-4	0.00107926
GOTERM_BP_FAT	GO:0048858~cell projection morphogenesis	13	4.86891	1.053645665973269E-5	RAB3A, WNT3A, DYNC2LI1, NRN1, SHH, BBS2, EPHA7, ANK3, SEMA4F, TNN, APBB1, GAP43, MYH10	174	202	13588	5.02572	0.013365	0.00670498	0.0171644
GOTERM_BP_FAT	GO:0030182~neuron differentiation	18	6.74157	1.3451292759307533E-5	BMP4, RAB3A, IRX5, MYO6, EFNA1, WNT3A, NRN1, SHH, EPHA7, PPP1R9A, SEMA4F, ANK3, TNN, ID4, APBB1, KNDC1, GAP43, MYH10	174	399	13588	3.52295	0.0170307	0.00570944	0.0219123
GOTERM_BP_FAT	GO:0032990~cell part morphogenesis	13	4.86891	1.7117845675746402E-5	RAB3A, WNT3A, DYNC2LI1, NRN1, SHH, BBS2, EPHA7, ANK3, SEMA4F, TNN, APBB1, GAP43, MYH10	174	212	13588	4.78866	0.0216225	0.00545001	0.0278844
GOTERM_BP_FAT	GO:0031175~neuron projection development	13	4.86891	2.2624669502450263E-5	RAB3A, MYO6, WNT3A, NRN1, SHH, PPP1R9A, EPHA7, ANK3, SEMA4F, TNN, APBB1, GAP43, MYH10	174	218	13588	4.65686	0.0284786	0.00576174	0.0368532
GOTERM_BP_FAT	GO:0007409~axonogenesis	11	4.11985	4.440816768725117E-5	RAB3A, EPHA7, ANK3, SEMA4F, WNT3A, TNN, NRN1, APBB1, GAP43, SHH, MYH10	174	163	13588	5.27001	0.0551324	0.00940722	0.0723242
GOTERM_BP_FAT	GO:0048812~neuron projection morphogenesis	11	4.11985	8.485358002486873E-5	RAB3A, EPHA7, ANK3, SEMA4F, WNT3A, TNN, NRN1, APBB1, GAP43, SHH, MYH10	174	176	13588	4.88075	0.102698	0.0153612	0.138152
GOTERM_BP_FAT	GO:0048666~neuron development	14	5.24345	9.319686286014536E-5	RAB3A, IRX5, MYO6, WNT3A, NRN1, SHH, PPP1R9A, EPHA7, ANK3, SEMA4F, TNN, APBB1, GAP43, MYH10	174	292	13588	3.74413	0.112208	0.0147671	0.151726
GOTERM_BP_FAT	GO:0048667~cell morphogenesis involved in neuron differentiation	11	4.11985	1.1232787966598775E-4	RAB3A, EPHA7, ANK3, SEMA4F, WNT3A, TNN, NRN1, APBB1, GAP43, SHH, MYH10	174	182	13588	4.71984	0.133637	0.0158126	0.182845
GOTERM_BP_FAT	GO:0032989~cellular component morphogenesis	15	5.61798	1.6027377828379955E-4	RAB3A, ACTC1, ACTA1, WNT3A, DYNC2LI1, NRN1, SHH, BBS2, EPHA7, SEMA4F, ANK3, TNN, APBB1, GAP43, MYH10	174	351	13588	3.33726	0.185097	0.0202605	0.260795
GOTERM_BP_FAT	GO:0000904~cell morphogenesis involved in differentiation	11	4.11985	3.8535252979257504E-4	RAB3A, EPHA7, ANK3, SEMA4F, WNT3A, TNN, NRN1, APBB1, GAP43, SHH, MYH10	174	212	13588	4.05194	0.388714	0.0437583	0.625961
GOTERM_BP_FAT	GO:0000902~cell morphogenesis	13	4.86891	6.0091849727508E-4	RAB3A, WNT3A, DYNC2LI1, NRN1, SHH, BBS2, EPHA7, ANK3, SEMA4F, TNN, APBB1, GAP43, MYH10	174	309	13588	3.28542	0.535876	0.061964	0.974518
GOTERM_BP_FAT	GO:0001656~metanephros development	6	2.24719	8.38648000422369E-4	BMP4, IRX3, GPC3, NPNT, IRX2, SHH	174	58	13588	8.07848	0.657472	0.0791108	1.35758
GOTERM_BP_FAT	GO:0007411~axon guidance	7	2.62172	0.00156338	EPHA7, ANK3, SEMA4F, APBB1, GAP43, SHH, MYH10	174	98	13588	5.578	0.864394	0.132998	2.5168
GOTERM_BP_FAT	GO:0021537~telencephalon development	6	2.24719	0.00221999	BMP4, BBS2, WNT3A, ID4, SHH, MYH10	174	72	13588	6.50766	0.941462	0.172384	3.55602
GOTERM_BP_FAT	GO:0055114~oxidation reduction	19	7.1161	0.00229894	SCD1, MDH1B, SCD2, CYP2F2, CYP2S1, NDUFC1, DDO, DHDH, POR, MSRB2, IYD, ALDH3A1, ADI1, CBR2, CYP27A1, FMO3, AOX3, CAT, DCXR	174	672	13588	2.20796	0.947088	0.167811	3.68027
GOTERM_BP_FAT	GO:0006732~coenzyme metabolic process	8	2.99625	0.00235461	MDH1B, ACSS1, CBR2, PANK1, GSTK1, GSTT3, ACSS2, DCXR	174	143	13588	4.36878	0.950727	0.162289	3.76779
GOTERM_BP_FAT	GO:0007585~respiratory gaseous exchange	4	1.49813	0.00379652	RAB3A, SFTPC, SFTPA1, SFTPB	174	25	13588	12.4947	0.992229	0.23651	6.00888
GOTERM_BP_FAT	GO:0060675~ureteric bud morphogenesis	4	1.49813	0.00525877	BMP4, GPC3, NPNT, SHH	174	28	13588	11.156	0.998809	0.29839	8.23147
GOTERM_BP_FAT	GO:0001658~branching involved in ureteric bud morphogenesis	4	1.49813	0.00525877	BMP4, GPC3, NPNT, SHH	174	28	13588	11.156	0.998809	0.29839	8.23147
GOTERM_BP_FAT	GO:0009636~response to toxin	4	1.49813	0.00581131	DDC, CYP2F2, PON1, EPHX1	174	29	13588	10.7713	0.999414	0.310738	9.05841
GOTERM_BP_FAT	GO:0006928~cell motion	12	4.49438	0.00736695	WNT2, EPHA7, SPAG6, ANK3, SEMA4F, TNN, STRBP, ENPEP, APBB1, GAP43, SHH, MYH10	174	367	13588	2.55342	0.999921	0.362142	11.3492
GOTERM_BP_FAT	GO:0051186~cofactor metabolic process	8	2.99625	0.00875131	MDH1B, ACSS1, CBR2, PANK1, GSTK1, GSTT3, ACSS2, DCXR	174	182	13588	3.43261	0.999987	0.39963	13.3421
GOTERM_BP_FAT	GO:0007010~cytoskeleton organization	11	4.11985	0.00895303	WNT2, TPPP3, BBS2, PRKCZ, PPP1R9A, ACTC1, ACTA1, TPPP, FHDC1, SHH, MYH10	174	326	13588	2.635	0.99999	0.393061	13.629
GOTERM_BP_FAT	GO:0045664~regulation of neuron differentiation	6	2.24719	0.00975064	IRX3, SEMA4F, EFNA1, ID4, KNDC1, SHH	174	102	13588	4.59364	0.999996	0.406288	14.7545
GOTERM_BP_FAT	GO:0010927~cellular component assembly involved in morphogenesis	4	1.49813	0.0106422	BBS2, ACTC1, ACTA1, MYH10	174	36	13588	8.67688	0.999999	0.421038	15.9964
GOTERM_BP_FAT	GO:0001655~urogenital system development	7	2.62172	0.0109492	BMP4, IRX3, GPC3, NPNT, IRX2, FKBP4, SHH	174	146	13588	3.74413	0.999999	0.417682	16.42
GOTERM_BP_FAT	GO:0001822~kidney development	6	2.24719	0.0118334	BMP4, IRX3, GPC3, NPNT, IRX2, SHH	174	107	13588	4.37899	1	0.43051	17.629
GOTERM_BP_FAT	GO:0045926~negative regulation of growth	5	1.87266	0.0127264	BBS2, GPC3, SEMA4F, CCDC85B, APBB1	174	71	13588	5.49943	1	0.442416	18.8335
GOTERM_BP_FAT	GO:0007405~neuroblast proliferation	3	1.1236	0.0151775	WNT3A, ID4, SHH	174	15	13588	15.6184	1	0.490057	22.0548
GOTERM_BP_FAT	GO:0060284~regulation of cell development	7	2.62172	0.0161171	BMP4, IRX3, SEMA4F, EFNA1, ID4, KNDC1, SHH	174	159	13588	3.43801	1	0.499246	23.2576
GOTERM_BP_FAT	GO:0001657~ureteric bud development	4	1.49813	0.0161894	BMP4, GPC3, NPNT, SHH	174	42	13588	7.43733	1	0.489495	23.3494
GOTERM_BP_FAT	GO:0042692~muscle cell differentiation	6	2.24719	0.0168661	BMP4, ACTC1, ACTA1, SORT1, SHH, MYH10	174	117	13588	4.00472	1	0.492776	24.2038
GOTERM_BP_FAT	GO:0001578~microtubule bundle formation	3	1.1236	0.0193344	TPPP3, BBS2, TPPP	174	17	13588	13.7809	1	0.53023	27.2454
GOTERM_BP_FAT	GO:0030239~myofibril assembly	3	1.1236	0.0239103	ACTC1, ACTA1, MYH10	174	19	13588	12.3303	1	0.597055	32.5831
GOTERM_BP_FAT	GO:0016055~Wnt receptor signaling pathway	6	2.24719	0.0252959	WNT2, DIXDC1, SFRP2, WNT3A, FZD2, FZD7	174	130	13588	3.60424	1	0.607341	34.1254
GOTERM_BP_FAT	GO:0050767~regulation of neurogenesis	6	2.24719	0.0267943	IRX3, SEMA4F, EFNA1, ID4, KNDC1, SHH	174	132	13588	3.54963	1	0.618414	35.756
GOTERM_BP_FAT	GO:0051146~striated muscle cell differentiation	5	1.87266	0.0268563	ACTC1, ACTA1, SORT1, SHH, MYH10	174	89	13588	4.38719	1	0.609208	35.8227
GOTERM_BP_FAT	GO:0001558~regulation of cell growth	5	1.87266	0.0298565	SEMA4F, CCDC85B, HTRA3, IGFBP2, APBB1	174	92	13588	4.24413	1	0.638907	38.9713
GOTERM_BP_FAT	GO:0006790~sulfur metabolic process	5	1.87266	0.0319626	ADI1, MAMDC2, GSTK1, GSTT3, HS2ST1	174	94	13588	4.15383	1	0.65481	41.0942
GOTERM_BP_FAT	GO:0019835~cytolysis	3	1.1236	0.0342255	LYZ2, LYZ1, HC	174	23	13588	10.1859	1	0.671029	43.2979
GOTERM_BP_FAT	GO:0021766~hippocampus development	3	1.1236	0.0370303	BBS2, WNT3A, ID4	174	24	13588	9.76149	1	0.69126	45.922
GOTERM_BP_FAT	GO:0030240~muscle thin filament assembly	2	0.749064	0.037714	ACTC1, ACTA1	174	3	13588	52.0613	1	0.689281	46.5441
GOTERM_BP_FAT	GO:0008283~cell proliferation	8	2.99625	0.0387612	BMP4, WNT3A, PLA2G1B, ID4, ENPEP, APPL2, SHH, MYH10	174	247	13588	2.52929	1	0.690879	47.4841
GOTERM_BP_FAT	GO:0007286~spermatid development	4	1.49813	0.0392348	BBS2, NME5, STRBP, PPP2R2B	174	59	13588	5.29437	1	0.687028	47.904
GOTERM_BP_FAT	GO:0031032~actomyosin structure organization	3	1.1236	0.0399202	ACTC1, ACTA1, MYH10	174	25	13588	9.37103	1	0.685282	48.5062
GOTERM_BP_FAT	GO:0007281~germ cell development	5	1.87266	0.0400066	BMP4, BBS2, NME5, STRBP, PPP2R2B	174	101	13588	3.86594	1	0.678078	48.5817
GOTERM_BP_FAT	GO:0051960~regulation of nervous system development	6	2.24719	0.0408213	IRX3, SEMA4F, EFNA1, ID4, KNDC1, SHH	174	148	13588	3.16589	1	0.67774	49.288
GOTERM_BP_FAT	GO:0043062~extracellular structure organization	6	2.24719	0.0418155	FBLN1, MYO6, CADM1, ANK3, NPNT, APBB1	174	149	13588	3.14464	1	0.679026	50.1376
GOTERM_BP_FAT	GO:0040008~regulation of growth	8	2.99625	0.045618	BBS2, GPC3, SEMA4F, CCDC85B, HTRA3, IGFBP2, APBB1, GAP43	174	256	13588	2.44037	1	0.703833	53.2653
GOTERM_BP_FAT	GO:0048515~spermatid differentiation	4	1.49813	0.0462147	BBS2, NME5, STRBP, PPP2R2B	174	63	13588	4.95822	1	0.701346	53.7391
GOTERM_BP_FAT	GO:0021978~telencephalon regionalization	2	0.749064	0.0499683	BMP4, SHH	174	4	13588	39.046	1	0.722937	56.6176
GOTERM_BP_FAT	GO:0000226~microtubule cytoskeleton organization	5	1.87266	0.053321	WNT2, TPPP3, BBS2, PRKCZ, TPPP	174	111	13588	3.51766	1	0.739628	59.0456
GOTERM_BP_FAT	GO:0007155~cell adhesion	13	4.86891	0.0549302	CTNNAL1, CADM1, ITGAE, NPNT, CDHR3, PTPRS, PCDH17, CLDN23, CDH16, FAT4, TNN, MFAP4, THBS3	174	561	13588	1.80962	1	0.743659	60.1652
GOTERM_BP_FAT	GO:0008202~steroid metabolic process	6	2.24719	0.0549791	EBPL, OSBPL6, APOC1, PON1, CAT, SHH	174	161	13588	2.91026	1	0.737436	60.1987
GOTERM_BP_FAT	GO:0048562~embryonic organ morphogenesis	6	2.24719	0.0549791	BMP4, MYO6, EFNA1, WNT3A, GJB6, SHH	174	161	13588	2.91026	1	0.737436	60.1987
GOTERM_BP_FAT	GO:0022610~biological adhesion	13	4.86891	0.0555282	CTNNAL1, CADM1, ITGAE, NPNT, CDHR3, PTPRS, PCDH17, CLDN23, CDH16, FAT4, TNN, MFAP4, THBS3	174	562	13588	1.8064	1	0.73458	60.5738
GOTERM_BP_FAT	GO:0019748~secondary metabolic process	4	1.49813	0.0577478	CBR2, LRAT, RBP1, DCXR	174	69	13588	4.52707	1	0.742416	62.0565
GOTERM_BP_FAT	GO:0006084~acetyl-CoA metabolic process	3	1.1236	0.058904	MDH1B, ACSS1, ACSS2	174	31	13588	7.55729	1	0.74337	62.808
GOTERM_BP_FAT	GO:0030031~cell projection assembly	4	1.49813	0.0597905	BBS2, DYNC2LI1, LPAR3, MYH10	174	70	13588	4.4624	1	0.742676	63.3746
GOTERM_BP_FAT	GO:0014866~skeletal myofibril assembly	2	0.749064	0.0620675	ACTC1, ACTA1	174	5	13588	31.2368	1	0.75015	64.7933
GOTERM_BP_FAT	GO:0007156~homophilic cell adhesion	5	1.87266	0.0623315	CADM1, CDH16, FAT4, CDHR3, PCDH17	174	117	13588	3.33726	1	0.745834	64.9544
GOTERM_BP_FAT	GO:0030900~forebrain development	6	2.24719	0.0623583	BMP4, BBS2, WNT3A, ID4, SHH, MYH10	174	167	13588	2.8057	1	0.740218	64.9707
GOTERM_BP_FAT	GO:0021761~limbic system development	3	1.1236	0.0658007	BBS2, WNT3A, ID4	174	33	13588	7.09927	1	0.753878	67.0081
GOTERM_BP_FAT	GO:0048610~reproductive cellular process	6	2.24719	0.0706873	BMP4, BBS2, NME5, STRBP, PPP2R2B, SHH	174	173	13588	2.70839	1	0.77372	69.7099
GOTERM_BP_FAT	GO:0001710~mesodermal cell fate commitment	2	0.749064	0.0740135	BMP4, WNT3A	174	6	13588	26.0307	1	0.784395	71.4287
GOTERM_BP_FAT	GO:0060685~regulation of prostatic bud formation	2	0.749064	0.0740135	BMP4, SHH	174	6	13588	26.0307	1	0.784395	71.4287
GOTERM_BP_FAT	GO:0006085~acetyl-CoA biosynthetic process	2	0.749064	0.0740135	ACSS1, ACSS2	174	6	13588	26.0307	1	0.784395	71.4287
GOTERM_BP_FAT	GO:0060438~trachea development	2	0.749064	0.0740135	BMP4, SHH	174	6	13588	26.0307	1	0.784395	71.4287
GOTERM_BP_FAT	GO:0055003~cardiac myofibril assembly	2	0.749064	0.0740135	ACTC1, MYH10	174	6	13588	26.0307	1	0.784395	71.4287
GOTERM_BP_FAT	GO:0030029~actin filament-based process	6	2.24719	0.074435	PPP1R9A, ACTC1, ACTA1, FHDC1, APBB1, MYH10	174	176	13588	2.66223	1	0.781211	71.6398
GOTERM_BP_FAT	GO:0016125~sterol metabolic process	4	1.49813	0.0750127	EBPL, APOC1, PON1, CAT	174	77	13588	4.05672	1	0.778804	71.9268
GOTERM_BP_FAT	GO:0001763~morphogenesis of a branching structure	5	1.87266	0.0755116	BMP4, EPHA7, GPC3, NPNT, SHH	174	125	13588	3.12368	1	0.77608	72.1725
GOTERM_BP_FAT	GO:0007267~cell-cell signaling	8	2.99625	0.0776476	BMP4, WNT2, RAB3A, MYO6, WNT3A, MYCBPAP, FZD2, SHH	174	290	13588	2.15426	1	0.780829	73.2017
GOTERM_BP_FAT	GO:0032504~multicellular organism reproduction	10	3.74532	0.0780309	BMP4, WNT2, BBS2, NME5, CADM1, SPAG6, MYCBPAP, STRBP, PPP2R2B, DDO	174	409	13588	1.90934	1	0.77767	73.3825
GOTERM_BP_FAT	GO:0048609~reproductive process in a multicellular organism	10	3.74532	0.0780309	BMP4, WNT2, BBS2, NME5, CADM1, SPAG6, MYCBPAP, STRBP, PPP2R2B, DDO	174	409	13588	1.90934	1	0.77767	73.3825
GOTERM_BP_FAT	GO:0045596~negative regulation of cell differentiation	6	2.24719	0.0834387	BMP4, IRX3, SEMA4F, CCDC85B, ID4, SHH	174	182	13588	2.57446	1	0.795959	75.8151
GOTERM_BP_FAT	GO:0048333~mesodermal cell differentiation	2	0.749064	0.0858082	BMP4, WNT3A	174	7	13588	22.312	1	0.800832	76.8139
GOTERM_BP_FAT	GO:0046785~microtubule polymerization	2	0.749064	0.0858082	WNT2, TPPP	174	7	13588	22.312	1	0.800832	76.8139
GOTERM_BP_FAT	GO:0060428~lung epithelium development	2	0.749064	0.0858082	BMP4, SHH	174	7	13588	22.312	1	0.800832	76.8139
GOTERM_BP_FAT	GO:0030850~prostate gland development	3	1.1236	0.0879472	BMP4, FKBP4, SHH	174	39	13588	6.00707	1	0.804607	77.682
GOTERM_BP_FAT	GO:0009119~ribonucleoside metabolic process	3	1.1236	0.0879472	NME5, NME3, PANK1	174	39	13588	6.00707	1	0.804607	77.682
GOTERM_BP_FAT	GO:0051050~positive regulation of transport	5	1.87266	0.0881036	GPC3, C1QTNF2, SYTL2, PFKM, SHH	174	132	13588	2.95803	1	0.800786	77.7443
GOTERM_BP_FAT	GO:0048568~embryonic organ development	7	2.62172	0.0882903	BMP4, WNT2, MYO6, EFNA1, WNT3A, GJB6, SHH	174	241	13588	2.26823	1	0.797113	77.8184
GOTERM_BP_FAT	GO:0030879~mammary gland development	4	1.49813	0.0968125	BMP4, WNT2, ELF5, WNT3A	174	86	13588	3.63218	1	0.823378	80.9654
GOTERM_CC_FAT	GO:0044421~extracellular region part	26	9.73783	4.899607555272612E-4	MAMDC2, NPNT, WNT3A, APOC1, SFTPA1, SHH, CHAD, PRSS8, WNT2, OGN, GPC3, C1QTNF2, SFTPC, TNN, SFTPB, BMP4, BMP3, HC, SCUBE2, MMP15, FBLN1, PON1, CMTM8, GDF10, IGFBP2, MFAP4	198	774	12504	2.12137	0.108784	0.108784	0.628478
GOTERM_CC_FAT	GO:0042995~cell projection	21	7.86517	7.486438285338676E-4	MYO6, CADM1, STMN2, DYNC2LI1, SLC7A10, ENPEP, SNTN, WNT2, BBS2, PPP1R9A, PLEKHB1, MAGEE1, SPAG6, ANK3, CC2D2A, KLHL24, APBB1, KNDC1, GAP43, DCXR, MYH10	198	575	12504	2.3064	0.16138	0.0842378	0.958822
GOTERM_CC_FAT	GO:0005576~extracellular region	44	16.4794	7.556763084363145E-4	CHIA, MAMDC2, WNT3A, NPNT, PAMR1, APOC1, ARSJ, SFTPA1, SHH, CHAD, WNT2, PRSS8, OGN, GPC3, SEMA3E, C1QTNF2, PLA2G1B, SFTPC, TNFRSF19, LGI3, TNN, HTRA3, THBS3, SFTPB, DPP4, BMP4, BMP3, TMPRSS2, SCUBE2, RNASE4, HC, MMP15, PCOLCE2, FBLN1, ACPL2, SFRP2, PON1, CMTM8, ACE2, WFDC1, GDF10, SCGB3A2, MFAP4, IGFBP2	198	1680	12504	1.65397	0.162765	0.0574978	0.967788
GOTERM_CC_FAT	GO:0043005~neuron projection	12	4.49438	0.00174207	PPP1R9A, MAGEE1, MYO6, CADM1, ANK3, STMN2, SLC7A10, KLHL24, KNDC1, APBB1, GAP43, MYH10	198	245	12504	3.09314	0.336179	0.0973638	2.21805
GOTERM_CC_FAT	GO:0005886~plasma membrane	65	24.3446	0.00178455	CTNNAL1, LYPD2, GNA14, CADM1, EFNA1, LPAR3, ENPEP, GJA4, IL17RD, SHH, TMEM178, WNT2, GPC3, DIRAS2, SLC24A3, LGI3, SCN7A, DPP4, MYO6, SCUBE2, STMN2, CDHR3, SLC7A10, MMP15, RFTN2, BBS2, CCR6, MAGEE1, SEMA4F, SORT1, GAP43, SLC38A5, PRKCZ, RAB3A, ITGAE, MME, FCGRT, NRN1, KCNRG, ESYT3, PRSS8, APLNR, TNFRSF19, KCNE2, GABRP, MUC1, TMPRSS2, DIXDC1, HC, GJB6, PCDH17, EPHA1, CLDN23, ADI1, CD55, EPHA7, CDH1…	198	2906	12504	1.41254	0.342784	0.0805215	2.27157
GOTERM_CC_FAT	GO:0005578~proteinaceous extracellular matrix	13	4.86891	0.0026344	BMP4, MAMDC2, NPNT, WNT3A, MMP15, SFTPA1, CHAD, WNT2, OGN, FBLN1, GPC3, TNN, MFAP4	198	297	12504	2.76421	0.462003	0.0981589	3.33655
GOTERM_CC_FAT	GO:0031012~extracellular matrix	13	4.86891	0.00362692	BMP4, MAMDC2, NPNT, WNT3A, MMP15, SFTPA1, CHAD, WNT2, OGN, FBLN1, GPC3, TNN, MFAP4	198	309	12504	2.65686	0.574238	0.114836	4.56674
GOTERM_CC_FAT	GO:0030424~axon	7	2.62172	0.00687212	MYO6, CADM1, ANK3, STMN2, KLHL24, GAP43, MYH10	198	107	12504	4.13141	0.802205	0.183367	8.48901
GOTERM_CC_FAT	GO:0005615~extracellular space	17	6.36704	0.00694437	BMP4, BMP3, HC, SCUBE2, WNT3A, APOC1, SFTPA1, SHH, PRSS8, GPC3, C1QTNF2, PON1, CMTM8, GDF10, SFTPC, IGFBP2, SFTPB	198	511	12504	2.10093	0.805558	0.166363	8.57461
GOTERM_CC_FAT	GO:0044459~plasma membrane part	39	14.6067	0.00823718	PRKCZ, GNA14, RAB3A, CADM1, ITGAE, FCGRT, ENPEP, GJA4, KCNRG, TMEM178, WNT2, GPC3, DIRAS2, KCNE2, LGI3, SCN7A, DPP4, GABRP, MUC1, DIXDC1, SCUBE2, STMN2, HC, SLC7A10, GJB6, MMP15, EPHA1, CLDN23, ADI1, BBS2, CD55, EPHA7, MAGEE1, RGS3, SORT1, CD79B, SYTL2, SYNM, GAP43	198	1633	12504	1.50821	0.856834	0.176651	10.094
GOTERM_CC_FAT	GO:0030286~dynein complex	4	1.49813	0.0161011	DNALI1, DYNC2LI1, DYNLRB2, DNAIC1	198	34	12504	7.42959	0.977953	0.293038	18.8457
GOTERM_CC_FAT	GO:0005792~microsome	8	2.99625	0.0213955	CYP2F2, CYP2S1, FMO3, PON1, EPHX1, SORT1, POR, IYD	198	176	12504	2.87052	0.993796	0.345276	24.2876
GOTERM_CC_FAT	GO:0042598~vesicular fraction	8	2.99625	0.0251971	CYP2F2, CYP2S1, FMO3, PON1, EPHX1, SORT1, POR, IYD	198	182	12504	2.77589	0.997514	0.369551	27.9853
GOTERM_CC_FAT	GO:0000267~cell fraction	17	6.36704	0.0262986	CYP2F2, CYP2S1, EPHX1, PFKM, SHH, POR, IYD, WNT2, ANK3, SEMA4F, TPPP, FMO3, PON1, SORT1, SYTL2, LGI3, SYNM	198	596	12504	1.8013	0.998094	0.360679	29.0251
GOTERM_CC_FAT	GO:0030425~dendrite	6	2.24719	0.0299202	PPP1R9A, MAGEE1, CADM1, SLC7A10, KNDC1, MYH10	198	110	12504	3.44463	0.999206	0.378678	32.3472
GOTERM_CC_FAT	GO:0045202~synapse	11	4.11985	0.0299346	RAB3A, MAGEE1, MYO6, CADM1, ANK3, SEMA4F, LGI3, APBB1, GAP43, GABRP, MYH10	198	319	12504	2.17764	0.999209	0.360059	32.3602
GOTERM_CC_FAT	GO:0005624~membrane fraction	15	5.61798	0.0310289	CYP2F2, CYP2S1, EPHX1, SHH, POR, IYD, WNT2, ANK3, SEMA4F, FMO3, PON1, SORT1, SYTL2, LGI3, SYNM	198	510	12504	1.8574	0.999393	0.353204	33.3352
GOTERM_CC_FAT	GO:0005626~insoluble fraction	15	5.61798	0.0397514	CYP2F2, CYP2S1, EPHX1, SHH, POR, IYD, WNT2, ANK3, SEMA4F, FMO3, PON1, SORT1, SYTL2, LGI3, SYNM	198	528	12504	1.79408	0.999928	0.411144	40.6561
GOTERM_CC_FAT	GO:0030427~site of polarized growth	4	1.49813	0.0461966	PPP1R9A, STMN2, APBB1, MYH10	198	51	12504	4.95306	0.999985	0.442893	45.5811
GOTERM_CC_FAT	GO:0030426~growth cone	4	1.49813	0.0461966	PPP1R9A, STMN2, APBB1, MYH10	198	51	12504	4.95306	0.999985	0.442893	45.5811
GOTERM_CC_FAT	GO:0009986~cell surface	10	3.74532	0.052471	MUC1, CD55, GPC3, ITGAE, SORT1, CD79B, TNN, ENPEP, MMP15, SHH	198	305	12504	2.07054	0.999997	0.469162	50.0108
GOTERM_CC_FAT	GO:0005911~cell-cell junction	7	2.62172	0.0562438	PRKCZ, CADM1, GJB6, GJA4, CLDN23, DPP4, TMEM178	198	173	12504	2.55526	0.999999	0.476798	52.5118
GOTERM_CC_FAT	GO:0032045~guanyl-nucleotide exchange factor complex	2	0.749064	0.0615533	RASGRP3, KNDC1	198	4	12504	31.5758	1	0.492677	55.8363
GOTERM_CC_FAT	GO:0005929~cilium	6	2.24719	0.0622866	BBS2, PLEKHB1, SPAG6, DYNC2LI1, CC2D2A, SNTN	198	135	12504	2.80673	1	0.481642	56.2782
GOTERM_CC_FAT	GO:0030054~cell junction	13	4.86891	0.0683851	DIXDC1, PRKCZ, CADM1, GJB6, GJA4, TMEM178, CLDN23, WNT2, LGI3, SYNM, GAP43, DPP4, GABRP	198	470	12504	1.74674	1	0.500226	59.7983
GOTERM_CC_FAT	GO:0019898~extrinsic to membrane	13	4.86891	0.0701064	CTNNAL1, GNA14, MYO6, CYP2F2, SCUBE2, CYP2S1, PNKD, LRRC1, APPL2, POR, SYTL2, DCXR, GRB14	198	472	12504	1.73934	1	0.495022	60.7435
GOTERM_MF_FAT	GO:0005509~calcium ion binding	21	7.86517	0.00688711	SCUBE2, ITGAE, NPNT, ARSJ, CDHR3, SFTPA1, MMP15, ENPEP, PCDH17, SNTN, TPCN1, FBLN1, RASGRP3, PLSCR4, CDH16, FAT4, SLC24A3, VSNL1, PLA2G1B, MFAP4, THBS3	175	840	13288	1.89829	0.913401	0.913401	9.03352
GOTERM_MF_FAT	GO:0003774~motor activity	7	2.62172	0.00959585	DNALI1, MYO6, MYO1B, DYNC2LI1, DYNLRB2, DNAIC1, MYH10	175	138	13288	3.85159	0.967069	0.81853	12.3744
GOTERM_MF_FAT	GO:0008459~chondroitin 6-sulfotransferase activity	2	0.749064	0.0260185	CHST7, CHST3	175	2	13288	75.9314	0.999912	0.955436	30.314
GOTERM_MF_FAT	GO:0016782~transferase activity, transferring sulfur-containing groups	4	1.49813	0.0403048	TST, CHST7, CHST3, HS2ST1	175	58	13288	5.23665	1	0.97377	43.0847
GOTERM_MF_FAT	GO:0003987~acetate-CoA ligase activity	2	0.749064	0.0513639	ACSS1, ACSS2	175	4	13288	37.9657	1	0.976086	51.4413
GOTERM_MF_FAT	GO:0034481~chondroitin sulfotransferase activity	2	0.749064	0.0513639	CHST7, CHST3	175	4	13288	37.9657	1	0.976086	51.4413
GOTERM_MF_FAT	GO:0016684~oxidoreductase activity, acting on peroxide as acceptor	3	1.1236	0.0515956	GSTK1, CAT, IYD	175	28	13288	8.13551	1	0.956084	51.6034
GOTERM_MF_FAT	GO:0004601~peroxidase activity	3	1.1236	0.0515956	GSTK1, CAT, IYD	175	28	13288	8.13551	1	0.956084	51.6034
GOTERM_MF_FAT	GO:0008238~exopeptidase activity	4	1.49813	0.0639331	ACE2, CTSA, ENPEP, DPP4	175	70	13288	4.33894	1	0.964604	59.551
GOTERM_MF_FAT	GO:0030674~protein binding, bridging	3	1.1236	0.0691024	SYNM, GRB7, GRB14	175	33	13288	6.90286	1	0.957936	62.5062
GOTERM_MF_FAT	GO:0004768~stearoyl-CoA 9-desaturase activity	2	0.749064	0.0760534	SCD1, SCD2	175	6	13288	25.3105	1	0.955457	66.165
GOTERM_MF_FAT	GO:0005506~iron ion binding	9	3.37079	0.0818378	SCD1, CISD1, SCD2, CYP27A1, CYP2F2, CYP2S1, AOX3, CAT, POR	175	343	13288	1.99237	1	0.95132	68.9544
GOTERM_MF_FAT	GO:0032403~protein complex binding	4	1.49813	0.0825098	NPNT, SYNM, FCGRT, TNN	175	78	13288	3.89392	1	0.937419	69.2643
GOTERM_MF_FAT	GO:0008092~cytoskeletal protein binding	10	3.74532	0.0943313	TPPP3, DIXDC1, MYO6, MYO1B, TPPP, 1110017D15RIK, SYNM, FHDC1, SDC2, MYH10	175	414	13288	1.83409	1	0.946223	74.2673
GOTERM_MF_FAT	GO:0016209~antioxidant activity	3	1.1236	0.0962858	GSTK1, CAT, IYD	175	40	13288	5.69486	1	0.936512	75.0178
INTERPRO	IPR003893:Iroquois-class homeodomain protein	3	1.1236	0.00269615	IRX3, IRX5, IRX2	244	6	17763	36.3996	0.77163	0.77163	3.86042
INTERPRO	IPR013091:EGF calcium-binding	5	1.87266	0.0147627	FBLN1, FAT4, SCUBE2, NPNT, THBS3	244	69	17763	5.2753	0.999707	0.982883	19.4972
INTERPRO	IPR018933:Netrin module, non-TIMP type	3	1.1236	0.015219	HC, SFRP2, PCOLCE2	244	14	17763	15.5998	0.999773	0.938962	20.0392
INTERPRO	IPR015526:Frizzled related	3	1.1236	0.0197126	SFRP2, FZD2, FZD7	244	16	17763	13.6498	0.999981	0.934297	25.1979
INTERPRO	IPR017197:Bone morphogenetic protein 3/growth differentiation factor 10	2	0.749064	0.0271739	BMP3, GDF10	244	2	17763	72.7992	1	0.950903	33.0845
INTERPRO	IPR013032:EGF-like region, conserved site	10	3.74532	0.0272819	FBLN1, EPHA7, FAT4, SCUBE2, NPNT, C6, PAMR1, TNN, EPHA1, THBS3	244	310	17763	2.34836	1	0.919682	33.1928
INTERPRO	IPR001134:Netrin domain	3	1.1236	0.0301164	HC, SFRP2, PCOLCE2	244	20	17763	10.9199	1	0.908329	35.9761
INTERPRO	IPR001881:EGF-like calcium-binding	5	1.87266	0.0362634	FBLN1, FAT4, SCUBE2, NPNT, THBS3	244	91	17763	3.99995	1	0.919988	41.6451
INTERPRO	IPR000048:IQ calmodulin-binding region	5	1.87266	0.0375198	MYO6, MYO1B, SCN7A, GAP43, MYH10	244	92	17763	3.95648	1	0.902143	42.7448
INTERPRO	IPR000024:Frizzled cysteine-rich domain	3	1.1236	0.0390467	SFRP2, FZD2, FZD7	244	23	17763	9.49555	1	0.886808	44.0551
INTERPRO	IPR018097:EGF-like calcium-binding, conserved site	5	1.87266	0.0401071	FBLN1, FAT4, SCUBE2, NPNT, THBS3	244	94	17763	3.8723	1	0.869387	44.9486
INTERPRO	IPR011904:Acetate--CoA ligase	2	0.749064	0.0404837	ACSS1, ACSS2	244	3	17763	48.5328	1	0.847985	45.2628
INTERPRO	IPR015042:BPS (Between PH and SH2)	2	0.749064	0.0404837	GRB7, GRB14	244	3	17763	48.5328	1	0.847985	45.2628
INTERPRO	IPR008907:P25-alpha	2	0.749064	0.0404837	TPPP3, TPPP	244	3	17763	48.5328	1	0.847985	45.2628
INTERPRO	IPR015876:Fatty acid desaturase, type 1, core	2	0.749064	0.0536123	SCD1, SCD2	244	4	17763	36.3996	1	0.901585	55.2252
INTERPRO	IPR001522:Fatty acid desaturase, type 1, C-terminal	2	0.749064	0.0536123	SCD1, SCD2	244	4	17763	36.3996	1	0.901585	55.2252
INTERPRO	IPR001895:Guanine-nucleotide dissociation stimulator CDC25	3	1.1236	0.0558129	RASGRP3, RAPGEF6, KNDC1	244	28	17763	7.79991	1	0.893957	56.7197
INTERPRO	IPR001611:Leucine-rich repeat	7	2.62172	0.0594703	OGN, LRRC1, ANP32A, LRRC48, LGI3, LRRC23, CHAD	244	202	17763	2.52274	1	0.893098	59.1011
INTERPRO	IPR006210:EGF-like	7	2.62172	0.0605948	FBLN1, FAT4, SCUBE2, NPNT, PAMR1, TNN, THBS3	244	203	17763	2.51032	1	0.881992	59.8084
INTERPRO	IPR000651:Guanine nucleotide exchange factor for Ras-like GTPases, N-terminal	3	1.1236	0.0631068	RASGRP3, RAPGEF6, KNDC1	244	30	17763	7.27992	1	0.877231	61.3475
INTERPRO	IPR007623:Brain expressed X-linked like protein	2	0.749064	0.0665619	BEX2, BEX4	244	5	17763	29.1197	1	0.876709	63.3748
INTERPRO	IPR015615:Transforming growth factor-beta-related	3	1.1236	0.0707018	BMP4, BMP3, GDF10	244	32	17763	6.82492	1	0.878884	65.6735
INTERPRO	IPR003962:Fibronectin, type III subdomain	3	1.1236	0.0746055	EPHA7, PTPRD, PTPRS	244	33	17763	6.61811	1	0.880039	67.7172
INTERPRO	IPR013761:Sterile alpha motif-type	4	1.49813	0.0759078	PPP1R9A, EPHA7, ELF5, EPHA1	244	72	17763	4.0444	1	0.872072	68.3734
INTERPRO	IPR003388:Reticulon	2	0.749064	0.079335	PRR18, RTN1	244	6	17763	24.2664	1	0.871933	70.0414
INTERPRO	IPR016469:Carbohydrate sulfotransferase	2	0.749064	0.079335	CHST7, CHST3	244	6	17763	24.2664	1	0.871933	70.0414
INTERPRO	IPR017948:Transforming growth factor beta, conserved site	3	1.1236	0.0908677	BMP4, BMP3, GDF10	244	37	17763	5.90264	1	0.896237	75.0718
INTERPRO	IPR001839:Transforming growth factor beta	3	1.1236	0.0908677	BMP4, BMP3, GDF10	244	37	17763	5.90264	1	0.896237	75.0718
INTERPRO	IPR000020:Anaphylatoxin/fibulin	2	0.749064	0.0919341	FBLN1, HC	244	7	17763	20.7998	1	0.888974	75.4948
INTERPRO	IPR001609:Myosin head, motor region	3	1.1236	0.0950827	MYO6, MYO1B, MYH10	244	38	17763	5.7473	1	0.887643	76.7051
KEGG_PATHWAY	mmu05217:Basal cell carcinoma	6	2.24719	0.00129898	BMP4, WNT2, WNT3A, FZD2, FZD7, SHH	87	55	5738	7.19498	0.101102	0.101102	1.37903
KEGG_PATHWAY	mmu04614:Renin-angiotensin system	4	1.49813	0.00225443	ACE2, MME, CTSA, ENPEP	87	18	5738	14.6564	0.168956	0.0883836	2.38233
KEGG_PATHWAY	mmu00980:Metabolism of xenobiotics by cytochrome P450	6	2.24719	0.00293411	CYP2F2, GSTK1, CYP2S1, EPHX1, DHDH, ALDH3A1	87	66	5738	5.99582	0.21412	0.0771761	3.0904
KEGG_PATHWAY	mmu04512:ECM-receptor interaction	5	1.87266	0.0353193	NPNT, TNN, SDC2, THBS3, CHAD	87	83	5738	3.97313	0.947585	0.52152	31.8968
KEGG_PATHWAY	mmu04360:Axon guidance	6	2.24719	0.0460527	EPHA7, RGS3, SEMA4F, EFNA1, SEMA3E, EPHA1	87	131	5738	3.02079	0.979059	0.53847	39.5695
KEGG_PATHWAY	mmu04340:Hedgehog signaling pathway	4	1.49813	0.0466402	BMP4, WNT2, WNT3A, SHH	87	54	5738	4.88548	0.980091	0.479393	39.966
KEGG_PATHWAY	mmu04310:Wnt signaling pathway	6	2.24719	0.0720615	WNT2, PRICKLE1, SFRP2, WNT3A, FZD2, FZD7	87	149	5738	2.65587	0.997829	0.5836	55.0218
KEGG_PATHWAY	mmu00010:Glycolysis / Gluconeogenesis	4	1.49813	0.0813542	ACSS1, PFKM, ACSS2, ALDH3A1	87	68	5738	3.87965	0.999049	0.580948	59.6071
PIR_SUPERFAMILY	PIRSF037403:BMP3/GDF10	2	0.749064	0.0302514	BMP3, GDF10	125	2	8136	65.088	0.989063	0.989063	30.6182
PIR_SUPERFAMILY	PIRSF000344:acyl-CoA desaturase	2	0.749064	0.0450348	SCD1, SCD2	125	3	8136	43.392	0.998857	0.966187	42.2099
PIR_SUPERFAMILY	PIRSF501049:G protein-coupled receptor frizzled 1/2/7	2	0.749064	0.0450348	FZD2, FZD7	125	3	8136	43.392	0.998857	0.966187	42.2099
PIR_SUPERFAMILY	PIRSF002002:leukocyte antigen-related receptor-type tyrosine-protein phosphatases	2	0.749064	0.0450348	PTPRD, PTPRS	125	3	8136	43.392	0.998857	0.966187	42.2099
PIR_SUPERFAMILY	PIRSF008633:brain-expressed X-linked protein	2	0.749064	0.0739344	BEX2, BEX4	125	5	8136	26.0352	0.999988	0.976802	59.9097
PIR_SUPERFAMILY	PIRSF008633:BEX	2	0.749064	0.0739344	BEX2, BEX4	125	5	8136	26.0352	0.999988	0.976802	59.9097
PIR_SUPERFAMILY	PIRSF005883:carbohydrate sulfotransferase	2	0.749064	0.0880572	CHST7, CHST3	125	6	8136	21.696	0.999999	0.966208	66.6099
PIR_SUPERFAMILY	PIRSF001064:lysozyme c	2	0.749064	0.0880572	LYZ2, LYZ1	125	6	8136	21.696	0.999999	0.966208	66.6099
PIR_SUPERFAMILY	PIRSF005883:Carbohydrate_sulfotransferase	2	0.749064	0.0880572	CHST7, CHST3	125	6	8136	21.696	0.999999	0.966208	66.6099
PIR_SUPERFAMILY	PIRSF006696:G protein-coupled receptor frizzled	2	0.749064	0.0880572	FZD2, FZD7	125	6	8136	21.696	0.999999	0.966208	66.6099
SMART	SM00548:IRO	3	1.1236	0.00299505	IRX3, IRX5, IRX2	133	6	9131	34.3271	0.322903	0.322903	3.43281
SMART	SM00643:C345C	3	1.1236	0.0168459	HC, SFRP2, PCOLCE2	133	14	9131	14.7116	0.890148	0.668561	17.9507
SMART	SM00179:EGF_CA	5	1.87266	0.0425596	FBLN1, FAT4, SCUBE2, NPNT, THBS3	133	91	9131	3.77221	0.996496	0.848117	39.7389
SMART	SM00015:IQ	5	1.87266	0.0440141	MYO6, MYO1B, SCN7A, GAP43, MYH10	133	92	9131	3.7312	0.997125	0.768435	40.7964
SMART	SM00147:RasGEF	3	1.1236	0.0614012	RASGRP3, RAPGEF6, KNDC1	133	28	9131	7.3558	0.999736	0.807478	52.1903
SMART	SM00229:RasGEFN	3	1.1236	0.0693654	RASGRP3, RAPGEF6, KNDC1	133	30	9131	6.86541	0.999913	0.789356	56.7069
SMART	SM00181:EGF	7	2.62172	0.0737814	FBLN1, FAT4, SCUBE2, NPNT, PAMR1, TNN, THBS3	133	203	9131	2.36738	0.999953	0.759108	59.0397
SMART	SM00104:ANATO	2	0.749064	0.0969398	FBLN1, HC	133	7	9131	19.6155	0.999998	0.80928	69.5
SMART	SM00204:TGFB	3	1.1236	0.0995802	BMP4, BMP3, GDF10	133	37	9131	5.56655	0.999999	0.780222	70.5225
SP_PIR_KEYWORDS	signal	76	28.4644	2.2832094697825493E-7	LYPD2, CHIA, CADM1, EFNA1, WNT3A, NPNT, ARSJ, IL17RD, TMEM178, SDC2, SHH, CHAD, WNT2, ART4, OGN, TMEM109, GPC3, 5330417C22RIK, SLC24A3, SEMA3E, PLA2G1B, LGI3, HTRA3, SCUBE2, CDHR3, PTPRS, TMEM132A, MMP15, PCOLCE2, SEMA4F, WFDC1, SORT1, FAIM3, SCGB3A2, MFAP4, MAMDC2, ITGAE, PAMR1, APOC1, CTSA, FCGRT, SFTPA1, NRN1, PRSS8, SHISA2, FAT4, C1QTNF2, TNFRSF19, TNN, EMB, THBS3, SFTPB, GABRP, BMP4, MUC1, B…	256	2970	17854	1.78465	6.5754278314345E-5	6.5754278314345E-5	3.0320546594575504E-4
SP_PIR_KEYWORDS	glycoprotein	80	29.9625	2.5567163796737175E-5	LYPD2, CADM1, SLC44A3, TSPAN2, EFNA1, WNT3A, ARSJ, RPRM, LPAR3, ENPEP, SLC7A4, IL17RD, TMEM178, SDC2, SHH, CHAD, HS2ST1, WNT2, OGN, GPC3, 5330417C22RIK, SLC24A3, SEMA3E, LGI3, DPP4, SCUBE2, CDHR3, PTPRS, CHST3, TMEM132A, MMP15, PCOLCE2, TMEM106C, CCR6, CHST7, SEMA4F, TPPP, SORT1, MFAP4, SLC38A5, ABCA9, MAMDC2, ITGAE, PAMR1, MME, CTSA, FCGRT, SFTPA1, NRN1, PRSS8, APLNR, FAT4, KCNE2, TNFRSF19, TNN,…	256	3600	17854	1.54983	0.00733639	0.00367495	0.0339474
SP_PIR_KEYWORDS	Secreted	40	14.9813	5.8560019961373126E-5	CHIA, MAMDC2, EFNA1, WNT3A, NPNT, PAMR1, APOC1, ARSJ, SFTPA1, SHH, CHAD, WNT2, PRSS8, OGN, GPC3, SEMA3E, C1QTNF2, PLA2G1B, SFTPC, TNFRSF19, LGI3, HTRA3, SFTPB, DPP4, BMP4, BMP3, TMPRSS2, RNASE4, HC, PCOLCE2, FBLN1, ACPL2, SFRP2, PON1, ACE2, WFDC1, GDF10, SCGB3A2, MFAP4, IGFBP2	256	1420	17854	1.96457	0.0167243	0.00560615	0.0777386
SP_PIR_KEYWORDS	membrane	109	40.824	6.116531243015117E-5	CTNNAL1, LYPD2, TSPAN2, SLC44A3, CADM1, EFNA1, PNKD, LPAR3, ENPEP, SLC7A4, IL17RD, SHH, HS2ST1, CISD1, DIRAS2, 5330417C22RIK, TMEM205, MYO6, STMN2, LRRC1, CDHR3, PTPRS, TMEM132A, POR, TMEM106C, EBPL, CCR6, LRAT, GRB14, SLC38A5, ABCA9, ITGAE, MME, FCGRT, NRN1, TMEM50B, EMB, PPP2R2B, GABRP, MUC1, SCD1, REEP6, SCD2, EPHX1, TMEM110, PCDH17, EPHA1, ATP13A4, CD55, EPHA7, FAM198B, PRICKLE1, RGS3, ST8SIA…	256	5507	17854	1.38041	0.0174619	0.00439435	0.0811959
SP_PIR_KEYWORDS	disulfide bond	55	20.5993	7.97630302340567E-4	CHIA, CADM1, EFNA1, NPNT, ENPEP, CHAD, OGN, 5330417C22RIK, SEMA3E, PLA2G1B, DPP4, SCUBE2, SLC7A10, PTPRS, MMP15, PCOLCE2, CCR6, SEMA4F, WFDC1, FAIM3, SORT1, ITGAE, PAMR1, MME, CTSA, FCGRT, SFTPA1, PRSS8, FAT4, TNFRSF19, TNN, EMB, COX6B2, THBS3, SFTPB, GABRP, BMP4, BMP3, TMPRSS2, LYZ2, PTPRD, LYZ1, HC, RNASE4, FZD2, FZD7, CD55, FBLN1, SFRP2, ST8SIA4, PON1, ACE2, GDF10, CD79B, IGFBP2	256	2469	17854	1.55359	0.205315	0.0449216	1.05407
SP_PIR_KEYWORDS	nadp	9	3.37079	0.00100467	CBR2, CYP27A1, FMO3, CAT, DHDH, POR, DCXR, ALDH3A1, IYD	256	142	17854	4.42028	0.251356	0.0471031	1.32599
SP_PIR_KEYWORDS	gaseous exchange	3	1.1236	0.00119629	SFTPC, SFTPA1, SFTPB	256	4	17854	52.3066	0.291595	0.0480554	1.57704
SP_PIR_KEYWORDS	surface film	3	1.1236	0.00119629	SFTPC, SFTPA1, SFTPB	256	4	17854	52.3066	0.291595	0.0480554	1.57704
SP_PIR_KEYWORDS	cell membrane	41	15.3558	0.00129487	CTNNAL1, SLC38A5, LYPD2, RAB3A, CADM1, EFNA1, LPAR3, MME, FCGRT, NRN1, GJA4, IL17RD, SHH, ESYT3, PRSS8, APLNR, GPC3, DIRAS2, TNFRSF19, DPP4, GABRP, MUC1, TMPRSS2, CDHR3, GJB6, RFTN2, PCDH17, CLDN23, ADI1, BBS2, CD55, CCR6, CDH16, RGS3, ACE2, SORT1, SYTL2, CD79B, APBB1, GAP43, DCXR	256	1713	17854	1.66925	0.311449	0.0455745	1.70596
SP_PIR_KEYWORDS	developmental protein	24	8.98876	0.00147654	BMP4, IRX3, DIXDC1, BMP3, CADM1, WNT3A, FHL1, NPNT, DYNC2LI1, FZD2, FZD7, SHH, WNT2, NME5, LBH, SHISA2, SEMA4F, SFRP2, NRARP, SEMA3E, MYCBPAP, SORT1, STRBP, GAP43	256	814	17854	2.05628	0.346594	0.0461836	1.94313
SP_PIR_KEYWORDS	polysaccharide degradation	3	1.1236	0.00197503	LYZ2, LYZ1, CHIA	256	5	17854	41.8453	0.434118	0.0553465	2.59123
SP_PIR_KEYWORDS	cell projection	10	3.74532	0.00207165	BBS2, MYO6, SPAG6, STMN2, DYNC2LI1, CC2D2A, KLHL24, DPP4, SNTN, GAP43	256	196	17854	3.55827	0.44968	0.0528482	2.7164
SP_PIR_KEYWORDS	extracellular matrix	10	3.74532	0.00360461	BMP4, WNT2, OGN, FBLN1, MAMDC2, NPNT, WNT3A, SFTPA1, MFAP4, CHAD	256	213	17854	3.27428	0.646547	0.0830176	4.68234
SP_PIR_KEYWORDS	calcium	21	7.86517	0.00431469	SCUBE2, ITGAE, NPNT, ARSJ, CDHR3, SFTPA1, MMP15, ENPEP, PCDH17, TPCN1, FBLN1, RASGRP3, PLSCR4, CDH16, FAT4, SLC24A3, VSNL1, PON1, PLA2G1B, MFAP4, THBS3	256	731	17854	2.00354	0.712151	0.0913486	5.58047
SP_PIR_KEYWORDS	dynein	4	1.49813	0.00587238	DNALI1, DYNC2LI1, DYNLRB2, DNAIC1	256	26	17854	10.7296	0.816627	0.114107	7.52335
SP_PIR_KEYWORDS	oxidoreductase	17	6.36704	0.00830954	SCD1, MDH1B, SCD2, CYP2F2, CYP2S1, DDO, DHDH, MSRB2, POR, IYD, ALDH3A1, ADI1, CBR2, CYP27A1, FMO3, CAT, DCXR	256	572	17854	2.07276	0.909567	0.148035	10.4891
SP_PIR_KEYWORDS	motor protein	7	2.62172	0.00848529	DNALI1, MYO6, MYO1B, DYNC2LI1, DYNLRB2, DNAIC1, MYH10	256	123	17854	3.96907	0.914067	0.142202	10.6996
SP_PIR_KEYWORDS	lipoprotein	17	6.36704	0.0107772	LYPD2, MUC1, RAB3A, EFNA1, WNT3A, LPAR3, RFTN2, NRN1, SHH, CD55, GPC3, DIRAS2, PRICKLE1, PLSCR4, VSNL1, SFTPC, GAP43	256	589	17854	2.01293	0.955873	0.167706	13.4023
SP_PIR_KEYWORDS	differentiation	14	5.24345	0.0152886	BMP4, BMP3, CADM1, CCDC85B, FHL1, NPNT, NME5, SFRP2, SEMA4F, SEMA3E, MYCBPAP, SORT1, STRBP, GAP43	256	460	17854	2.12259	0.98817	0.218474	18.5025
SP_PIR_KEYWORDS	cilium	5	1.87266	0.0162184	BBS2, SPAG6, DYNC2LI1, CC2D2A, SNTN	256	68	17854	5.1281	0.990988	0.219525	19.5185
SP_PIR_KEYWORDS	carbohydrate metabolism	5	1.87266	0.0205201	PPP1R3C, CHIA, CHST7, CHST3, DCXR	256	73	17854	4.77686	0.997449	0.258116	24.0684
SP_PIR_KEYWORDS	wnt signaling pathway	6	2.24719	0.0271904	WNT2, DIXDC1, SFRP2, WNT3A, FZD2, FZD7	256	118	17854	3.54621	0.999644	0.314811	30.6555
SP_PIR_KEYWORDS	bacteriolytic enzyme	2	0.749064	0.0283618	LYZ2, LYZ1	256	2	17854	69.7422	0.999748	0.313843	31.7562
SP_PIR_KEYWORDS	palmitate	8	2.99625	0.0287534	MUC1, PLSCR4, WNT3A, SFTPC, LPAR3, RFTN2, GAP43, SHH	256	206	17854	2.70843	0.999776	0.306025	32.1205
SP_PIR_KEYWORDS	cilium biogenesis/degradation	3	1.1236	0.0296136	SPAG6, DYNC2LI1, CC2D2A	256	19	17854	11.0119	0.999826	0.302834	32.9146
SP_PIR_KEYWORDS	osteogenesis	3	1.1236	0.0389046	BMP4, BMP3, SORT1	256	22	17854	9.5103	0.999989	0.366903	40.9606
SP_PIR_KEYWORDS	egf-like domain	8	2.99625	0.0405292	FBLN1, FAT4, SCUBE2, NPNT, C6, PAMR1, TNN, THBS3	256	222	17854	2.51323	0.999993	0.367636	42.2722
SP_PIR_KEYWORDS	lung	2	0.749064	0.0422408	ST8SIA4, SFTPC	256	3	17854	46.4948	0.999996	0.368945	43.6249
SP_PIR_KEYWORDS	cell adhesion	11	4.11985	0.0469931	CADM1, CDH16, FAT4, ITGAE, NPNT, CDHR3, PTPRS, MFAP4, PCDH17, THBS3, DPP4	256	380	17854	2.01885	0.999999	0.39048	47.2285
SP_PIR_KEYWORDS	endoplasmic reticulum	16	5.99251	0.0628732	SCD1, SCD2, CYP2F2, SGPP2, CYP2S1, EPHX1, TMEM132A, RTN1, POR, TMEM106C, EBPL, TMEM109, LRAT, SHISA2, FMO3, SORT1	256	678	17854	1.64583	1	0.475279	57.783
SP_PIR_KEYWORDS	Signal-anchor	11	4.11985	0.0663644	TMPRSS2, CISD1, FAM198B, CHST7, ST8SIA4, EPHX1, MME, CHST3, ENPEP, DPP4, HS2ST1	256	405	17854	1.89423	1	0.482747	59.8245
SP_PIR_KEYWORDS	microtubule	7	2.62172	0.0966521	TPPP3, SPAG6, TPPP, DYNC2LI1, MID1IP1, DYNLRB2, DNAIC1	256	221	17854	2.20903	1	0.611063	74.0723
SP_PIR_KEYWORDS	leucine-rich repeat	8	2.99625	0.0999882	OGN, LRRC1, ANP32A, LRRC48, LGI3, LRRC34, LRRC23, CHAD	256	275	17854	2.02886	1	0.612534	75.3155
UP_SEQ_FEATURE	signal peptide	76	28.4644	6.110244898703515E-6	LYPD2, CHIA, CADM1, EFNA1, WNT3A, NPNT, ARSJ, IL17RD, TMEM178, SDC2, SHH, CHAD, WNT2, ART4, OGN, TMEM109, GPC3, 5330417C22RIK, SLC24A3, SEMA3E, PLA2G1B, LGI3, HTRA3, SCUBE2, CDHR3, PTPRS, TMEM132A, MMP15, PCOLCE2, SEMA4F, WFDC1, SORT1, FAIM3, SCGB3A2, MFAP4, MAMDC2, ITGAE, PAMR1, APOC1, CTSA, FCGRT, SFTPA1, NRN1, PRSS8, SHISA2, FAT4, C1QTNF2, TNFRSF19, TNN, EMB, THBS3, SFTPB, GABRP, BMP4, MUC1, B…	251	2963	16021	1.63719	0.00473642	0.00473642	0.00934289
UP_SEQ_FEATURE	glycosylation site:N-linked (GlcNAc...)	74	27.7154	0.00239941	LYPD2, CADM1, SLC44A3, TSPAN2, EFNA1, WNT3A, ARSJ, RPRM, LPAR3, ENPEP, SLC7A4, IL17RD, SHH, TMEM178, HS2ST1, WNT2, OGN, GPC3, 5330417C22RIK, SLC24A3, SEMA3E, LGI3, DPP4, SCUBE2, CDHR3, PTPRS, CHST3, TMEM132A, MMP15, PCOLCE2, TMEM106C, CCR6, CHST7, SEMA4F, SORT1, MFAP4, SLC38A5, ABCA9, MAMDC2, ITGAE, PAMR1, MME, FCGRT, SFTPA1, PRSS8, APLNR, FAT4, KCNE2, TNFRSF19, TNN, EMB, THBS3, SFTPB, GABRP, BMP…	251	3444	16021	1.37146	0.845349	0.606743	3.60675
UP_SEQ_FEATURE	disulfide bond	53	19.8502	0.00656243	CHIA, CADM1, EFNA1, NPNT, CHAD, OGN, 5330417C22RIK, SEMA3E, PLA2G1B, DPP4, SCUBE2, PTPRS, MMP15, PCOLCE2, CCR6, SEMA4F, FAIM3, SORT1, WFDC1, ITGAE, PAMR1, MME, CTSA, FCGRT, SFTPA1, PRSS8, FAT4, TNFRSF19, TNN, EMB, COX6B2, THBS3, SFTPB, GABRP, BMP4, BMP3, TMPRSS2, LYZ2, PTPRD, LYZ1, HC, RNASE4, FZD2, FZD7, FBLN1, CD55, SFRP2, ST8SIA4, PON1, ACE2, GDF10, CD79B, IGFBP2	251	2379	16021	1.42199	0.993999	0.818277	9.5776
UP_SEQ_FEATURE	domain:EGF-like 2; calcium-binding	5	1.87266	0.00871937	FBLN1, FAT4, SCUBE2, NPNT, THBS3	251	52	16021	6.13737	0.998891	0.817529	12.5335
UP_SEQ_FEATURE	domain:EGF-like 3; calcium-binding	4	1.49813	0.0170117	FBLN1, FAT4, SCUBE2, THBS3	251	35	16021	7.29471	0.999998	0.930495	23.0771
UP_SEQ_FEATURE	topological domain:Extracellular	47	17.603	0.0184696	SLC38A5, TSPAN2, CADM1, ITGAE, LPAR3, MME, FCGRT, ENPEP, GJA4, IL17RD, TPCN1, SDC2, TMEM178, APLNR, 5330417C22RIK, SHISA2, SLC24A3, FAT4, TNFRSF19, EMB, DPP4, GABRP, MUC1, TMPRSS2, PTPRD, CDHR3, PTPRS, TMEM132A, FZD2, MMP15, GJB6, EPHA1, FZD7, CLDN23, ATP13A4, IYD, EPHA7, FAM198B, CCR6, CDH16, PLSCR4, SEMA4F, ACE2, SORT1, FAIM3, PPM1L, CD79B	251	2174	16021	1.37992	0.999999	0.910559	24.8033
UP_SEQ_FEATURE	propeptide:Removed in mature form	9	3.37079	0.0223805	LYPD2, CD55, ACTC1, GPC3, DIRAS2, ACTA1, EFNA1, SORT1, NRN1	251	220	16021	2.61117	1	0.918931	29.2567
UP_SEQ_FEATURE	domain:Cadherin 6	3	1.1236	0.0282712	CDH16, FAT4, CDHR3	251	17	16021	11.2639	1	0.938296	35.5016
UP_SEQ_FEATURE	DNA-binding region:Homeobox; TALE-type	3	1.1236	0.0282712	IRX3, IRX5, IRX2	251	17	16021	11.2639	1	0.938296	35.5016
UP_SEQ_FEATURE	domain:NTR	3	1.1236	0.0383107	HC, SFRP2, PCOLCE2	251	20	16021	9.5743	1	0.965697	44.9723
UP_SEQ_FEATURE	domain:Fibronectin type-III 8	3	1.1236	0.0456439	PTPRD, PTPRS, TNN	251	22	16021	8.70391	1	0.973484	51.0504
UP_SEQ_FEATURE	domain:FZ	3	1.1236	0.0456439	SFRP2, FZD2, FZD7	251	22	16021	8.70391	1	0.973484	51.0504
UP_SEQ_FEATURE	domain:Fibronectin type-III 7	3	1.1236	0.0494882	PTPRD, PTPRS, TNN	251	23	16021	8.32548	1	0.972267	53.9803
UP_SEQ_FEATURE	region of interest:Actin-binding	3	1.1236	0.053445	DIXDC1, MYO6, MYO1B	251	24	16021	7.97859	1	0.971461	56.8241
UP_SEQ_FEATURE	lipid moiety-binding region:S-palmitoyl cysteine	7	2.62172	0.0567509	MUC1, PLSCR4, WNT3A, SFTPC, LPAR3, RFTN2, GAP43	251	175	16021	2.55315	1	0.96956	59.0733
UP_SEQ_FEATURE	compositionally biased region:Cys-rich	6	2.24719	0.0589733	OGN, EPHA7, PLSCR4, PAMR1, EPHA1, DPP4	251	134	16021	2.858	1	0.96573	60.5232
UP_SEQ_FEATURE	domain:Fibronectin type-III 6	3	1.1236	0.0659463	PTPRD, PTPRS, TNN	251	27	16021	7.09208	1	0.970808	64.767
UP_SEQ_FEATURE	binding site:Substrate	9	3.37079	0.0671833	TST, DDC, CBR2, RNASE4, ARSJ, ACE2, PFKM, DDO, DCXR	251	275	16021	2.08894	1	0.965862	65.4738
UP_SEQ_FEATURE	transmembrane region	76	28.4644	0.0677611	CADM1, SLC44A3, TSPAN2, SGPP2, RPRM, LPAR3, RNF186, ENPEP, GJA4, SLC7A4, RTN1, IL17RD, SDC2, TMEM178, HS2ST1, TMEM109, CISD1, 5330417C22RIK, SLC24A3, DPP4, TMEM205, CDHR3, PTPRS, CHST3, TMEM132A, SLC7A10, MMP15, NDUFC1, TMEM106C, EBPL, CCR6, LRAT, CHST7, SEMA4F, SORT1, FAIM3, PPM1L, SLC38A5, ABCA9, ITGAE, MME, FCGRT, TPCN1, ESYT3, TMEM50B, PRSS8, APLNR, SHISA2, FAT4, KCNE2, TNFRSF19, EMB, GABRP, …	251	4113	16021	1.17943	1	0.959522	65.7993
UP_SEQ_FEATURE	nucleotide phosphate-binding region:NADP	4	1.49813	0.069864	CBR2, FMO3, POR, DCXR	251	61	16021	4.18549	1	0.956121	66.9602
UP_SEQ_FEATURE	domain:Myosin head-like	3	1.1236	0.0747647	MYO6, MYO1B, MYH10	251	29	16021	6.60297	1	0.958323	69.5242
UP_SEQ_FEATURE	domain:EGF-like 1	5	1.87266	0.0842604	FBLN1, FAT4, NPNT, TNN, THBS3	251	106	16021	3.01079	1	0.967278	73.9716
UP_SEQ_FEATURE	topological domain:Cytoplasmic	53	19.8502	0.0880065	TSPAN2, CADM1, LPAR3, ENPEP, GJA4, IL17RD, SDC2, TMEM178, HS2ST1, CISD1, 5330417C22RIK, SLC24A3, DPP4, CDHR3, CHST3, TMEM132A, PTPRS, MMP15, CCR6, CHST7, SEMA4F, FAIM3, SORT1, PPM1L, SLC38A5, ITGAE, MME, FCGRT, TPCN1, APLNR, SHISA2, FAT4, TNFRSF19, KCNE2, EMB, GABRP, MUC1, TMPRSS2, PTPRD, GJB6, FZD2, EPHA1, FZD7, CLDN23, ATP13A4, IYD, EPHA7, FAM198B, CDH16, PLSCR4, ST8SIA4, ACE2, CD79B	251	2780	16021	1.21688	1	0.96691	75.553

## Sheet: Cluster_6_GO
Table S4. Overrepresented Functional Categories over the DEGs Belonging to the 6 Clusters. In total, 6 different clusters of DEGs with similar expression profile were identified by cluster analysis. The genes from individual clusters were mapped to significantly overrepresented functional categories using DAVID tool (1,2).
Category	Term	Count	%	PValue	Genes	List Total	Pop Hits	Pop Total	Fold Enrichment	Bonferroni	Benjamini	FDR
GOTERM_BP_FAT	GO:0051129~negative regulation of cellular component organization	8	4.16667	4.8026077209689546E-5	NRP1, ULK2, TMOD3, RDX, SEMA3A, STMN1, KANK4, TTC3	141	93	13588	8.28979	0.0468922	0.0468922	0.0758529
GOTERM_BP_FAT	GO:0060666~dichotomous subdivision of terminal units involved in salivary gland branching	3	1.5625	0.0010328	NRP1, SEMA3C, SEMA3A	141	5	13588	57.8213	0.644183	0.403496	1.61939
GOTERM_BP_FAT	GO:0060600~dichotomous subdivision of an epithelial terminal unit	3	1.5625	0.00153874	NRP1, SEMA3C, SEMA3A	141	6	13588	48.1844	0.785603	0.401488	2.40368
GOTERM_BP_FAT	GO:0007435~salivary gland morphogenesis	4	2.08333	0.00261252	TWSG1, NRP1, SEMA3C, SEMA3A	141	27	13588	14.2769	0.926901	0.48003	4.04886
GOTERM_BP_FAT	GO:0007431~salivary gland development	4	2.08333	0.0038961	TWSG1, NRP1, SEMA3C, SEMA3A	141	31	13588	12.4347	0.979833	0.541934	5.9814
GOTERM_BP_FAT	GO:0048640~negative regulation of developmental growth	3	1.5625	0.00449299	NRP1, ULK2, SEMA3A	141	10	13588	28.9106	0.988926	0.527878	6.86758
GOTERM_BP_FAT	GO:0000904~cell morphogenesis involved in differentiation	8	4.16667	0.0063772	ALCAM, NRP1, ULK2, NKX2-1, SEMA3A, STMN1, ANTXR1, BMPR1B	141	212	13588	3.63656	0.998334	0.599061	9.61398
GOTERM_BP_FAT	GO:0007409~axonogenesis	7	3.64583	0.00681481	ALCAM, NRP1, ULK2, NKX2-1, SEMA3A, STMN1, BMPR1B	141	163	13588	4.13854	0.998928	0.574618	10.2409
GOTERM_BP_FAT	GO:0060429~epithelium development	9	4.6875	0.00701315	ALDH1A1, NRP1, SPRR2A1, NKX2-1, SEMA3C, ZEB2, SEMA3A, FZD6, GZF1	141	271	13588	3.20044	0.999122	0.542502	10.5237
GOTERM_BP_FAT	GO:0010721~negative regulation of cell development	4	2.08333	0.00800618	NRP1, ULK2, SEMA3A, TTC3	141	40	13588	9.63688	0.999677	0.552393	11.927
GOTERM_BP_FAT	GO:0035272~exocrine system development	4	2.08333	0.00857404	TWSG1, NRP1, SEMA3C, SEMA3A	141	41	13588	9.40183	0.999818	0.542885	12.7202
GOTERM_BP_FAT	GO:0002009~morphogenesis of an epithelium	7	3.64583	0.00901443	ALDH1A1, NRP1, SEMA3C, ZEB2, SEMA3A, FZD6, GZF1	141	173	13588	3.89932	0.999883	0.529806	13.3308
GOTERM_BP_FAT	GO:0048812~neuron projection morphogenesis	7	3.64583	0.00976332	ALCAM, NRP1, ULK2, NKX2-1, SEMA3A, STMN1, BMPR1B	141	176	13588	3.83285	0.999945	0.529856	14.3598
GOTERM_BP_FAT	GO:0048667~cell morphogenesis involved in neuron differentiation	7	3.64583	0.0113926	ALCAM, NRP1, ULK2, NKX2-1, SEMA3A, STMN1, BMPR1B	141	182	13588	3.70649	0.999989	0.558875	16.5592
GOTERM_BP_FAT	GO:0050771~negative regulation of axonogenesis	3	1.5625	0.0115066	NRP1, ULK2, SEMA3A	141	16	13588	18.0691	0.999991	0.537707	16.7112
GOTERM_BP_FAT	GO:0048729~tissue morphogenesis	8	4.16667	0.011644	ALDH1A1, TWSG1, NRP1, SEMA3C, ZEB2, SEMA3A, FZD6, GZF1	141	238	13588	3.23929	0.999992	0.519063	16.8938
GOTERM_BP_FAT	GO:0010975~regulation of neuron projection development	4	2.08333	0.0124721	NRP1, ULK2, NTRK2, SEMA3A	141	47	13588	8.2016	0.999996	0.522058	17.9872
GOTERM_BP_FAT	GO:0030308~negative regulation of cell growth	4	2.08333	0.0124721	NRP1, ULK2, ZMAT3, SEMA3A	141	47	13588	8.2016	0.999996	0.522058	17.9872
GOTERM_BP_FAT	GO:0051494~negative regulation of cytoskeleton organization	4	2.08333	0.013205	TMOD3, RDX, STMN1, KANK4	141	48	13588	8.03073	0.999998	0.52217	18.9436
GOTERM_BP_FAT	GO:0060445~branching involved in salivary gland morphogenesis	3	1.5625	0.0144753	NRP1, SEMA3C, SEMA3A	141	18	13588	16.0615	1	0.535792	20.5765
GOTERM_BP_FAT	GO:0000902~cell morphogenesis	9	4.6875	0.014696	ALCAM, NOX4, NRP1, ULK2, NKX2-1, SEMA3A, STMN1, ANTXR1, BMPR1B	141	309	13588	2.80686	1	0.523007	20.8572
GOTERM_BP_FAT	GO:0010769~regulation of cell morphogenesis involved in differentiation	4	2.08333	0.0147434	NRP1, ULK2, SEMA3A, TTC3	141	50	13588	7.7095	1	0.507023	20.9173
GOTERM_BP_FAT	GO:0045792~negative regulation of cell size	4	2.08333	0.0172335	NRP1, ULK2, ZMAT3, SEMA3A	141	53	13588	7.27312	1	0.546232	24.0168
GOTERM_BP_FAT	GO:0030030~cell projection organization	9	4.6875	0.0174706	ALCAM, NRP1, PDGFA, ULK2, NKX2-1, RDX, SEMA3A, STMN1, BMPR1B	141	319	13588	2.71887	1	0.535273	24.3059
GOTERM_BP_FAT	GO:0031345~negative regulation of cell projection organization	3	1.5625	0.0177364	NRP1, ULK2, SEMA3A	141	20	13588	14.4553	1	0.525574	24.6288
GOTERM_BP_FAT	GO:0022604~regulation of cell morphogenesis	5	2.60417	0.0178914	NRP1, SPRR2A1, ULK2, SEMA3A, TTC3	141	97	13588	4.96746	1	0.514285	24.8164
GOTERM_BP_FAT	GO:0048858~cell projection morphogenesis	7	3.64583	0.0182046	ALCAM, NRP1, ULK2, NKX2-1, SEMA3A, STMN1, BMPR1B	141	202	13588	3.33951	1	0.506695	25.1944
GOTERM_BP_FAT	GO:0007411~axon guidance	5	2.60417	0.0185076	ALCAM, NRP1, NKX2-1, SEMA3A, BMPR1B	141	98	13588	4.91678	1	0.49937	25.5583
GOTERM_BP_FAT	GO:0048511~rhythmic process	5	2.60417	0.0185076	ENOX2, UBE3A, NKX2-1, ARNTL, BMPR1B	141	98	13588	4.91678	1	0.49937	25.5583
GOTERM_BP_FAT	GO:0051493~regulation of cytoskeleton organization	5	2.60417	0.0191368	ROCK2, TMOD3, RDX, STMN1, KANK4	141	99	13588	4.86711	1	0.498465	26.3088
GOTERM_BP_FAT	GO:0035295~tube development	8	4.16667	0.01952	NRP1, PDGFA, NKX2-1, ZEB2, CFTR, FZD6, GZF1, NFIB	141	264	13588	2.92027	1	0.493261	26.7623
GOTERM_BP_FAT	GO:0031344~regulation of cell projection organization	4	2.08333	0.020897	NRP1, ULK2, NTRK2, SEMA3A	141	57	13588	6.76272	1	0.505371	28.3706
GOTERM_BP_FAT	GO:0045664~regulation of neuron differentiation	5	2.60417	0.0211036	NRP1, ULK2, NTRK2, SEMA3A, TTC3	141	102	13588	4.72396	1	0.497444	28.6091
GOTERM_BP_FAT	GO:0033043~regulation of organelle organization	6	3.125	0.0215566	ROCK2, TMOD3, CDK11B, RDX, STMN1, KANK4	141	154	13588	3.75463	1	0.493894	29.1292
GOTERM_BP_FAT	GO:0032990~cell part morphogenesis	7	3.64583	0.022484	ALCAM, NRP1, ULK2, NKX2-1, SEMA3A, STMN1, BMPR1B	141	212	13588	3.18199	1	0.497977	30.1832
GOTERM_BP_FAT	GO:0051270~regulation of cell motion	5	2.60417	0.0246487	NRP1, PECAM1, TMOD3, SEMA3A, STMN1	141	107	13588	4.50321	1	0.520037	32.5863
GOTERM_BP_FAT	GO:0031175~neuron projection development	7	3.64583	0.0253533	ALCAM, NRP1, ULK2, NKX2-1, SEMA3A, STMN1, BMPR1B	141	218	13588	3.09441	1	0.519881	33.3517
GOTERM_BP_FAT	GO:0032535~regulation of cellular component size	6	3.125	0.025521	NRP1, ULK2, ZMAT3, TMOD3, RDX, SEMA3A	141	161	13588	3.59138	1	0.512332	33.5326
GOTERM_BP_FAT	GO:0010639~negative regulation of organelle organization	4	2.08333	0.0260307	TMOD3, RDX, STMN1, KANK4	141	62	13588	6.21734	1	0.509756	34.0798
GOTERM_BP_FAT	GO:0006644~phospholipid metabolic process	6	3.125	0.026734	CHKA, LPCAT1, NKX2-1, PIK3CA, PCYT1A, PIGP	141	163	13588	3.54732	1	0.509878	34.8279
GOTERM_BP_FAT	GO:0032989~cellular component morphogenesis	9	4.6875	0.0288737	ALCAM, NOX4, NRP1, ULK2, NKX2-1, SEMA3A, STMN1, ANTXR1, BMPR1B	141	351	13588	2.47099	1	0.528223	37.0552
GOTERM_BP_FAT	GO:0030900~forebrain development	6	3.125	0.0292692	TWSG1, NDST1, CX3CR1, NKX2-1, ZEB2, NFIB	141	167	13588	3.46235	1	0.524149	37.4589
GOTERM_BP_FAT	GO:0032272~negative regulation of protein polymerization	3	1.5625	0.0312691	TMOD3, RDX, STMN1	141	27	13588	10.7076	1	0.539222	39.464
GOTERM_BP_FAT	GO:0007266~Rho protein signal transduction	3	1.5625	0.0312691	ROCK2, KIFAP3, PECAM1	141	27	13588	10.7076	1	0.539222	39.464
GOTERM_BP_FAT	GO:0031333~negative regulation of protein complex assembly	3	1.5625	0.0312691	TMOD3, RDX, STMN1	141	27	13588	10.7076	1	0.539222	39.464
GOTERM_BP_FAT	GO:0048666~neuron development	8	4.16667	0.0315351	ALCAM, NRP1, ULK2, NTRK2, NKX2-1, SEMA3A, STMN1, BMPR1B	141	292	13588	2.64024	1	0.533701	39.7261
GOTERM_BP_FAT	GO:0019637~organophosphate metabolic process	6	3.125	0.0355155	CHKA, LPCAT1, NKX2-1, PIK3CA, PCYT1A, PIGP	141	176	13588	3.2853	1	0.568706	43.5233
GOTERM_BP_FAT	GO:0006928~cell motion	9	4.6875	0.0361707	ALCAM, NRP1, PODXL, CX3CR1, NKX2-1, SEMA3C, ZEB2, SEMA3A, BMPR1B	141	367	13588	2.36327	1	0.567121	44.1264
GOTERM_BP_FAT	GO:0045926~negative regulation of growth	4	2.08333	0.0368168	NRP1, ULK2, ZMAT3, SEMA3A	141	71	13588	5.42923	1	0.565514	44.7152
GOTERM_BP_FAT	GO:0060541~respiratory system development	5	2.60417	0.0392701	PDGFA, ANO1, NKX2-1, CFTR, NFIB	141	124	13588	3.88584	1	0.581431	46.8987
GOTERM_BP_FAT	GO:0048841~regulation of axon extension involved in axon guidance	2	1.04167	0.0405847	NRP1, SEMA3A	141	4	13588	48.1844	1	0.585845	48.0351
GOTERM_BP_FAT	GO:0048843~negative regulation of axon extension involved in axon guidance	2	1.04167	0.0405847	NRP1, SEMA3A	141	4	13588	48.1844	1	0.585845	48.0351
GOTERM_BP_FAT	GO:0007178~transmembrane receptor protein serine/threonine kinase signaling pathway	4	2.08333	0.0465539	TWSG1, PDGFA, AKAP7, BMPR1B	141	78	13588	4.94199	1	0.629601	52.9147
GOTERM_BP_FAT	GO:0050767~regulation of neurogenesis	5	2.60417	0.0475482	NRP1, ULK2, NTRK2, SEMA3A, TTC3	141	132	13588	3.65033	1	0.62998	53.6846
GOTERM_BP_FAT	GO:0006775~fat-soluble vitamin metabolic process	3	1.5625	0.0477077	ALDH1A1, CBR1, ADH1	141	34	13588	8.50313	1	0.623811	53.8069
GOTERM_BP_FAT	GO:0016042~lipid catabolic process	5	2.60417	0.0497578	CEL, CLPS, PNLIPRP1, ENPP2, LIPH	141	134	13588	3.59585	1	0.632397	55.3534
GOTERM_BP_FAT	GO:0048732~gland development	6	3.125	0.053097	TWSG1, NRP1, UBE3A, NKX2-1, SEMA3C, SEMA3A	141	197	13588	2.93509	1	0.649784	57.7688
GOTERM_BP_FAT	GO:0048514~blood vessel morphogenesis	6	3.125	0.0540409	NRP1, MEOX2, PDGFA, NTRK2, SEMA3C, SOX17	141	198	13588	2.92027	1	0.649441	58.429
GOTERM_BP_FAT	GO:0008654~phospholipid biosynthetic process	4	2.08333	0.0542087	CHKA, LPCAT1, PCYT1A, PIGP	141	83	13588	4.64428	1	0.643741	58.5454
GOTERM_BP_FAT	GO:0015698~inorganic anion transport	4	2.08333	0.0542087	CLCN3, ANO1, CFTR, SLC34A2	141	83	13588	4.64428	1	0.643741	58.5454
GOTERM_BP_FAT	GO:0048638~regulation of developmental growth	3	1.5625	0.0555248	NRP1, ULK2, SEMA3A	141	37	13588	7.81369	1	0.646068	59.4475
GOTERM_BP_FAT	GO:0022612~gland morphogenesis	4	2.08333	0.0558078	TWSG1, NRP1, SEMA3C, SEMA3A	141	84	13588	4.58899	1	0.641367	59.639
GOTERM_BP_FAT	GO:0050768~negative regulation of neurogenesis	3	1.5625	0.058224	NRP1, ULK2, SEMA3A	141	38	13588	7.60806	1	0.650907	61.2403
GOTERM_BP_FAT	GO:0050770~regulation of axonogenesis	3	1.5625	0.0609679	NRP1, ULK2, SEMA3A	141	39	13588	7.41298	1	0.661956	62.9866
GOTERM_BP_FAT	GO:0030111~regulation of Wnt receptor signaling pathway	3	1.5625	0.0609679	ZEB2, WIF1, SOX17	141	39	13588	7.41298	1	0.661956	62.9866
GOTERM_BP_FAT	GO:0010629~negative regulation of gene expression	9	4.6875	0.0616778	NCBP2, FOXF2, NKX2-1, NOSTRIN, ZEB2, BHLHE40, PHF12, MXI1, GZF1	141	410	13588	2.11541	1	0.66007	63.4263
GOTERM_BP_FAT	GO:0006650~glycerophospholipid metabolic process	4	2.08333	0.0624268	CHKA, PIK3CA, PCYT1A, PIGP	141	88	13588	4.3804	1	0.658477	63.8848
GOTERM_BP_FAT	GO:0007167~enzyme linked receptor protein signaling pathway	7	3.64583	0.0632827	TWSG1, NRP1, NDST1, PDGFA, NTRK2, AKAP7, BMPR1B	141	273	13588	2.47099	1	0.657574	64.4022
GOTERM_BP_FAT	GO:0044087~regulation of cellular component biogenesis	4	2.08333	0.0641362	TMOD3, RDX, STMN1, KANK4	141	89	13588	4.33118	1	0.656689	64.9113
GOTERM_BP_FAT	GO:0051960~regulation of nervous system development	5	2.60417	0.0668302	NRP1, ULK2, NTRK2, SEMA3A, TTC3	141	148	13588	3.2557	1	0.666431	66.4736
GOTERM_BP_FAT	GO:0010558~negative regulation of macromolecule biosynthetic process	9	4.6875	0.0674222	PAIP2, FOXF2, NKX2-1, NOSTRIN, ZEB2, BHLHE40, PHF12, MXI1, GZF1	141	418	13588	2.07493	1	0.664008	66.808
GOTERM_BP_FAT	GO:0001558~regulation of cell growth	4	2.08333	0.0693932	NRP1, ULK2, ZMAT3, SEMA3A	141	92	13588	4.18995	1	0.669265	67.8993
GOTERM_BP_FAT	GO:0006656~phosphatidylcholine biosynthetic process	2	1.04167	0.069946	CHKA, PCYT1A	141	7	13588	27.5339	1	0.666688	68.1992
GOTERM_BP_FAT	GO:0007164~establishment of tissue polarity	2	1.04167	0.069946	FOXF2, FZD6	141	7	13588	27.5339	1	0.666688	68.1992
GOTERM_BP_FAT	GO:0007413~axonal fasciculation	2	1.04167	0.069946	NRP1, SEMA3A	141	7	13588	27.5339	1	0.666688	68.1992
GOTERM_BP_FAT	GO:0006790~sulfur metabolic process	4	2.08333	0.0730032	SGSH, NDST1, PCMT1, MGST1	141	94	13588	4.1008	1	0.677425	69.8112
GOTERM_BP_FAT	GO:0008610~lipid biosynthetic process	7	3.64583	0.0744995	ALDH1A1, CHKA, LPCAT1, PCYT1A, CFTR, BMPR1B, PIGP	141	285	13588	2.36695	1	0.679713	70.572
GOTERM_BP_FAT	GO:0031327~negative regulation of cellular biosynthetic process	9	4.6875	0.0766427	PAIP2, FOXF2, NKX2-1, NOSTRIN, ZEB2, BHLHE40, PHF12, MXI1, GZF1	141	430	13588	2.01702	1	0.685143	71.6304
GOTERM_BP_FAT	GO:0010605~negative regulation of macromolecule metabolic process	10	5.20833	0.0779688	NCBP2, PAIP2, FOXF2, NKX2-1, NOSTRIN, ZEB2, BHLHE40, PHF12, MXI1, GZF1	141	506	13588	1.90452	1	0.686407	72.2674
GOTERM_BP_FAT	GO:0009124~nucleoside monophosphate biosynthetic process	3	1.5625	0.0783052	ADCY9, GUCY1B3, PRPS2	141	45	13588	6.42459	1	0.682877	72.4268
GOTERM_BP_FAT	GO:0001654~eye development	5	2.60417	0.0791247	ALDH1A1, TWSG1, PVRL3, NTRK2, BMPR1B	141	157	13588	3.06907	1	0.681735	72.8116
GOTERM_BP_FAT	GO:0030517~negative regulation of axon extension	2	1.04167	0.0795335	NRP1, SEMA3A	141	8	13588	24.0922	1	0.678665	73.0017
GOTERM_BP_FAT	GO:0009890~negative regulation of biosynthetic process	9	4.6875	0.0798778	PAIP2, FOXF2, NKX2-1, NOSTRIN, ZEB2, BHLHE40, PHF12, MXI1, GZF1	141	434	13588	1.99843	1	0.675342	73.1608
GOTERM_BP_FAT	GO:0046474~glycerophospholipid biosynthetic process	3	1.5625	0.0813298	CHKA, PCYT1A, PIGP	141	46	13588	6.28492	1	0.677303	73.8222
GOTERM_BP_FAT	GO:0060284~regulation of cell development	5	2.60417	0.0820133	NRP1, ULK2, NTRK2, SEMA3A, TTC3	141	159	13588	3.03047	1	0.675657	74.1283
GOTERM_BP_FAT	GO:0008037~cell recognition	3	1.5625	0.0843902	NRP1, SEMA3A, CLEC7A	141	47	13588	6.1512	1	0.681776	75.1666
GOTERM_BP_FAT	GO:0022602~ovulation cycle process	3	1.5625	0.0843902	UBE3A, NKX2-1, BMPR1B	141	47	13588	6.1512	1	0.681776	75.1666
GOTERM_BP_FAT	GO:0055114~oxidation reduction	12	6.25	0.0867498	ALDH1A1, ME1, NOX4, SQRDL, CBR1, NDUFB10, ENOX2, ADH1, RRM2B, GFOD1, AKR1C14, CRYZL1	141	672	13588	1.72087	1	0.687579	76.1587
GOTERM_BP_FAT	GO:0042698~ovulation cycle	3	1.5625	0.0874852	UBE3A, NKX2-1, BMPR1B	141	48	13588	6.02305	1	0.68616	76.4602
GOTERM_BP_FAT	GO:0016481~negative regulation of transcription	8	4.16667	0.0900418	FOXF2, NKX2-1, NOSTRIN, ZEB2, BHLHE40, PHF12, MXI1, GZF1	141	372	13588	2.07245	1	0.692554	77.4809
GOTERM_BP_FAT	GO:0042572~retinol metabolic process	2	1.04167	0.0984151	ALDH1A1, ADH1	141	10	13588	19.2738	1	0.721692	80.5411
GOTERM_BP_FAT	GO:0045892~negative regulation of transcription, DNA-dependent	7	3.64583	0.0989686	FOXF2, NKX2-1, NOSTRIN, BHLHE40, PHF12, MXI1, GZF1	141	308	13588	2.1902	1	0.719426	80.729
GOTERM_CC_FAT	GO:0042995~cell projection	13	6.77083	0.0124165	NRP1, PDGFA, BBS9, CETN2, RDX, STARD10, SLC34A2, ALCAM, ENKUR, NTRK2, PIK3CA, TMOD3, ANTXR1	126	575	12504	2.24364	0.91031	0.91031	14.4174
GOTERM_CC_FAT	GO:0019898~extrinsic to membrane	11	5.72917	0.0198617	MTMR2, CRBN, CHMP5, ROCK2, LIPH, LIN7C, PCYT1A, GNG11, RDX, PPP1R14C, MGST1	126	472	12504	2.31275	0.979181	0.855712	22.1187
GOTERM_CC_FAT	GO:0030027~lamellipodium	4	2.08333	0.025073	TMOD3, PIK3CA, RDX, ANTXR1	126	63	12504	6.30083	0.992559	0.804773	27.1242
GOTERM_MF_FAT	GO:0043167~ion binding	54	28.125	0.00598184	ENOX2, ZMAT3, ANO1, ZEB2, ZKSCAN3, TENC1, ZXDA, CNOT4, TRIM2, IDS, SLC23A2, PGRMC1, GGTA1, ROCK2, CAPSL, CFTR, MBNL2, ARL3, GZF1, SLC34A2, PPM1F, TRIM33, ZZZ3, GUCY1B3, AKAP8, NEK5, PRPS2, ME1, CLCN3, MMGT1, ENPP2, CETN2, RRM2B, TTC3, RNF125, LPCAT1, ADH1, NR1D2, NOX4, CACNA2D1, 4931406C07RIK, EFEMP1, PHF12, KCNK2, PPA2, PRPSAP2, MARCH2, TRIM56, PHF17, GM14325, ADCY9, ANTXR1, BMPR1B, CRYZL1	133	3934	13288	1.37141	0.840537	0.840537	7.72691
GOTERM_MF_FAT	GO:0046872~metal ion binding	52	27.0833	0.0103649	ENOX2, ZMAT3, ANO1, ZEB2, ZKSCAN3, TENC1, ZXDA, CNOT4, TRIM2, IDS, SLC23A2, PGRMC1, GGTA1, ROCK2, CAPSL, MBNL2, ARL3, GZF1, SLC34A2, PPM1F, TRIM33, ZZZ3, GUCY1B3, AKAP8, NEK5, PRPS2, ME1, MMGT1, ENPP2, CETN2, RRM2B, TTC3, RNF125, LPCAT1, ADH1, NR1D2, NOX4, CACNA2D1, 4931406C07RIK, EFEMP1, PHF12, KCNK2, PPA2, PRPSAP2, MARCH2, TRIM56, PHF17, GM14325, ADCY9, ANTXR1, BMPR1B, CRYZL1	133	3850	13288	1.34943	0.958754	0.796909	13.0337
[truncated: 39 more rows]
