# Supplementary material for: Differential Biphasic Transcriptional Host Response Associated with Coevolution of Hemagglutinin Quasispecies of Influenza A Virus
Source: Front Microbiol. 2016 Aug 3;7:1167. doi: 10.3389/fmicb.2016.01167 (PMC4971777; doi:10.3389/fmicb.2016.01167)
Supplement: Supplementary file 5 [file Table5.XLSX]

## Sheet: Sheet1
		Table S5. Prior Knowledge. Prior knowledge extracted from Pathway Studio 9.0 (3) for then 20 DEGs (Table 1) used for regulatory network inference.
Relation	Score	Type	Sentence	# of References		Criteria
IFNG --+> HLA-A	0.5	positive	Interferon-gamma induces the expression of major histocompatibility complex class I and class II gene products., IL4, gamma-interferon, or TNF alone enhanced human leukocyte antigen class I, DR, and beta 2-microglobulin antigen expression., Stimulation of HLA-A expression by IFN-gamma requires nuclear export of HLA-A mRNA by chromosome maintenance region 1 ., In cell line EOM-3, IFN-gamma treatme…	100		0.5 Score	Given to all expression type regulation where # of references are more than 70
IFNG --+> IRF1	0.5	positive	IFNgamma induced STAT1 phosphorylation and interferon regulatory factor 1 (IRF-1) expression., We have investigated IL-4 inhibition of the IFN-gamma-inducible promoter for IFN regulatory factor-1 ., Furthermore, IFNgamma and TNFalpha treatment elevated levels of IRF-1 within 2 h., IRF-1 mRNA is strongly induced by gamma interferon (IFN-gamma) but more weakly and transiently by IFN-alpha., IFN-gam…	100		0.25 Score	# of references >10 & <70
IFNG --+> STAT1	0.5	positive	IFNgamma induced STAT1 phosphorylation and interferon regulatory factor 1 (IRF-1) expression., Interferon-gamma induced iNOS expression and upregulated Jaks and Stat1, but not Stat2 transcriptions., IFN-? induced expression of CXCL10 through activation of signal transducer and activator of transcription-1 (STAT-1)., Treatment with IFN-gamma markedly increased the expression of total and phospho-S…	100		0.10 Score	# of references >5 & <10
TLR3 --+> IFNB1	0.5	positive	Thus, dsRNA-Toll-like receptor3-dependent production of IFN-beta is mediated mainly by TICAM-1., Here we demonstrate that SHP-2 negatively regulated TLR4- and TLR3-activated IFN-beta production., Toll-like receptor 3 recognizes dsRNA and transduces signals to activate NF-kappaB and IFN-beta promoter., Toll-like receptor 3 (TLR3) was found to recognize dsRNA and transmit signals to activate NF-kap…	100
DDX58 --+> IFNB1	0.5	positive	Overexpression of wild-type RIG-I restores INF-beta expression in reovirus-infected Ras-transformed cells., PICin-induced NF-kappaB and IFN-beta promoter activation were prevented by the dominant-negative form of RIG-I., RIG-I was essential for virus or Hepatitis C virus RNA-induced signaling to the IFN-beta promoter in human hepatoma cells., This inhibition was apparent even when a mutant RIG-I …	74
IFNG --+> SOCS1	0.5	positive	Interferon -gamma treatment induces the expression of SOCS1, SOCS2, and SOCS3 mRNAs., SOCS1 expression by sensory neurons was up-regulated by IFNgamma., Addition of IFN-gamma greatly increased the SOCS-1 mRNA expression in B16-BL6 cells., Tacrolimus up-regulated the IFN-?-induced expression of suppressor of cytokine signaling-1 (SOCS-1)., We found that IL-4, like IFN-gamma, induces rapid de novo …	72		Direct Interactions + Expressions >=5
EIF2AK2 --+> IFNB1	0.25	positive	A dominant negative mutant of PKR abolishes the IRF-1-mediated induction of IFN-√ü gene expression., PKR has previously been shown to regulate the production of interferon√ü in mouse embryonic fibroblasts (31, 38, 50)., In addition, double-stranded RNA can activate the 2-5' oligoadenylate synthetase/RnaseL and the PKR pathways leading to IFN-√ü production (33)., The results clearly show that both…	11
IFNB1 --+> EIF2AK2	0.25	positive	In contrast, Ramos cells, which do not constitutively express PKR, present an increased resistance to mercury when PKR expression is induced by polyIC or interferon-beta treatment., No or little appreciable stimulation of STAT1a/√ü-STAT2 or PKR synthesis by interferon-√ü was found in C+, Y1+, or Y2+ cells (0.77- to 1.24-fold) (Fig. 2A)., The expression of classic antiviral interferon-stimulated g…	11
IFNB1 --+> MX1	0.25	positive	The infection induced the production of beta interferon (IFN-beta) and the IFN-inducible gene Mx1 mRNA, which coincided with the disappearance of viral RNA and progeny virus., This was accompanied by upregulation of innate immune responses, including IFNbeta, IFNbeta-induced gene MxA mRNA, and TNFalpha., interferon-beta1b induced the expression of MxA (an antiviral protein induced by type I inter…	20
IFNB1 --+> OAS1	0.25	positive	In murine BALB/c 3T3 cell cultures, either beta interferon or platelet-derived growth factor enhanced expression of the 2',5'-oligoadenylate synthetase mRNA and protein., Both IFN-gamma and type I IFNs (IFN-alpha or IFN-beta) induced 2'-5' oligoadenylate synthetase mRNA and enzyme activity in smooth muscle cells cultures, but with concentration dependence and time course that may not account for …	11
IFNB1 --+> STAT1	0.25	positive	Both interferon-alpha2 and INF-beta induced equivalent amounts of Stat1 and Stat2 proteins in cell lines, although compared with interferon-alpha2, IFN-beta had greater antiproliferative effects., Our further investigation demonstrated that IFN-beta also acted directly on the CD4(+) T cells to regulate OPN and IL-17 expression through the type I IFN receptor-mediated activation of STAT1 and suppr…	19
IFNG --+> MYD88	0.25	positive	Expression of MyD88 but not TLR4 was also enhanced by IFN-gamma., Treatment with IFN-gamma enhanced Toll-like receptor 2, TLR4, MD-2 and MyD88 mRNA expression as determined by reverse transcriptase PCR., These findings suggest that combined stimulation of THP-1 cells with Lipopolysaccharide and IFN-gamma up-regulate membrane CD14, TLR4, MD-2 and MyD88 expression by these cells, which might be inv…	14
IFNG --+> OAS1	0.25	positive	fetal calf serum was also found to be a dose-dependent enhancer of the IFN-gamma-induced 2',5'-oligoadenylate synthetase production., However, daily application of interferon gamma for 7 days led to a distinct time-dependent increase of 2'-5'-oligoadenylate synthetase activity concentration during this observation period., The levels of 2'-5'-oligoadenylate synthetase enzyme activity and mRNA wer…	13
IFNG --+> TLR3	0.25	positive	The TLR3 ligand Poly (I:C), a synthetic analog of dsRNA, and IFN-gamma increased TLR3 levels., Expression of TLR3 mRNA in intestinal epithelial cells-6 tended to be up-regulated by exposure to IFN-gamma., Quantitative PCR for Toll-like receptors 1 to 10 showed a basal expression of TLR3 that could be enhanced by IFN-gamma, IL-1beta, and IFN-beta., IFN-gamma enhanced the expression of TLR1 and TLR…	13
MYD88 --+> IFNG	0.25	positive	MyD88-dependent production of IFN-gamma in the lung was mediated primarily by natural killer cells and required IL-18 receptor signalling., In conclusion, our data indicate that TLR2 and MyD88, but not TLR4, critically contribute to anti-cryptococcal defenses through the induction of increased TNF-alpha, IL-12 and IFN-gamma expression., Our results reveal that TLR2 and TLR9 cooperate in the contr…	19
MYD88 --+> IRF7	0.25	positive	Here we show that MyD88 formed a complex with the transcription factor IRF7 but not with IRF3., It is absolutely dependent on the transcription factor IRF-7, which interacts with and is activated by the adaptor MyD88., We also demonstrate that MyD88, interleukin 1 receptor-associated kinase 1, and tumor necrosis factor receptor-associated factor 6 are required for the activation of IRF5 and IRF7 …	30
PTPRC --+> IFNG	0.25	positive	We report here that cross-linking of CD45 specifically stimulates IFN-gamma production in human NK cells., The CD4+CD45RA- subpopulation, however, produced higher levels of IFN-gamma mRNA and the CD4+CD45RA+ cells produced higher levels of IL 2 mRNA., Notably, depletion of B220+ cells from liver MNCs (but not from spleen MNCs) greatly decreased lipopolysaccharide-induced IFN-gamma production., We…	12
TLR3 --+> IFNG	0.25	positive	Ligands for Toll-like receptor2-5 induced production of significant amounts of IFN-gamma by purified NK cells., Both TLR3 and TLR4, but not TLR2 ligands, induced a rapid, strong, and exclusive IFN-gamma production by Vgamma9Vdelta2 T cells., In more detail, CPA potentiated Toll-like Receptor5-mediated IL-6 production, Toll-like Receptor3-mediated IFN-gamma production and Toll-like Receptor3-media…	20
TLR3 --+> MYD88	0.25	positive	TIRAP is specifically involved in the MyD88-dependent pathway via TLR2 and TLR4, whereas TRIF is implicated in the TLR3- and Toll-like receptor4-mediated MyD88-independent pathway., MyD88 is essential for inflammatory cytokine production via all Toll-like receptors, whereas TRIF is involved in TLR3- and Toll-like receptor4-mediated MyD88-independent induction of IFN-beta., TLR3 can directly inter…	21
TLR7 --+> IFNB1	0.25	positive	Here we have studied TLR2, TLR3, TLR4, and TLR7/8 ligand-induced IFN-alpha, IFN-beta, IL-28, and IL-29 expression in human macrophages., The TLR7 agonist, imiquimod, increases IFN-beta production and reduces the severity of experimental autoimmune encephalomyelitis., The failure of a broad range of TLR7 agonists to induce up-regulation of interferon-a or interferon-√ü mRNA may be peculiar to the …	15
TLR7 --+> IFNG	0.25	positive	However, we also observed that TLR7 ligand stimulated significant IFN-gamma production by CD8(+) T cells in an accessory cell-dependent manner., Direct stimulation of NK cells with TLR7 or TLR8 agonists resulted in minimal cytotoxicity but levels of IFN-gamma equivalent to those detected in the presence of accessory cells., The greatest TNFa responses were observed for TLR4, -5, and -8 agonists, …	15
TLR7 --+> MYD88	0.25	positive	Using small interfering RNA TLR7 gene silencing, we confirmed that IFN-beta1a-induced changes in MyD88, IL-1R-associated kinase 4, and IL-1R expression were dependent on TLR7., TLR7/9 recruits TRAF6 through the adaptor protein MyD88., TLR7 stimulation activates autophagy via MyD88., As mentioned above, TLR3 recruits TRIF only while TLR7 and TLR8 recruits MyD88., MyD88 functions as an adapter prot…	23
TLR7 --+> TLR3	0.25	positive	Normal and transplant kidneys contain some double- (TLR-3) and single-stranded RNA binding (TLR-8) receptors, but in particular double-stranded RNA binding receptor TLR-7, mostly in tubuli, whereas no DNA binding TLR-9 was found., TLR2, TLR3, TLR4, TLR8, and TLR9 take part in the recognition of viral infections, four of them by discerning nucleic acids, with TLR3 recognizing dsRNA, TLR7 and Toll-…	13
EIF2AK2 ---| IFNG	0.1	negative	Interferon-gamma mRNA activates the RNA-dependent protein kinase PKR, which in turn strongly attenuates translation of interferon-gamma mRNA., Nonphosphorylatable mutant eIF2alpha, knockout of PKR and PKR inhibitors 2-aminopurine, transdominant-negative PKR, or vaccinia E3L correspondingly enhances translation of IFN-gamma mRNA., PKR mediates IFN-alphabeta-dependent expression of IFN-gamma mRNA.,…	7
EIF2AK2 --+> IRF1	0.1	positive	In addition, PKR affects diverse transcriptional factors such as interferon regulatory factor 1, STATs, p53, activating transcription factor 3, and NF-kappaB., NOS2 expression is markedly diminished and IFN regulatory factor 1 and NF-kappaB activation are substantially impaired in PKR null cells., PKR participates in different signaling pathways in response to various stimuli to regulate translat…	9
IFNB1 --+> HLA-A	0.1	positive	In contrast, IFN-beta and -alpha induced the expression of HLA-A,B but not HLA-DR antigens by these cells., The IFN-beta-mediated expression of HLA class I heavy chain on Chlamydia-infected cells may be a regulatory factor in the immune response in chlamydial infections., By varying growth conditions, we identified a novel mechanism of autocrine regulation of major histocompatibility complex clas…	7
IFNB1 --+> RSAD2	0.1	positive	We show that PRDI-BF1 inhibits not only virus-induced interferon-√ü gene expression but also virus-induced and interferon√ü-induced Viperin expression., CXC10 and best5/viperin genes, which are also associated with the inflammatory response, were induced strongly by interferon-√ü and remained so in infected cells., Additionally, we demonstrate that T. cruzi-mediated induction of IFN-√ü mRNA resul…	5
IFNB1 --+> SOCS1	0.1	positive	IFN-beta induces suppressor of cytokine signaling-1 (SOCS-1) gene expression, which inhibits cytokine signaling by inhibiting activation of STAT proteins., Notably, interferon-√ü-induced SOCS1 expression and suppression of insulin-induced tyrosine phosphorylation of IRS-1 were attenuated by siRNA-mediated knockdown of STAT1., We show that mouse IFN-beta directly induces the synthesis of SOCS-1, w…	9
IFNG --+> DDX58	0.1	positive	IFN-gamma slightly enhanced the RIG-I expression in THP-1 cells., It was previously reported that IFN-gamma induces the expression of RIG-I in endothelial cells., Induction of RIG-I mRNA by IFN-gamma was not altered by the treatment with cycloheximide or interleukin-4., We conclude that IFN-gamma induces the expression of RIG-I, which may play a role in the immunological effects of IFN-gamma., Tr…	10
IFNG --+> EIF2AK2	0.1	positive	The addition of IFN-gamma to culture medium increased the PKR mRNA level in a dose-dependent manner in cultured endometrial stromal cells., Endogenous levels of IFN-gamma and RNA-dependent protein kinase (PKR) mRNA were significantly higher in peripheral blood mononuclear cells from GB virus C-positive when compared to GB virus C-negative patients., Both interferon-alpha and IFN-gamma induced exp…	9
IFNG --+> IRF7	0.1	positive	IRF-7 and IRF-9 gene expression was increased in lymphocytic choriomeningitis virus-infected brain from IFN-gamma knockout but not IFN-alpha/betaR knockout animals., IFN-? potentiates soluble variant surface glycoprotein-induced transcription of IRF-7 and IFN-√ü in macrophages ., Northern blot analysis showed that gene expression of IRF1, IRF2, and IRF7 was induced by IFN-?, but not with IL-15 st…	6
IFNG --+> Tgtp1	0.1	positive	LRG-47 is homologous to two other interferon-gamma-induced genes, IRG-47 and Mg21., Combined stimulation with TNF-alpha and IFN-gamma had a synergistic effect on the expression of Irgb6 and an added effect on the expression of Irgd., Induction of Mg21 mRNA by IFN-gamma occurred in the presence of cycloheximide, indicating that expression of Mg21 mRNA does not require protein synthesis., IFN-? tre…	7
IRF1 --+> EIF2AK2	0.1	positive	It is shown here that activation of the IRF-1 causes induction of PKR expression., We demonstrate that upregulation of IRF-1 expression in U937 cells by transfection is sufficient to induce PKR expression., Furthermore, expression of the interferon inducible, double stranded RNA dependent kinase PKR was increased following IRF-1 or Interferon Regulatory Factor/RelA induction., Interferon regulato…	6
IRF1 --+> TLR3	0.1	positive	In murine macrophages, interferon-beta-induced TLR3 up-regulation required IFNAR1, STAT1, and in part IRF-1, but not the Janus kinase family member Tyk2., In this study, we show that IFN regulatory factor-8 negatively controls TLR3 gene expression by suppressing IRF-1- and/or polyinosinic-polycytidylic acid-stimulated TLR3 expression in primary human monocyte-derived DCs ., IFN regulatory factor …	6
MYD88 --+> IRF1	0.1	positive	IRF-1 physically interacted with MyD88 and activation of mDC via TLR-9 induced interferon regulatory factor-1-dependent IFN-beta production paralleled by rapid transcriptional activation of IFN-stimulated genes., We provide evidence that MyD88-associated IFN regulatory factor1 migrates into the nucleus more	7
