# Supplementary material for: Differential Biphasic Transcriptional Host Response Associated with Coevolution of Hemagglutinin Quasispecies of Influenza A Virus
Source: Front Microbiol. 2016 Aug 3;7:1167. doi: 10.3389/fmicb.2016.01167 (PMC4971777; doi:10.3389/fmicb.2016.01167)
Supplement: Supplementary file 6 [file Table6.XLSX]

## Sheet: Tabelle1
Table S6. The 20 DEGs included in the network inference.
Genes	Function	GO Category other than “response to virus”	Cluster
Ddx58 : Dead box protein (Asp-Glu-Ala-Asp)	1) Plays a major role in sensing viral infection and activation of antiviral responses including type-1 IFN and pro-inflammatory cytokines.	Innate immune response.	1
		Positive regulation of Ifn-alpha/-beta production.
	2) It is involved in viral double-stranded (ds) RNA recognition and the regulation of immune response.	Response to exogenous dsRNA.
		RIG-I signalling pathway.
Eif2ak2: Eukaryotic Translation Initiation Factor 2-Alpha Kinase	1) serine/threonine protein kinase that is activated by autophosphorylation after binding to ds-RNA.	-ve regulation of viral genome replication.	1
	2) Also involved in the regulation of signal transduction, apoptosis, cell proliferation and differentiation.	Positive regulation of chemokine n cytokine regulation.
	3) Regulates various signalling pathways like NF-Kappa-b, insulin-signalling pathway and importantly, can regulates various Tfs like JUN, Stat1, Stat3, Irf1, Atf3.	Positive regulation of NF-kappa-b signalling.
H2-Q7 or HLA-A: MHC Class I Antigen A	1) Involved in the presentation of foreign antigens to the immune system via MHC class I.	Antigen processing and presentation.	4
		Positive regulation of T cell mediated cytotoxicity.
Ifi27l2a: Ifi27L2 IFN, alpha inducible protein 27-like 2	1) Important paralog of this gene is IfI27, which mediates IFN-induced apoptosis.	Aging.	1
Ifnb1: IFN beta 1	1) Mainly involved in the signalling of Toll-like receptor signalling pathway and Immune response IFN alpha/beta signalling pathway.	Adaptive immune response.	1
Type 1 IFN
		Cytokine activity.
		Defense response to virus.
		B-cell proliferation and differentiation.
Ifng: IFN gamma	1) The protein encoded is a soluble cytokine with antiviral, immunoregulatory and anti-tumor properties and is a potent activator of macrophages.	Cytokine activity.	3
Type 2 IFN
		CD8-Positive, alpha-beta T-cell differentiation.
		Positive regulation of IL-6, IL-12 biosynthetic process and
		T-cell proliferation.
Irf1: IFN regulatory factor 1	1) Activator of IFN alpha and beta transcription and also transcription activators of IFN induced genes like stat1.	Positive regulation of type 1 IFN & IL-12.	4
		IFN-g mediated signalling
	2) Plays an important role in immune response directly affecting NK maturation and activity, macrophage production of IL12, Th1 development and maturation of CD8+ T-cells	regulation of Myd88-dependent TLR signalling.
		CD8-Positive, alpha-beta T-cell differentiation.
Irf-7: IFN regulatory factor 7	1) play a role in the transcriptional activation of virus-inducible cellular genes, including Ifnb.	Positive regulation of IFN- alpha/- beta production.	1
	2) Can efficiently activate both the IFN-beta and the IFN-alpha genes and mediate their induction via both the virus-activated, MyD88-independent pathway and the TLR-activated, MyD88-dependent pathway.	Regulation of Myd88 dependent TLR signalling pathway.
Lcn2: Lipocalin 2	1) Iron trafficking proteins involved in multiple processes such as apoptosis (due to IL3 deprivation), innate immunity and renal development.	Extrinsic apoptotic signalling pathway.	4
		Iron ion binding.
Mx1: Myxovirus (Influenza virus) resistance 1	1) GTP metabolising proteins that participate in cellular antiviral response.	Innate immune response.	1
Disease associated: Influenza virus
	2) Inhibits IAV replication by decreasing or delaying NP synthesis and by blocking endocytic traffic of incoming virus particles.	Response to virus.
Myd88: Myeloid differentiation primary response 88	1) Adapter protein involved in the Toll-like receptor and IL-1 receptor signalling pathway in the innate immune response.	Positive regulation of IL-6, IL-17, IL-23.	1
	2) Acts via IRAK1, IRAK2, IRF7 and TRAF6, leading to NF-kappa-B activation, cytokine secretion and the inflammatory response.	Positive regulation of NF-kappa-B, JNK signalling.
		Regulation of inflammatory response.
Oas1a n: Oas1: 2'-5' Oligoadenylate Synthetase 1 P52 Isoform	1) Interferon-induced, dsRNA - activated antiviral enzyme which plays a critical role in cellular innate antiviral response.	Negative regulation of viral process.	1
	2) Mutations in this gene have been associated with host susceptibility to viral infection.	2'-5'- oligoadenylate synthetase activity.
Ptprc : Protein Tyrosine Phosphatase Receptor	1) PTPs are known to be signaling molecules that regulate a variety of cellular processes including cell growth, differentiation, mitosis, and oncogenic transformation.	Activation of MAPK activity.	3
	2) Acts as a positive regulator of T-cell coactivation upon binding to DPP4
		Negative regulation of viral genome replication.
		Negative regulation of protein kinase activity.
Rsad2: Radical S-Adenosyl Methionine Domain-Containing Protein 2	1) a major role in the cell antiviral state induced by type I and type II interferon.	CD4+, alpha-beta T-cell activation and proliferation.	1
	2) Displays antiviral activity against influenza A virus by inhibiting the budding of the virus from the plasma membrane by disturbing the lipid rafts.	Positive regulation of TLR-7 and TLR-9 signalling pathway.
Socs1: Suppressor of Cytokine Signaling 1	1) SOCS family proteins form part of a classical negative feedback system that regulates cytokine signal transduction.	Kinase inhibitor activity.	4
	2) SOCS1 is involved in negative regulation of cytokines that signal through the JAK/STAT3 pathway.	JAK-STAT cascade.
		Negative regulation of insulin-receptor signalling pathway
Stat1: Signal Transducer And Activator of Transcription 1	1) Involved in positive feed forward loop of IFN-gamma activation.	Cytokine mediated signalling pathway.	4
	2) Acts as transcription activators and mediates the expression of a variety of genes important for cell viability in response to different cell stimuli and pathogens.	IFN-gamma mediated signalling pathway
		Type-1 IFN signalling pathway.
		Regulation of NF-KAPPA-B, JAK-STAT cascade
Stat3: Signal Transducer And Activator of Transcription 3	1) Involved in negative feedback loop for IFN-gamma in combination with Socs1	Involved in JAK-STAT cascade.	1
	2) plays a key role in many cellular processes like cell growth and apoptosis.	Negative regulation of cell death &
		cell proliferation
Tlr3: Toll like receptor- 3	1) They recognize pathogen associated molecular patterns (PAMPs) and mediates the production of various cytokines.	Positive regulation of NF-KAPPA-B, IFN-beta, IL-6, IL-12, JNK- cascade.	1
	2) It recognize dsRNA associated with viral infection and induces the activation of NF-kappa-B and production of type I interferons.	Positive regulation of type-I and type-III IFNs.
		Positive regulation of NF-kappa-B signalling.
Tlr7: Toll like receptor- 7	1) Plays a role in pathogen recognition and activation of innate immunity.	Positive regulation of IL-6, IFN-alpha	1
	2) Predominantly expressed in lung, placenta and spleen.	Defense response to virus.
		Positive regulation of chemokine & IL-8 production and IFN-alpha/- beta synthesis
Tgtp1: T cell specific GTPase 1	1) It performs GTPase activity.	Response to IFN- alpha/-gamma.	4
		cellular response to IFN- beta.
		GTP catabolic process.
